# Supplementary material for: Crystal structure and near-infrared emission of trans-di­chlorido­(di­meth­oxy­phenyl­phosphine)[4,4′,4′′-tris­(meth­oxy­carbon­yl)-2,2′:6′,2′′-terpyridine]­ruthenium(II) monohydrate
Source: Acta Crystallogr E Crystallogr Commun. 2026 Jan 1;82(Pt 1):51–5. doi: 10.1107/S2056989025010862 (PMC12810280; doi:10.1107/S2056989025010862)
Supplement: Supplementary file 1 [file e-82-00051-sup1.cif]

##############################################################################
#                                                                            #
# This CIF contains the data in a paper accepted for publication in          #
# Acta Crystallographica Section E. It conforms to the requirements of       #
# Notes for Authors for Acta Crystallographica Section E, and has been       #
# peer reviewed under the auspices of the IUCr Commission on Journals.       #
#                                                                            #
# Full details of the Crystallographic Information File format               #
# are given in the paper "The Crystallographic Information File (CIF):       #
# a New Standard Archive File for Crystallography" by S. R. Hall, F. H.      #
# Allen and I. D. Brown [Acta Cryst. (1991), A47, 655-685].                  #
#                                                                            #
# The current version of the core CIF dictionary is obtainable from          #
# ftp://ftp.iucr.org/pub/cif_core.dic.                                       #
#                                                                            #
# Software is freely available for graphical display of the structure(s)     #
# in this CIF. For information consult the CIF software page                 #
# http://www.iucr.org/resources/cif/software.                                #
#                                                                            #
# This file may be used for bona fide research purposes within the           #
# scientific community so long as proper attribution is given to the journal # 
# article from which it was obtained.                                        #
#                                                                            #
##############################################################################
data_I
_audit_creation_method
;
Olex2 1.3
(compiled 2020.07.31 svn.rc2a77460 for OlexSys, GUI svn.r6145)
;
_journal_date_recd_electronic     2025-11-19
_journal_date_accepted     2025-12-03
_journal_name_full     'Acta Crystallographica, Section E'
_journal_year     2026
_journal_volume     82
_journal_issue      1
_journal_page_first     0
_journal_page_last     0
_journal_paper_category     GM
_journal_paper_doi     10.1107/S2056989025010862
_journal_coeditor_code     JP2021
_publ_contact_author_name     'Takumi Kinoshita'
_publ_contact_author_address
;
Department of General Systems Studies, Graduate School of Arts and Sciences,
The University of Tokyo, 3-8-1 Komaba,
Meguro-ku, Tokyo, 153-8902,
Japan
;
_publ_contact_author_email     'utkino@mail.ecc.u-tokyo.ac.jp'
_publ_contact_author_fax     ?
_publ_contact_author_phone     ?
_publ_section_title
;\
Crystal structure and near-infrared emission of
<i>trans</i>-dichlorido(dimethoxyphenylphosphine)[4,4',4''-\
tris(methoxycarbonyl)-2,2':6',2''-terpyridine]ruthenium(II) monohydrate
;
_publ_section_title_footnote     .
loop_
    _publ_author_name
    _publ_author_footnote
    _publ_author_address
    'Kinoshita, Takumi' .
;
Department of General Systems Studies, Graduate School of Arts and Sciences,
The University of Tokyo, 3-8-1 Komaba,
Meguro-ku, Tokyo, 153-8902,
Japan
;
    'Segawa, Hiroshi' .
;
Research Center for Advanced Science and Technology (RCAST),
The University of Tokyo 4-6-1, Komaba, Meguro-ku, Tokyo, 153-8904,
Japan
;
_publ_section_synopsis
;
In the title Ru^II^ complex, a meridionally bound
4,4',4''-tris(methoxycarbonyl)terpyridine and a dimethoxyphenylphosphine
ligand define a slightly distorted <i>trans</i>-RuN~3~PCl~2~ octahedral
coordination environment, and  water molecules of crystallization  bridge
pairs of complex molecules into discrete hydrogen-bonded dimers.
;
_chemical_name_systematic
;\
<i>trans</i>-Dichlorido(dimethoxyphenylphosphine)[4,4',4''-\
tris(methoxycarbonyl)-2,2':6',2''-terpyridine]ruthenium(II) monohydrate
;
_chemical_name_common     ?
_chemical_formula_moiety     'C29 H28 Cl2 N3 O8 P Ru, H2 O'
_chemical_formula_sum     'C29 H30 Cl2 N3 O9 P Ru'
_chemical_formula_iupac     '[Ru (C8 H11 O2 P) Cl2 (C21 H17 N3 O6)], H2 O'
_chemical_formula_weight     767.50
_chemical_melting_point     ?
_space_group_crystal_system     triclinic
_space_group_name_H-M_alt     'P -1'
_space_group_name_Hall     '-P 1'
loop_
    _space_group_symop_operation_xyz
    'x, y, z'
    '-x, -y, -z'
_cell_length_a     10.472(4)
_cell_length_b     12.777(4)
_cell_length_c     12.973(4)
_cell_angle_alpha     92.254(3)
_cell_angle_beta     108.118(3)
_cell_angle_gamma     105.483(4)
_cell_volume     1575.7(9)
_cell_formula_units_Z     2
_cell_measurement_reflns_used     4786
_cell_measurement_theta_min     3.02
_cell_measurement_theta_max     27.49
_cell_measurement_temperature     273.15
_exptl_crystal_description     prism
_exptl_crystal_colour     colourless
_exptl_crystal_size_max     0.111
_exptl_crystal_size_mid     0.037
_exptl_crystal_size_min     0.03
_exptl_crystal_density_diffrn     1.618
_exptl_crystal_density_meas     ?
_exptl_crystal_density_method     ?
_exptl_crystal_F_000     780
_exptl_absorpt_coefficient_mu     0.775
_exptl_absorpt_correction_type     multi-scan
_exptl_absorpt_process_details
;
(<i>REQAB</i>; Rigaku, 2008)
;
_exptl_absorpt_correction_T_min     0.900
_exptl_absorpt_correction_T_max     0.977
_diffrn_ambient_temperature     273.15
_diffrn_source     ?
_diffrn_radiation_type     MoK\a
_diffrn_radiation_wavelength     0.71075
_diffrn_measurement_device_type     'Rigaku Saturn724+ (4x4 bin mode)'
_diffrn_measurement_device     'four-circle diffractometer'
_diffrn_measurement_method     '\w scans'
_diffrn_detector_area_resol_mean     7.1429
_diffrn_reflns_number     12392
_diffrn_reflns_av_R_equivalents     0.0291
_diffrn_reflns_av_unetI/netI     0.0471
_diffrn_reflns_theta_min     3.021
_diffrn_reflns_theta_max     27.490
_diffrn_reflns_theta_full     25.242
_diffrn_measured_fraction_theta_max     0.947
_diffrn_measured_fraction_theta_full     0.972
_diffrn_reflns_limit_h_min     -12
_diffrn_reflns_limit_h_max     13
_diffrn_reflns_limit_k_min     -15
_diffrn_reflns_limit_k_max     16
_diffrn_reflns_limit_l_min     -16
_diffrn_reflns_limit_l_max     16
_refine_special_details
;
The structure was solved by direct methods with SIR2011 and refined
by full-matrix least squares on F^2^ using SHELXL (Burla <i>et al.</i>, 2012)
(Sheldrick, 2015). All non-hydrogen atoms were refined with anisotropic
displacement parameters.
;
_reflns_number_total     6845
_reflns_number_gt     5862
_reflns_threshold_expression     'I > 2\s(I)'
_refine_ls_structure_factor_coef     Fsqd
_refine_ls_matrix_type     full
_refine_ls_R_factor_all     0.0474
_refine_ls_R_factor_gt     0.0372
_refine_ls_wR_factor_gt     0.0730
_refine_ls_wR_factor_ref     0.0776
_refine_ls_goodness_of_fit_ref     1.050
_refine_ls_restrained_S_all     1.050
_refine_ls_number_reflns     6845
_refine_ls_number_parameters     414
_refine_ls_number_restraints     0
_refine_ls_hydrogen_treatment     mixed
_refine_ls_weighting_scheme     calc
_refine_ls_weighting_details
              'w=1/[\s^2^(Fo^2^)+(0.0275P)^2^+1.6521P] where P=(Fo^2^+2Fc^2^)/3'
_atom_sites_solution_hydrogens     mixed
_atom_sites_solution_primary     ?
_atom_sites_solution_secondary     ?
_refine_ls_shift/su_max     0.002
_refine_ls_shift/su_mean     0.000
_refine_diff_density_max     0.479
_refine_diff_density_min     -0.976
_refine_ls_extinction_method     none
_refine_ls_extinction_coef     .
loop_
    _atom_type_symbol
    _atom_type_description
    _atom_type_scat_dispersion_real
    _atom_type_scat_dispersion_imag
    _atom_type_scat_source
    'C' 'C' 0.0033 0.0016
                         'International Tables Vol C Tables 4.2.6.8 and 6.1.1.4'
    'H' 'H' 0.0000 0.0000
                         'International Tables Vol C Tables 4.2.6.8 and 6.1.1.4'
    'Cl' 'Cl' 0.1484 0.1585
                         'International Tables Vol C Tables 4.2.6.8 and 6.1.1.4'
    'N' 'N' 0.0061 0.0033
                         'International Tables Vol C Tables 4.2.6.8 and 6.1.1.4'
    'O' 'O' 0.0106 0.0060
                         'International Tables Vol C Tables 4.2.6.8 and 6.1.1.4'
    'P' 'P' 0.1023 0.0942
                         'International Tables Vol C Tables 4.2.6.8 and 6.1.1.4'
    'Ru' 'Ru' -1.2594 0.8363
                         'International Tables Vol C Tables 4.2.6.8 and 6.1.1.4'
_computing_data_collection
;
CrysAlisPro (Rigaku OD, 2025)
;
_computing_cell_refinement
;
CrysAlisPro (Rigaku OD, 2025)
;
_computing_data_reduction
;
CrysAlisPro (Rigaku OD, 2025)
;
_computing_structure_solution
;
SIR2011 (Burla <i>et al.</i>,  2012)
;
_computing_structure_refinement
;
SHELXL 2018/3 (Sheldrick, 2015)
;
_computing_molecular_graphics
;
Olex2 1.3 (Dolomanov <i>et al.</i>,  2009)
;
_computing_publication_material
;
Olex2 1.3 (Dolomanov <i>et al.</i>,  2009)
;
loop_
    _atom_site_type_symbol
    _atom_site_label
    _atom_site_fract_x
    _atom_site_fract_y
    _atom_site_fract_z
    _atom_site_U_iso_or_equiv
    _atom_site_adp_type
    _atom_site_calc_flag
    _atom_site_occupancy
    _atom_site_disorder_assembly
    _atom_site_disorder_group
    Ru Ru1 0.26693(2) 0.75898(2) 0.76612(2) 0.00940(6) Uani d 1 . .
    Cl Cl1 0.10372(6) 0.81480(5) 0.61763(5) 0.01324(13) Uani d 1 . .
    Cl Cl2 0.44238(7) 0.71836(5) 0.91122(5) 0.01578(14) Uani d 1 . .
    P P1 0.11296(7) 0.58928(6) 0.75016(5) 0.01076(14) Uani d 1 . .
    O O1 0.6970(2) 0.81833(16) 0.44551(16) 0.0178(4) Uani d 1 . .
    O O2 -0.03404(19) 0.58173(15) 0.77135(15) 0.0136(4) Uani d 1 . .
    O O3 0.0654(2) 0.51917(15) 0.63157(15) 0.0147(4) Uani d 1 . .
    O O4 0.2132(2) 1.14384(17) 1.14372(18) 0.0265(5) Uani d 1 . .
    O O35 0.5711(2) 1.30809(16) 0.80683(17) 0.0204(4) Uani d 1 . .
    O O36 0.6939(2) 1.25636(16) 0.71037(18) 0.0261(5) Uani d 1 . .
    O O37 0.6454(2) 0.63475(17) 0.43124(17) 0.0220(5) Uani d 1 . .
    O O38 0.1028(2) 0.98566(16) 1.18854(17) 0.0224(5) Uani d 1 . .
    N N39 0.3927(2) 0.91008(17) 0.77744(17) 0.0099(4) Uani d 1 . .
    N N40 0.3718(2) 0.73341(18) 0.65974(17) 0.0107(4) Uani d 1 . .
    N N41 0.2247(2) 0.84184(18) 0.88451(17) 0.0115(4) Uani d 1 . .
    C C5 0.3846(3) 0.9919(2) 0.8413(2) 0.0105(5) Uani d 1 . .
    C C7 0.5464(3) 0.8264(2) 0.5828(2) 0.0130(5) Uani d 1 . .
    H H7 0.605083 0.891751 0.574081 0.016 Uiso calc 1 . .
    C C8 0.4690(3) 0.9284(2) 0.7096(2) 0.0118(5) Uani d 1 . .
    C C9 0.2509(3) 0.3439(2) 0.9794(2) 0.0186(6) Uani d 1 . .
    H H9 0.279488 0.294123 1.025057 0.022 Uiso calc 1 . .
    C C10 0.1647(3) 0.4936(2) 0.8425(2) 0.0120(5) Uani d 1 . .
    C C11 0.2783(3) 1.0195(2) 0.9870(2) 0.0117(5) Uani d 1 . .
    H H11 0.323981 1.094341 0.999595 0.014 Uiso calc 1 . .
    C C12 0.4567(3) 1.0995(2) 0.8393(2) 0.0115(5) Uani d 1 . .
    H H12 0.452975 1.156562 0.884038 0.014 Uiso calc 1 . .
    C C13 0.0967(3) 0.4548(2) 0.9162(2) 0.0143(5) Uani d 1 . .
    H H13 0.021542 0.478658 0.919836 0.017 Uiso calc 1 . .
    C C14 0.2931(3) 0.9527(2) 0.9071(2) 0.0107(5) Uani d 1 . .
    C C15 0.1730(3) 1.0460(2) 1.1314(2) 0.0146(6) Uani d 1 . .
    C C16 0.6331(3) 0.7202(2) 0.4641(2) 0.0154(6) Uani d 1 . .
    C C17 0.5348(3) 1.1204(2) 0.7687(2) 0.0127(5) Uani d 1 . .
    C C18 0.7931(3) 0.8219(3) 0.3847(2) 0.0238(7) Uani d 1 . .
    H H18A 0.833338 0.896435 0.375922 0.029 Uiso calc 1 . .
    H H18B 0.866577 0.792261 0.423871 0.029 Uiso calc 1 . .
    H H18C 0.742827 0.779332 0.313966 0.029 Uiso calc 1 . .
    C C19 0.2771(3) 0.4562(2) 0.8382(2) 0.0178(6) Uani d 1 . .
    H H19 0.323914 0.481674 0.789706 0.021 Uiso calc 1 . .
    C C20 0.1946(3) 0.9736(2) 1.0481(2) 0.0126(5) Uani d 1 . .
    C C21 0.1401(3) 0.3811(2) 0.9842(2) 0.0168(6) Uani d 1 . .
    H H21 0.094324 0.356359 1.033467 0.020 Uiso calc 1 . .
    C C22 0.1310(3) 0.8609(2) 1.0290(2) 0.0155(6) Uani d 1 . .
    H H22 0.077372 0.827601 1.070490 0.019 Uiso calc 1 . .
    C C23 0.4629(3) 0.8268(2) 0.6475(2) 0.0111(5) Uani d 1 . .
    C C24 0.6104(3) 1.2341(2) 0.7585(2) 0.0159(6) Uani d 1 . .
    C C25 0.5422(3) 1.0340(2) 0.7035(2) 0.0129(5) Uani d 1 . .
    H H25 0.595205 1.047261 0.657045 0.015 Uiso calc 1 . .
    C C26 0.5412(3) 0.7274(2) 0.5312(2) 0.0140(5) Uani d 1 . .
    C C27 0.1487(3) 0.7992(2) 0.9479(2) 0.0154(6) Uani d 1 . .
    H H27 0.105727 0.723964 0.936109 0.018 Uiso calc 1 . .
    C C28 -0.0272(3) 0.4072(2) 0.6091(2) 0.0202(6) Uani d 1 . .
    H H28A -0.044857 0.377658 0.535097 0.024 Uiso calc 1 . .
    H H28B 0.016741 0.363179 0.658489 0.024 Uiso calc 1 . .
    H H28C -0.114471 0.406906 0.618844 0.024 Uiso calc 1 . .
    C C29 0.4494(3) 0.6319(2) 0.5438(2) 0.0153(6) Uani d 1 . .
    H H29 0.444090 0.564498 0.510108 0.018 Uiso calc 1 . .
    C C30 0.3193(3) 0.3817(2) 0.9055(2) 0.0200(6) Uani d 1 . .
    H H30 0.393494 0.356678 0.901450 0.024 Uiso calc 1 . .
    C C31 0.3659(3) 0.6376(2) 0.6070(2) 0.0136(5) Uani d 1 . .
    H H31 0.303253 0.573209 0.613413 0.016 Uiso calc 1 . .
    C C32 0.6376(3) 1.4223(2) 0.8022(3) 0.0264(7) Uani d 1 . .
    H H32A 0.601879 1.468134 0.839231 0.032 Uiso calc 1 . .
    H H32B 0.737438 1.439128 0.837117 0.032 Uiso calc 1 . .
    H H32C 0.617604 1.435000 0.727169 0.032 Uiso calc 1 . .
    C C33 -0.1313(3) 0.6341(3) 0.7058(3) 0.0254(7) Uani d 1 . .
    H H33A -0.211998 0.621524 0.729132 0.030 Uiso calc 1 . .
    H H33B -0.086307 0.711477 0.714307 0.030 Uiso calc 1 . .
    H H33C -0.160483 0.604241 0.630237 0.030 Uiso calc 1 . .
    C C34 0.0660(3) 1.0450(3) 1.2671(2) 0.0232(7) Uani d 1 . .
    H H34A 0.015956 0.993960 1.303651 0.028 Uiso calc 1 . .
    H H34B 0.150140 1.092666 1.319989 0.028 Uiso calc 1 . .
    H H34C 0.007692 1.087802 1.229786 0.028 Uiso calc 1 . .
    O O39 0.7618(3) 1.1027(2) 0.5693(2) 0.0318(6) Uani d 1 . .
    H H39A 0.800(4) 1.127(3) 0.523(3) 0.044(12) Uiso d 1 . .
    H H39B 0.767(4) 1.163(3) 0.610(3) 0.048(13) Uiso d 1 . .
loop_
    _atom_site_aniso_label
    _atom_site_aniso_U_11
    _atom_site_aniso_U_22
    _atom_site_aniso_U_33
    _atom_site_aniso_U_12
    _atom_site_aniso_U_13
    _atom_site_aniso_U_23
    Ru1 0.00922(10) 0.00957(12) 0.00963(10) 0.00205(8) 0.00404(8) 0.00137(8)
    Cl1 0.0132(3) 0.0157(3) 0.0118(3) 0.0058(3) 0.0041(2) 0.0032(2)
    Cl2 0.0129(3) 0.0169(4) 0.0142(3) 0.0038(3) 0.0003(3) 0.0033(3)
    P1 0.0107(3) 0.0108(4) 0.0114(3) 0.0030(3) 0.0046(3) 0.0018(3)
    O1 0.0184(10) 0.0198(11) 0.0202(10) 0.0045(9) 0.0139(9) 0.0041(8)
    O2 0.0105(9) 0.0143(10) 0.0176(10) 0.0048(8) 0.0054(8) 0.0044(8)
    O3 0.0173(10) 0.0114(10) 0.0119(9) -0.0004(8) 0.0044(8) -0.0014(7)
    O4 0.0421(14) 0.0127(12) 0.0300(12) 0.0031(10) 0.0241(11) -0.0007(9)
    O35 0.0239(11) 0.0109(10) 0.0261(11) 0.0000(9) 0.0124(9) 0.0002(8)
    O36 0.0307(12) 0.0153(11) 0.0349(13) -0.0021(9) 0.0223(11) 0.0019(9)
    O37 0.0265(11) 0.0211(12) 0.0253(11) 0.0103(9) 0.0153(9) 0.0023(9)
    O38 0.0333(12) 0.0153(11) 0.0263(11) 0.0055(9) 0.0223(10) 0.0014(9)
    N39 0.0103(10) 0.0100(11) 0.0102(10) 0.0045(9) 0.0030(9) 0.0013(8)
    N40 0.0112(10) 0.0114(12) 0.0094(10) 0.0027(9) 0.0038(9) 0.0014(9)
    N41 0.0110(10) 0.0137(12) 0.0100(10) 0.0037(9) 0.0038(9) 0.0014(9)
    C5 0.0086(12) 0.0133(14) 0.0091(12) 0.0026(10) 0.0027(10) 0.0012(10)
    C7 0.0112(12) 0.0156(14) 0.0102(12) 0.0022(11) 0.0021(10) 0.0037(10)
    C8 0.0084(12) 0.0148(14) 0.0111(12) 0.0030(10) 0.0021(10) 0.0026(10)
    C9 0.0210(14) 0.0151(15) 0.0185(14) 0.0051(12) 0.0045(12) 0.0054(11)
    C10 0.0121(12) 0.0107(14) 0.0114(12) 0.0024(10) 0.0022(10) 0.0011(10)
    C11 0.0121(12) 0.0101(14) 0.0113(12) 0.0034(10) 0.0016(10) -0.0002(10)
    C12 0.0120(12) 0.0092(13) 0.0111(12) 0.0013(10) 0.0026(10) -0.0003(10)
    C13 0.0132(13) 0.0140(14) 0.0150(13) 0.0024(11) 0.0053(11) 0.0007(11)
    C14 0.0088(12) 0.0139(14) 0.0103(12) 0.0040(10) 0.0034(10) 0.0044(10)
    C15 0.0119(12) 0.0199(16) 0.0135(13) 0.0063(11) 0.0048(11) 0.0018(11)
    C16 0.0132(13) 0.0202(16) 0.0135(13) 0.0050(11) 0.0053(11) 0.0017(11)
    C17 0.0109(12) 0.0141(14) 0.0133(13) 0.0041(11) 0.0036(10) 0.0043(10)
    C18 0.0194(15) 0.0362(19) 0.0223(16) 0.0075(14) 0.0158(13) 0.0083(13)
    C19 0.0194(14) 0.0227(16) 0.0167(14) 0.0089(12) 0.0102(12) 0.0096(12)
    C20 0.0117(12) 0.0152(14) 0.0114(12) 0.0050(11) 0.0038(10) 0.0011(10)
    C21 0.0161(13) 0.0162(15) 0.0166(14) 0.0000(11) 0.0072(11) 0.0039(11)
    C22 0.0152(13) 0.0183(15) 0.0150(13) 0.0032(11) 0.0090(11) 0.0040(11)
    C23 0.0104(12) 0.0120(14) 0.0113(12) 0.0035(10) 0.0039(10) 0.0014(10)
    C24 0.0145(13) 0.0181(15) 0.0138(13) 0.0031(11) 0.0041(11) 0.0024(11)
    C25 0.0112(12) 0.0172(15) 0.0121(12) 0.0042(11) 0.0061(10) 0.0049(10)
    C26 0.0128(12) 0.0184(15) 0.0125(13) 0.0063(11) 0.0052(11) 0.0022(11)
    C27 0.0159(13) 0.0107(14) 0.0196(14) -0.0009(11) 0.0100(11) 0.0009(11)
    C28 0.0251(15) 0.0117(15) 0.0163(14) -0.0014(12) 0.0029(12) -0.0014(11)
    C29 0.0165(13) 0.0166(15) 0.0148(13) 0.0077(11) 0.0057(11) -0.0005(11)
    C30 0.0232(15) 0.0204(16) 0.0223(15) 0.0125(13) 0.0102(13) 0.0059(12)
    C31 0.0136(13) 0.0112(14) 0.0158(13) 0.0023(11) 0.0057(11) 0.0043(11)
    C32 0.0299(17) 0.0077(15) 0.0361(18) -0.0034(13) 0.0115(15) 0.0004(13)
    C33 0.0145(14) 0.0282(18) 0.0385(19) 0.0119(13) 0.0096(14) 0.0182(14)
    C34 0.0298(16) 0.0267(17) 0.0218(15) 0.0105(14) 0.0189(14) 0.0025(13)
    O39 0.0415(15) 0.0330(15) 0.0318(14) 0.0118(12) 0.0258(12) 0.0120(11)
_geom_special_details
;
 All esds (except the esd in the dihedral angle between two l.s. planes)
 are estimated using the full covariance matrix.  The cell esds are taken
 into account individually in the estimation of esds in distances, angles
 and torsion angles; correlations between esds in cell parameters are only
 used when they are defined by crystal symmetry.  An approximate (isotropic)
 treatment of cell esds is used for estimating esds involving l.s. planes.
;
loop_
    _geom_bond_atom_site_label_1
    _geom_bond_atom_site_label_2
    _geom_bond_site_symmetry_2
    _geom_bond_distance
    _geom_bond_publ_flag
    Ru1 Cl1 . 2.4191(8) ?
    Ru1 Cl2 . 2.3713(8) ?
    Ru1 P1 . 2.2879(9) ?
    Ru1 N39 . 1.996(2) ?
    Ru1 N40 . 2.078(2) ?
    Ru1 N41 . 2.054(2) ?
    P1 O2 . 1.6250(19) ?
    P1 O3 . 1.6107(19) ?
    P1 C10 . 1.814(3) ?
    O1 C16 . 1.324(3) ?
    O1 C18 . 1.452(3) ?
    O2 C33 . 1.442(3) ?
    O3 C28 . 1.457(3) ?
    O4 C15 . 1.194(3) ?
    O35 C24 . 1.333(3) ?
    O35 C32 . 1.452(3) ?
    O36 C24 . 1.207(3) ?
    O37 C16 . 1.210(3) ?
    O38 C15 . 1.329(3) ?
    O38 C34 . 1.450(3) ?
    N39 C5 . 1.345(3) ?
    N39 C8 . 1.349(3) ?
    N40 C23 . 1.364(3) ?
    N40 C31 . 1.356(3) ?
    N41 C14 . 1.378(3) ?
    N41 C27 . 1.348(3) ?
    C5 C12 . 1.386(4) ?
    C5 C14 . 1.478(3) ?
    C7 H7 . 0.9300 ?
    C7 C23 . 1.389(4) ?
    C7 C26 . 1.386(4) ?
    C8 C23 . 1.476(4) ?
    C8 C25 . 1.382(4) ?
    C9 H9 . 0.9300 ?
    C9 C21 . 1.383(4) ?
    C9 C30 . 1.394(4) ?
    C10 C13 . 1.392(4) ?
    C10 C19 . 1.399(4) ?
    C11 H11 . 0.9300 ?
    C11 C14 . 1.389(4) ?
    C11 C20 . 1.391(4) ?
    C12 H12 . 0.9300 ?
    C12 C17 . 1.396(4) ?
    C13 H13 . 0.9300 ?
    C13 C21 . 1.384(4) ?
    C15 C20 . 1.503(4) ?
    C16 C26 . 1.502(4) ?
    C17 C24 . 1.490(4) ?
    C17 C25 . 1.399(4) ?
    C18 H18A . 0.9600 ?
    C18 H18B . 0.9600 ?
    C18 H18C . 0.9600 ?
    C19 H19 . 0.9300 ?
    C19 C30 . 1.384(4) ?
    C20 C22 . 1.392(4) ?
    C21 H21 . 0.9300 ?
    C22 H22 . 0.9300 ?
    C22 C27 . 1.377(4) ?
    C25 H25 . 0.9300 ?
    C26 C29 . 1.389(4) ?
    C27 H27 . 0.9300 ?
    C28 H28A . 0.9600 ?
    C28 H28B . 0.9600 ?
    C28 H28C . 0.9600 ?
    C29 H29 . 0.9300 ?
    C29 C31 . 1.384(4) ?
    C30 H30 . 0.9300 ?
    C31 H31 . 0.9300 ?
    C32 H32A . 0.9600 ?
    C32 H32B . 0.9600 ?
    C32 H32C . 0.9600 ?
    C33 H33A . 0.9600 ?
    C33 H33B . 0.9600 ?
    C33 H33C . 0.9600 ?
    C34 H34A . 0.9600 ?
    C34 H34B . 0.9600 ?
    C34 H34C . 0.9600 ?
    O39 H39A . 0.85(4) ?
    O39 H39B . 0.90(4) ?
loop_
    _geom_angle_atom_site_label_1
    _geom_angle_atom_site_label_2
    _geom_angle_atom_site_label_3
    _geom_angle_site_symmetry_1
    _geom_angle_site_symmetry_3
    _geom_angle
    _geom_angle_publ_flag
    Cl2 Ru1 Cl1 . . 174.94(2) ?
    P1 Ru1 Cl1 . . 93.19(3) ?
    P1 Ru1 Cl2 . . 91.78(3) ?
    N39 Ru1 Cl1 . . 84.28(6) ?
    N39 Ru1 Cl2 . . 90.78(7) ?
    N39 Ru1 P1 . . 177.03(6) ?
    N39 Ru1 N40 . . 79.10(9) ?
    N39 Ru1 N41 . . 78.59(9) ?
    N40 Ru1 Cl1 . . 88.54(7) ?
    N40 Ru1 Cl2 . . 89.49(7) ?
    N40 Ru1 P1 . . 102.43(7) ?
    N41 Ru1 Cl1 . . 93.37(7) ?
    N41 Ru1 Cl2 . . 86.67(7) ?
    N41 Ru1 P1 . . 100.04(7) ?
    N41 Ru1 N40 . . 157.30(9) ?
    O2 P1 Ru1 . . 118.31(8) ?
    O2 P1 C10 . . 96.43(11) ?
    O3 P1 Ru1 . . 113.14(8) ?
    O3 P1 O2 . . 104.16(10) ?
    O3 P1 C10 . . 102.62(11) ?
    C10 P1 Ru1 . . 119.52(9) ?
    C16 O1 C18 . . 116.4(2) ?
    C33 O2 P1 . . 120.47(17) ?
    C28 O3 P1 . . 120.35(17) ?
    C24 O35 C32 . . 116.4(2) ?
    C15 O38 C34 . . 116.3(2) ?
    C5 N39 Ru1 . . 118.95(17) ?
    C5 N39 C8 . . 122.3(2) ?
    C8 N39 Ru1 . . 118.12(18) ?
    C23 N40 Ru1 . . 113.65(16) ?
    C31 N40 Ru1 . . 128.71(18) ?
    C31 N40 C23 . . 117.6(2) ?
    C14 N41 Ru1 . . 115.02(17) ?
    C27 N41 Ru1 . . 127.63(18) ?
    C27 N41 C14 . . 117.1(2) ?
    N39 C5 C12 . . 120.1(2) ?
    N39 C5 C14 . . 112.8(2) ?
    C12 C5 C14 . . 127.1(2) ?
    C23 C7 H7 . . 120.4 ?
    C26 C7 H7 . . 120.4 ?
    C26 C7 C23 . . 119.3(2) ?
    N39 C8 C23 . . 113.1(2) ?
    N39 C8 C25 . . 120.3(2) ?
    C25 C8 C23 . . 126.7(2) ?
    C21 C9 H9 . . 120.3 ?
    C21 C9 C30 . . 119.3(3) ?
    C30 C9 H9 . . 120.3 ?
    C13 C10 P1 . . 123.1(2) ?
    C13 C10 C19 . . 118.7(2) ?
    C19 C10 P1 . . 118.2(2) ?
    C14 C11 H11 . . 120.3 ?
    C14 C11 C20 . . 119.5(2) ?
    C20 C11 H11 . . 120.3 ?
    C5 C12 H12 . . 120.7 ?
    C5 C12 C17 . . 118.6(2) ?
    C17 C12 H12 . . 120.7 ?
    C10 C13 H13 . . 119.7 ?
    C21 C13 C10 . . 120.6(3) ?
    C21 C13 H13 . . 119.7 ?
    N41 C14 C5 . . 114.1(2) ?
    N41 C14 C11 . . 121.9(2) ?
    C11 C14 C5 . . 123.9(2) ?
    O4 C15 O38 . . 125.2(3) ?
    O4 C15 C20 . . 124.5(3) ?
    O38 C15 C20 . . 110.3(2) ?
    O1 C16 C26 . . 111.5(2) ?
    O37 C16 O1 . . 125.0(2) ?
    O37 C16 C26 . . 123.5(3) ?
    C12 C17 C24 . . 121.8(2) ?
    C12 C17 C25 . . 120.3(2) ?
    C25 C17 C24 . . 117.9(2) ?
    O1 C18 H18A . . 109.5 ?
    O1 C18 H18B . . 109.5 ?
    O1 C18 H18C . . 109.5 ?
    H18A C18 H18B . . 109.5 ?
    H18A C18 H18C . . 109.5 ?
    H18B C18 H18C . . 109.5 ?
    C10 C19 H19 . . 119.7 ?
    C30 C19 C10 . . 120.6(3) ?
    C30 C19 H19 . . 119.7 ?
    C11 C20 C15 . . 119.8(2) ?
    C11 C20 C22 . . 118.6(2) ?
    C22 C20 C15 . . 121.6(2) ?
    C9 C21 C13 . . 120.6(3) ?
    C9 C21 H21 . . 119.7 ?
    C13 C21 H21 . . 119.7 ?
    C20 C22 H22 . . 120.4 ?
    C27 C22 C20 . . 119.1(2) ?
    C27 C22 H22 . . 120.4 ?
    N40 C23 C7 . . 122.4(2) ?
    N40 C23 C8 . . 115.4(2) ?
    C7 C23 C8 . . 122.1(2) ?
    O35 C24 C17 . . 111.3(2) ?
    O36 C24 O35 . . 124.3(3) ?
    O36 C24 C17 . . 124.4(3) ?
    C8 C25 C17 . . 118.4(2) ?
    C8 C25 H25 . . 120.8 ?
    C17 C25 H25 . . 120.8 ?
    C7 C26 C16 . . 122.2(2) ?
    C7 C26 C29 . . 118.7(2) ?
    C29 C26 C16 . . 119.1(2) ?
    N41 C27 C22 . . 123.7(3) ?
    N41 C27 H27 . . 118.2 ?
    C22 C27 H27 . . 118.2 ?
    O3 C28 H28A . . 109.5 ?
    O3 C28 H28B . . 109.5 ?
    O3 C28 H28C . . 109.5 ?
    H28A C28 H28B . . 109.5 ?
    H28A C28 H28C . . 109.5 ?
    H28B C28 H28C . . 109.5 ?
    C26 C29 H29 . . 120.2 ?
    C31 C29 C26 . . 119.5(2) ?
    C31 C29 H29 . . 120.2 ?
    C9 C30 H30 . . 119.9 ?
    C19 C30 C9 . . 120.2(3) ?
    C19 C30 H30 . . 119.9 ?
    N40 C31 C29 . . 122.5(2) ?
    N40 C31 H31 . . 118.7 ?
    C29 C31 H31 . . 118.7 ?
    O35 C32 H32A . . 109.5 ?
    O35 C32 H32B . . 109.5 ?
    O35 C32 H32C . . 109.5 ?
    H32A C32 H32B . . 109.5 ?
    H32A C32 H32C . . 109.5 ?
    H32B C32 H32C . . 109.5 ?
    O2 C33 H33A . . 109.5 ?
    O2 C33 H33B . . 109.5 ?
    O2 C33 H33C . . 109.5 ?
    H33A C33 H33B . . 109.5 ?
    H33A C33 H33C . . 109.5 ?
    H33B C33 H33C . . 109.5 ?
    O38 C34 H34A . . 109.5 ?
    O38 C34 H34B . . 109.5 ?
    O38 C34 H34C . . 109.5 ?
    H34A C34 H34B . . 109.5 ?
    H34A C34 H34C . . 109.5 ?
    H34B C34 H34C . . 109.5 ?
    H39A O39 H39B . . 105(4) ?
loop_
    _geom_torsion_atom_site_label_1
    _geom_torsion_atom_site_label_2
    _geom_torsion_atom_site_label_3
    _geom_torsion_atom_site_label_4
    _geom_torsion_site_symmetry_1
    _geom_torsion_site_symmetry_2
    _geom_torsion_site_symmetry_3
    _geom_torsion_site_symmetry_4
    _geom_torsion
    _geom_torsion_publ_flag
    Ru1 P1 O2 C33 . . . . 59.1(2) ?
    Ru1 P1 O3 C28 . . . . 177.04(17) ?
    Ru1 P1 C10 C13 . . . . 117.0(2) ?
    Ru1 P1 C10 C19 . . . . -63.9(2) ?
    Ru1 N39 C5 C12 . . . . -171.34(19) ?
    Ru1 N39 C5 C14 . . . . 7.9(3) ?
    Ru1 N39 C8 C23 . . . . -9.0(3) ?
    Ru1 N39 C8 C25 . . . . 170.95(19) ?
    Ru1 N40 C23 C7 . . . . 177.8(2) ?
    Ru1 N40 C23 C8 . . . . -1.0(3) ?
    Ru1 N40 C31 C29 . . . . -175.4(2) ?
    Ru1 N41 C14 C5 . . . . 0.2(3) ?
    Ru1 N41 C14 C11 . . . . -178.35(19) ?
    Ru1 N41 C27 C22 . . . . 176.9(2) ?
    P1 C10 C13 C21 . . . . 179.5(2) ?
    P1 C10 C19 C30 . . . . -178.9(2) ?
    O1 C16 C26 C7 . . . . -11.2(4) ?
    O1 C16 C26 C29 . . . . 169.9(2) ?
    O2 P1 O3 C28 . . . . -53.2(2) ?
    O2 P1 C10 C13 . . . . -10.8(2) ?
    O2 P1 C10 C19 . . . . 168.4(2) ?
    O3 P1 O2 C33 . . . . -67.5(2) ?
    O3 P1 C10 C13 . . . . -116.9(2) ?
    O3 P1 C10 C19 . . . . 62.3(2) ?
    O4 C15 C20 C11 . . . . 6.8(4) ?
    O4 C15 C20 C22 . . . . -172.3(3) ?
    O37 C16 C26 C7 . . . . 169.2(3) ?
    O37 C16 C26 C29 . . . . -9.8(4) ?
    O38 C15 C20 C11 . . . . -173.4(2) ?
    O38 C15 C20 C22 . . . . 7.6(4) ?
    N39 C5 C12 C17 . . . . 1.1(4) ?
    N39 C5 C14 N41 . . . . -5.0(3) ?
    N39 C5 C14 C11 . . . . 173.5(2) ?
    N39 C8 C23 N40 . . . . 6.3(3) ?
    N39 C8 C23 C7 . . . . -172.5(2) ?
    N39 C8 C25 C17 . . . . -0.2(4) ?
    C5 N39 C8 C23 . . . . 179.9(2) ?
    C5 N39 C8 C25 . . . . -0.2(4) ?
    C5 C12 C17 C24 . . . . 177.5(2) ?
    C5 C12 C17 C25 . . . . -1.4(4) ?
    C7 C26 C29 C31 . . . . 0.1(4) ?
    C8 N39 C5 C12 . . . . -0.3(4) ?
    C8 N39 C5 C14 . . . . 178.9(2) ?
    C10 P1 O2 C33 . . . . -172.3(2) ?
    C10 P1 O3 C28 . . . . 46.9(2) ?
    C10 C13 C21 C9 . . . . -0.6(4) ?
    C10 C19 C30 C9 . . . . -0.7(5) ?
    C11 C20 C22 C27 . . . . -2.4(4) ?
    C12 C5 C14 N41 . . . . 174.2(2) ?
    C12 C5 C14 C11 . . . . -7.4(4) ?
    C12 C17 C24 O35 . . . . -12.0(4) ?
    C12 C17 C24 O36 . . . . 169.7(3) ?
    C12 C17 C25 C8 . . . . 0.9(4) ?
    C13 C10 C19 C30 . . . . 0.4(4) ?
    C14 N41 C27 C22 . . . . 3.2(4) ?
    C14 C5 C12 C17 . . . . -178.0(2) ?
    C14 C11 C20 C15 . . . . -177.4(2) ?
    C14 C11 C20 C22 . . . . 1.7(4) ?
    C15 C20 C22 C27 . . . . 176.7(3) ?
    C16 C26 C29 C31 . . . . 179.0(2) ?
    C18 O1 C16 O37 . . . . -2.6(4) ?
    C18 O1 C16 C26 . . . . 177.8(2) ?
    C19 C10 C13 C21 . . . . 0.3(4) ?
    C20 C11 C14 N41 . . . . 1.4(4) ?
    C20 C11 C14 C5 . . . . -176.9(2) ?
    C20 C22 C27 N41 . . . . -0.1(4) ?
    C21 C9 C30 C19 . . . . 0.4(4) ?
    C23 N40 C31 C29 . . . . 1.0(4) ?
    C23 C7 C26 C16 . . . . -177.2(2) ?
    C23 C7 C26 C29 . . . . 1.7(4) ?
    C23 C8 C25 C17 . . . . 179.7(2) ?
    C24 C17 C25 C8 . . . . -178.0(2) ?
    C25 C8 C23 N40 . . . . -173.6(2) ?
    C25 C8 C23 C7 . . . . 7.6(4) ?
    C25 C17 C24 O35 . . . . 166.9(2) ?
    C25 C17 C24 O36 . . . . -11.4(4) ?
    C26 C7 C23 N40 . . . . -2.2(4) ?
    C26 C7 C23 C8 . . . . 176.5(2) ?
    C26 C29 C31 N40 . . . . -1.5(4) ?
    C27 N41 C14 C5 . . . . 174.7(2) ?
    C27 N41 C14 C11 . . . . -3.8(4) ?
    C30 C9 C21 C13 . . . . 0.2(4) ?
    C31 N40 C23 C7 . . . . 0.9(4) ?
    C31 N40 C23 C8 . . . . -178.0(2) ?
    C32 O35 C24 O36 . . . . -1.7(4) ?
    C32 O35 C24 C17 . . . . -179.9(2) ?
    C34 O38 C15 O4 . . . . 3.9(4) ?
    C34 O38 C15 C20 . . . . -176.0(2) ?
loop_
    _geom_hbond_atom_site_label_D
    _geom_hbond_atom_site_label_H
    _geom_hbond_atom_site_label_A
    _geom_hbond_site_symmetry_D
    _geom_hbond_site_symmetry_H
    _geom_hbond_site_symmetry_A
    _geom_hbond_distance_DH
    _geom_hbond_distance_HA
    _geom_hbond_distance_DA
    _geom_hbond_angle_DHA
    O39 H39B O36 1_555 1_555 1_555 0.90 2.17 3.00 154.2
    O39 H39A Cl1 1_555 1_555 2_676 0.85 2.40 3.24 176.3
_shelx_space_group_comment
;
The symmetry employed for this shelxl refinement is uniquely defined
by the following loop, which should always be used as a source of
symmetry information in preference to the above space-group names.
They are only intended as comments.
;
_shelx_estimated_absorpt_T_min     0.919
_shelx_estimated_absorpt_T_max     0.977
_shelx_hkl_file
;
   0   0   2 1332.98   18.93
   0   0   2 1383.07   19.56
   0   0  -2 1313.12   18.81
   0   0  -2 1323.50   18.83
   0   0   3  100.49    6.22
   0   0   3   91.37    3.69
   0   0  -3   96.08    3.97
   0   0  -3   91.79    3.65
   0   0   4  142.50    5.15
   0   0   4  131.39    4.82
   0   0  -4  142.19    4.98
   0   0  -4  131.57    5.09
   0   0   5  645.83    9.68
   0   0  -5  666.07   10.23
   0   0   6 1198.81   22.77
   0   0  -6 1228.55   24.81
   0   0   7  152.40   11.62
   0   0  -7  138.45    4.95
   0   0   8  382.51   13.28
   0   0  -8  360.47   12.83
   0   0   9  139.62   12.70
   0   0  -9  151.73    8.50
   0   0  10   96.66   14.82
   0   0 -10   85.56    6.01
   0   0  11   19.25    5.01
   0   0 -11   17.41    4.53
   0   0  12   26.48    5.06
   0   0 -12   31.74    8.40
   0   0  13  529.36   26.01
   0   0 -13  594.08   27.21
   0   0  14   45.80   11.90
   0   0 -14   30.47   11.00
   0   0  15  284.59   13.57
   0   0 -15  280.33   13.70
   0   1 -15   21.74    5.12
   0  -1  15    7.32    2.47
   0   1 -14  205.27   10.88
   0  -1  14  194.16   28.11
   0   1 -13   12.45    5.39
   0  -1  13   11.77    3.63
   0   1 -12  558.94   15.44
   0  -1  12  573.89   16.26
   0   1 -11  169.67   10.98
   0  -1  11  152.97    7.25
   0   1 -10   59.18    8.73
   0  -1  10   70.41   16.39
   0   1  -9  158.34    8.75
   0   1  -8  654.88   18.72
   0   1  -7  564.72   16.19
   0  -1   7  554.34   15.89
   0   1  -6  403.91   15.44
   0  -1   6  375.45   14.14
   0   1  -5   64.62    7.38
   0  -1   5   68.48    4.42
   0  -1   5   63.26    2.99
   0   1  -4   35.17    2.98
   0   1  -4   41.31    6.06
   0  -1   4   29.31    4.97
   0  -1   4   39.06    2.87
   0   1  -3  148.19    8.68
   0   1  -3  154.79    5.53
   0  -1   3  150.35    5.17
   0  -1   3  138.35    4.64
   0   1  -2   17.37    6.12
   0   1  -2   15.32    4.83
   0  -1   2   14.21    3.30
   0  -1   2   13.33    4.57
   0   1   2   29.37    6.36
   0   1   2   33.35    7.24
   0  -1  -2   29.56    3.21
   0  -1  -2   32.51    7.11
   0   1   3  183.79    5.91
   0  -1  -3  175.11    6.18
   0  -1  -3  180.85    9.11
   0  -1  -3  175.70    6.79
   0   1   4  117.01    5.17
   0  -1  -4  112.38    4.04
   0  -1  -4  116.69    4.55
   0  -1  -4  116.81    4.62
   0   1   5  116.68   10.45
   0  -1  -5  109.43    3.88
   0  -1  -5  113.53    6.48
   0  -1  -5  113.03    6.98
   0   1   6   91.65    6.35
   0  -1  -6   84.61    4.94
   0   1   7 1817.58   47.42
   0  -1  -7 1732.20   45.35
   0   1   8  321.11   13.98
   0  -1  -8  332.61   12.24
   0   1   9  205.96   10.49
   0  -1  -9  206.38    9.89
   0   1  10   20.74    7.37
   0  -1 -10   20.56    7.84
   0   1  11    6.81    4.88
   0  -1 -11    2.15    4.45
   0   1  12  111.38   18.96
   0  -1 -12   88.74   15.30
   0   1  13   54.37   12.26
   0  -1 -13   42.34    6.43
   0   1  14   31.78    9.55
   0  -1 -14   41.20   12.19
   0   1  15   -0.97    3.77
   0  -1 -15    9.64    5.11
   0   2 -16    4.64    3.81
   0  -2  16    3.72    3.21
   0   2 -15  116.05    8.29
   0  -2  15   98.88   19.34
   0   2 -14   12.71    5.35
   0  -2  14    6.29    4.83
   0   2 -13  287.69   14.71
   0   2 -12    1.08    2.12
   0  -2  12    2.94    2.64
   0   2 -11  299.25   12.69
   0  -2  11  311.01   18.06
   0   2 -10   22.52    6.78
   0  -2  10   22.94    7.04
   0   2  -9  498.29   15.01
   0  -2   9  429.97   12.88
   0   2  -8   59.89    5.70
   0  -2   8   57.51    4.52
   0   2  -7  306.32   11.20
   0  -2   7  306.43   14.91
   0   2  -6  941.69   19.25
   0  -2   6  961.51   20.93
   0   2  -5  401.87    8.45
   0  -2   5  395.60    7.52
   0   2  -4  263.32    5.74
   0   2  -4  276.55    6.56
   0  -2   4  272.13    8.70
   0  -2   4  269.00    7.10
   0   2  -3  108.19    3.98
   0   2  -3  125.26    5.20
   0  -2   3  114.82    4.54
   0  -2   3  110.16    4.27
   0   2  -2  271.45    4.65
   0   2  -2  286.30    5.75
   0  -2   2  271.40    4.78
   0  -2   2  260.44    5.42
   0   2  -1  898.45   13.15
   0  -2   1  888.11   12.63
   0  -2   1  875.94   12.79
   0   2   0  693.53   10.31
   0  -2   0  721.84    9.96
   0  -2   0  693.20   10.19
   0   2   1  149.03    4.85
   0   2   1  151.24    5.30
   0  -2  -1  139.48    4.16
   0  -2  -1  133.44    4.32
   0   2   2  104.17    3.90
   0   2   2  105.96    7.12
   0  -2  -2  106.82    3.38
   0  -2  -2  101.79    4.14
   0   2   3  314.69    7.36
   0   2   3  314.72    8.14
   0  -2  -3  301.22    5.41
   0  -2  -3  291.04    5.51
   0   2   4  203.83    4.32
   0   2   4  195.51    5.96
   0  -2  -4  199.48    3.83
   0  -2  -4  204.21    6.41
   0   2   5  194.70   10.08
   0  -2  -5  178.17    6.88
   0  -2  -5  176.04    8.06
   0  -2  -5  191.23    7.99
   0   2   6  442.92   13.39
   0  -2  -6  440.79   13.45
   0   2   7  440.52   12.69
   0  -2  -7  446.56   12.88
   0   2   8  158.11    7.05
   0  -2  -8  149.28    8.34
   0   2   9  183.47   15.11
   0  -2  -9  178.64    7.53
   0   2  10   18.31    3.84
   0  -2 -10    7.97    3.78
   0   2  11    3.86    2.03
   0  -2 -11    5.42    3.78
   0   2  12    8.02    4.28
   0  -2 -12   11.28    2.74
   0   2  13   68.18    9.83
   0  -2 -13   56.44   10.92
   0   2  14   31.38    9.40
   0  -2 -14   40.36    5.98
   0   2  15   10.76    5.73
   0  -2 -15   18.52    6.37
   0  -3  15    9.60    4.93
   0   3 -14  178.00    9.56
   0  -3  14  192.67   10.05
   0   3 -13  134.78    6.22
   0  -3  13  121.98   23.93
   0   3 -12  154.66    7.19
   0  -3  12  151.77   12.80
   0   3 -11  181.29    8.37
   0  -3  11  193.76   10.80
   0   3 -10   -1.67    3.62
   0  -3  10   -0.50    3.53
   0   3  -9   14.94    5.50
   0  -3   9   17.31    4.10
   0   3  -8    2.60    3.43
   0  -3   8   -0.60    3.59
   0   3  -7   95.17    9.10
   0  -3   7   99.30    5.34
   0   3  -6  218.44    9.31
   0  -3   6  250.50   10.20
   0   3  -5  536.19   15.90
   0  -3   5  548.43   15.15
   0   3  -4  757.43   11.64
   0  -3   4  723.80   10.71
   0   3  -3  294.63    5.52
   0   3  -3  295.17    6.66
   0  -3   3  296.53    5.90
   0  -3   3  282.08    5.76
   0   3  -2   60.31    3.55
   0   3  -2   56.34    3.83
   0  -3   2   61.14    4.24
   0  -3   2   60.35    3.62
   0   3  -1    1.08    0.90
   0   3  -1    1.38    1.17
   0  -3   1    1.12    1.08
   0  -3   1    0.50    1.88
   0   3   0    8.63    1.39
   0   3   0   12.50    2.94
   0  -3   0   11.23    1.86
   0  -3   0    5.81    2.13
   0   3   1 1140.84   16.77
   0  -3  -1 1175.31   16.25
   0  -3  -1 1130.20   15.59
   0  -3  -1 1090.81   16.02
   0   3   2  273.13    4.57
   0   3   2  273.58    6.13
   0  -3  -2  247.54    4.22
   0  -3  -2  247.47    5.11
   0   3   3  289.89    4.83
   0   3   3  282.88    5.90
   0  -3  -3  277.46    4.50
   0  -3  -3  264.05    5.38
   0   3   4  226.62    4.81
   0   3   4  221.08    6.77
   0  -3  -4  230.07    4.30
   0   3   5   12.10    4.23
   0   3   5   10.25    3.00
   0  -3  -5    6.69    2.24
   0   3   6  626.67   18.38
   0  -3  -6  636.63   17.34
   0   3   7    8.86    3.45
   0  -3  -7    6.47    2.13
   0   3   8  635.67   18.99
   0  -3  -8  637.95   20.17
   0   3   9   15.83    5.77
   0  -3  -9    6.53    2.75
   0   3  10  287.97    8.03
   0  -3 -10  278.63    8.43
   0   3  11   10.09    2.22
   0  -3 -11    4.52    2.43
   0   3  12   22.13    5.98
   0  -3 -12   18.19    4.64
   0   3  13   -0.34    3.46
   0  -3 -13    3.23    2.12
   0   3  14  146.65    7.97
   0  -3 -14  143.07   13.48
   0   3  15   53.68   17.20
   0  -3 -15   69.38   15.27
   0  -4  15    2.36    2.59
   0   4 -13  197.40   12.65
   0  -4  13  200.79   21.20
   0   4 -12  107.99    7.12
   0  -4  12  111.36   10.51
   0   4 -11   24.00    5.06
   0  -4  11   19.80    4.14
   0   4 -10  130.46    7.16
   0  -4  10  135.83    7.36
   0   4  -9   55.74    6.54
   0  -4   9   65.78   14.22
   0   4  -8   -1.39    3.46
   0  -4   8    2.02    2.74
   0   4  -7  302.01   14.95
   0  -4   7  283.59   15.85
   0   4  -6  372.15   12.81
   0  -4   6  396.73   13.52
   0   4  -5   55.52    4.88
   0  -4   5   54.53    5.79
   0   4  -4  538.37    8.12
   0   4  -4  570.57    9.72
   0  -4   4  550.74    8.49
   0   4  -3   16.77    3.70
   0   4  -3   20.08    7.07
   0  -4   3   17.57    4.55
   0  -4   3   13.55    2.60
   0   4  -2  214.51    5.75
   0   4  -2  228.68    5.72
   0  -4   2  219.15    5.07
   0  -4   2  215.50    6.21
   0   4  -1   10.70    1.94
   0   4  -1   14.32    4.10
   0  -4   1   11.69    2.63
   0  -4   1   13.66    2.68
   0   4   0  243.81    3.63
   0   4   0  236.95    5.67
   0  -4   0  246.78    3.87
   0  -4   0  253.33    5.37
   0  -4  -1  564.90    8.03
   0  -4  -1  554.99    7.79
   0   4   2 1669.30   21.88
   0  -4  -2 1633.43   19.89
   0  -4  -2 1675.68   20.10
   0  -4  -2 1675.80   21.29
   0   4   3  221.59    5.55
   0   4   3  213.77    5.48
   0  -4  -3  199.38    6.04
   0  -4  -3  197.98    4.54
   0   4   4   26.72    3.37
   0   4   4   28.10    8.14
   0  -4  -4   20.39    1.76
   0  -4  -4   21.11    2.45
   0   4   5   11.01    3.22
   0   4   5   13.88    6.36
   0  -4  -5   10.52    2.76
   0   4   6  131.21    5.14
   0   4   6  124.62    8.28
   0   4   7  563.63   12.94
   0  -4  -7  555.59   12.87
   0   4   8   60.04    3.99
   0  -4  -8   65.79    4.87
   0   4   9  263.80    9.60
   0  -4  -9  289.03   11.07
   0   4  10    2.77    1.80
   0  -4 -10   -2.50    2.89
   0   4  11   27.06    5.50
   0  -4 -11   27.49    7.66
   0   4  12    4.39    3.06
   0  -4 -12    4.95    3.73
   0   4  13   99.00   19.64
   0  -4 -13  115.34    8.24
   0   4  14    6.54    4.06
   0  -4 -14    3.89    3.25
   0   5 -15    9.73    5.97
   0  -5  15    5.02    2.06
   0   5 -14   26.88    6.65
   0  -5  14   24.45    6.53
   0   5 -13   99.83   12.17
   0  -5  13  105.87   15.83
   0   5 -12   41.70    6.48
   0  -5  12   59.66   10.47
   0   5 -11  259.29    9.02
   0   5 -10  160.34    7.88
   0  -5  10  141.66   17.11
   0   5  -9   85.13    6.76
   0  -5   9   81.81   18.78
   0   5  -8   58.15    6.57
   0  -5   8   56.45    4.80
   0   5  -7  269.30   10.18
   0  -5   7  285.89   10.60
   0   5  -6   -1.19    3.41
   0  -5   6    1.25    2.24
   0  -5   5 2053.42   53.21
   0   5  -4   13.64    1.67
   0   5  -4   22.39    5.02
   0  -5   4   16.05    2.97
   0   5  -3   55.80    3.82
   0   5  -3   58.34   10.32
   0  -5   3   46.57    4.94
   0   5  -2    3.25    1.88
   0   5  -2    0.99    1.06
   0  -5   2    0.44    0.92
   0  -5   2    1.43    1.26
   0   5  -1  130.42    3.68
   0   5  -1  130.19    9.71
   0  -5   1  125.25    3.64
   0  -5   1  113.91    4.03
   0   5   0  529.41    6.45
   0  -5   0  537.28    6.57
   0   5   1  621.61    9.81
   0  -5  -1  643.48    7.73
   0   5   2  142.99    6.67
   0  -5  -2  145.57    5.29
   0  -5  -2  145.51    5.27
   0  -5  -2  137.54    7.12
   0   5   3  687.39   14.77
   0  -5  -3  686.99   12.78
   0  -5  -3  711.19   13.31
   0  -5  -3  682.30   13.70
   0   5   4  136.96    8.12
   0  -5  -4  126.20    2.79
   0   5   5  116.72    3.22
   0   5   5  123.47    4.73
   0  -5  -5  115.32    4.80
   0   5   6  545.44   11.74
   0   5   6  520.17   12.42
   0   5   7  187.35    9.76
   0   5   7  197.95   12.49
   0   5   8  969.28   23.37
   0  -5  -8  974.70   23.76
   0   5   9  138.69    4.78
   0  -5  -9  148.71    6.46
   0   5  10  393.90   10.25
   0  -5 -10  375.86   12.61
   0   5  11    6.37    2.53
   0  -5 -11    3.32    3.36
   0   5  12   24.22    5.71
   0  -5 -12   20.93    5.06
   0   5  13    5.40    2.94
   0  -5 -13   11.61    3.55
   0   5  14  277.56   12.02
   0  -5 -14  325.68   13.73
   0   6 -15   29.52    5.48
   0  -6  15   16.70    7.46
   0   6 -14   39.89    7.37
   0  -6  14   22.17    7.57
   0   6 -13  168.23   12.14
   0  -6  13  166.11   28.16
   0   6 -12  507.40   19.91
   0  -6  12  466.12   18.07
   0   6 -11  151.11    7.66
   0  -6  11  149.23   17.93
   0   6 -10   84.49    6.26
   0  -6  10   83.53    4.27
   0   6  -9  128.56    7.47
   0  -6   9  146.65    7.46
   0   6  -8   62.38    6.88
   0  -6   8   46.83    4.79
   0  -6   7  103.92    4.30
   0   6  -6 1092.46   29.67
   0  -6   6 1085.62   28.74
   0   6  -5   81.44    5.26
   0  -6   5   75.15    4.48
   0   6  -4 2638.31   67.53
   0   6  -3   26.97    2.63
   0   6  -3   32.71    6.26
   0  -6   3   29.96    3.38
   0   6  -2 1489.52   26.67
   0   6  -2 1642.79   31.36
   0  -6   2 1542.37   27.89
   0   6  -1  163.35    5.88
   0   6  -1  161.76    7.39
   0  -6   1  167.92    6.31
   0   6   0  305.74   14.79
   0  -6   0  276.25    9.53
   0  -6   0  262.69    9.81
   0   6   1  179.58   10.82
   0  -6  -1  195.45    7.55
   0   6   2 1402.63   37.04
   0  -6  -2 1412.05   35.95
   0  -6  -2 1377.14   35.03
   0   6   3  449.27   14.32
   0  -6  -3  463.19    3.19
   0  -6  -3  449.89   12.84
   0   6   4  736.49   20.24
   0  -6  -4  704.70   18.28
   0  -6  -4  719.39   18.78
   0   6   5    0.54    1.61
   0  -6  -5    2.73    1.03
   0  -6  -5    2.68    1.19
   0   6   6  396.29   13.02
   0   6   7  332.79    6.98
   0   6   7  370.45    8.75
   0   6   8  170.00    5.76
   0   6   9  526.49   12.31
   0  -6  -9  510.71   12.57
   0   6  10   80.14   11.47
   0  -6 -10   73.86    4.72
   0   6  11  162.71    5.81
   0  -6 -11  183.63    6.14
   0   6  12    4.76    2.54
   0  -6 -12    9.37    3.81
   0  -6 -13  101.65    5.92
   0  -6 -13  100.15    7.46
   0   7 -15   26.72    5.67
   0  -7  15   25.20   10.33
   0   7 -14  117.93    8.41
   0  -7  14  142.23   24.53
   0   7 -13   89.20   18.23
   0  -7  13  106.98   24.02
   0   7 -12  237.74   19.05
   0  -7  12  240.19   15.58
   0   7 -11  249.67    7.98
   0  -7  11  256.36    7.11
   0   7 -10   93.86    9.88
   0  -7  10  117.36    9.69
   0  -7   9   53.65    8.14
   0  -7   8  151.58   11.64
   0   7  -7   12.21    3.43
   0  -7   7    9.99    2.96
   0   7  -6   11.08    4.20
   0  -7   6   10.54    3.10
   0   7  -5  990.90   28.03
   0  -7   5  945.33   25.46
   0   7  -4   10.56    1.72
   0   7  -4   20.31    5.50
   0  -7   4   14.80    4.69
   0   7  -3  420.56   12.25
   0   7  -3  401.84   13.38
   0  -7   3  424.83   14.05
   0   7  -2  142.68    3.02
   0   7  -2  137.89    5.66
   0  -7   2  153.25    5.06
   0   7  -1   13.52    1.74
   0   7  -1   14.07    4.43
   0  -7   1   11.85    1.69
   0   7   0   37.31    5.39
   0   7   1  725.01   21.01
   0   7   2  206.86    8.41
   0  -7  -2  196.53    5.97
   0   7   3 1348.38   36.43
   0  -7  -3 1255.25   31.81
   0  -7  -3 1257.83   31.86
   0   7   4  124.94    5.72
   0  -7  -4  123.17    3.28
   0  -7  -4  124.55    3.33
   0   7   5  210.20   10.30
   0  -7  -5  192.74    8.35
   0  -7  -5  206.91    9.12
   0  -7  -6  122.88    2.84
   0   7   7   18.21    4.58
   0  -7  -7   27.44    5.91
   0   7   8  276.43    8.38
   0  -7  -8  287.85    7.33
   0  -7  -9   32.56    5.26
   0  -7  -9   27.89    7.98
   0  -7 -10  191.86    4.43
   0  -7 -10  209.65   10.58
   0  -7 -11    5.33    1.99
   0  -7 -11    5.87    2.46
   0  -7 -12   11.78    5.55
   0  -7 -12   10.64    4.41
   0   8 -14    1.56    4.10
   0   8 -13  296.32   15.72
   0  -8  13  326.01   13.31
   0   8 -12  237.45   11.34
   0  -8  12  234.86   10.09
   0   8 -11  551.31   19.95
   0  -8  11  520.00   18.04
   0  -8  10  163.14   12.25
   0   8  -9  199.08   13.02
   0  -8   9  224.82    8.72
   0   8  -8   19.34    5.90
   0  -8   8   16.34    3.46
   0   8  -7   93.12   13.72
   0  -8   7   69.36    4.26
   0   8  -6  289.84   14.16
   0  -8   6  307.72   10.31
   0   8  -5   -0.03    3.70
   0  -8   5    2.51    2.12
   0   8  -4  569.85   14.11
   0  -8   4  547.07   11.72
   0   8  -3   32.98    2.00
   0   8  -3   54.02   14.52
   0  -8   3   43.27    4.73
   0   8  -2    4.40    1.06
   0   8  -2    3.41    2.88
   0  -8   2    3.34    1.10
   0   8  -1   95.18    1.43
   0   8  -1   96.94    5.84
   0  -8   1   97.95    1.87
   0   8   0  276.20   10.19
   0   8   1    6.45    2.89
   0   8   2  530.93   12.89
   0   8   3  284.24   10.19
   0  -8  -3  258.90   10.34
   0  -8  -3  258.72   10.30
   0   8   4  227.75   14.03
   0  -8  -4  201.30    5.84
   0  -8  -4  213.69    5.78
   0   8   5   65.61    7.69
   0  -8  -5   53.28    4.44
   0  -8  -5   59.12    4.04
   0   8   6   58.82    7.80
   0  -8  -6   51.34    6.57
   0   8   7   26.49    6.20
   0  -8  -7   21.78    2.61
   0   8   8   42.43    9.47
   0  -8  -8   38.44    5.72
   0  -8  -9  151.63    4.17
   0  -8  -9  151.34    5.24
   0  -8 -10   27.62    7.12
   0  -8 -12    4.99    2.82
   0   9 -14   12.01    4.40
   0  -9  14   12.99    7.06
   0   9 -13    3.55    4.51
   0  -9  13    4.73    2.56
   0  -9  12    6.63    3.02
   0   9 -11  293.93   15.51
   0  -9  11  267.51   22.81
   0   9 -10    8.10    3.90
   0  -9  10    6.07    2.69
   0   9  -9   51.37   13.51
   0  -9   9   40.62   11.31
   0   9  -8  164.92    9.17
   0  -9   8  153.99    7.15
   0   9  -7   33.35    6.12
   0  -9   7   46.39    9.96
   0   9  -6    2.98    4.29
   0  -9   6    4.42    2.20
   0   9  -5  174.05    9.65
   0  -9   5  159.45    6.81
   0   9  -4   19.94    5.90
   0  -9   4   16.06    5.59
   0   9  -3  215.04    9.08
   0   9  -3  225.24   11.35
   0  -9   3  209.44    9.02
   0   9  -2  120.08    5.19
   0   9  -2  133.39   11.78
   0  -9   2  116.25    5.75
   0   9  -1  134.00    8.08
   0   9   0   96.86   13.29
   0   9   1    0.96    1.44
   0   9   2  217.03    7.86
   0   9   3    2.18    1.61
   0   9   4  831.24   21.90
   0  -9  -4  782.89   17.54
   0   9   5  201.27   12.06
   0   9   6    3.22    2.55
   0  -9  -6    0.63    0.88
   0   9   7   -2.34    2.83
   0   9   8   94.17   17.78
   0   9   9    4.65    1.82
   0  -9 -10  103.89    5.39
   0  -9 -11   41.51    3.95
   0  10 -13    2.69    4.43
   0 -10  13    9.05    4.81
   0  10 -12   34.19   19.07
   0 -10  12   45.53    9.76
   0  10 -11    4.15    3.42
   0 -10  11    5.31    3.99
   0  10 -10  143.12   18.29
   0 -10  10  145.83   13.25
   0  10  -9   10.38    4.59
   0 -10   9   10.71    2.98
   0  10  -8   81.68    6.21
   0 -10   8   73.80    6.82
   0  10  -7   61.17    7.50
   0 -10   7   26.73    6.35
   0  10  -6   -0.50    3.99
   0 -10   6    2.00    1.43
   0  10  -5  269.22    9.71
   0 -10   5  273.26    6.75
   0  10  -4  345.43   12.87
   0 -10   4  356.79    9.77
   0  10  -3  205.62    7.39
   0  10  -3  224.57    9.04
   0 -10   3  219.52    8.73
   0  10  -2  243.71    5.94
   0  10  -2  247.40    8.89
   0 -10   2  250.07    6.34
   0  10  -1   29.93    7.15
   0  10   0   39.87   10.17
   0  10   1    2.93    2.95
   0  10   2   14.68    5.42
   0  10   3  204.90    9.11
   0  10   4    8.37    2.97
   0  10   5   24.85    7.13
   0  10   6  104.23    8.26
   0  10   7   27.75    6.55
   0  10   8   15.84    4.81
   0  10   9  324.33   13.60
   0  11 -12    8.01    4.41
   0 -11  12    9.00    3.76
   0  11 -11  292.94   14.00
   0 -11  11  319.99   13.12
   0  11 -10   21.98    7.05
   0 -11  10   18.07    4.89
   0  11  -9  168.43   10.07
   0 -11   9  170.91   13.41
   0  11  -8   30.98    9.19
   0 -11   8   29.65    6.88
   0  11  -7   85.83   19.87
   0 -11   7   75.68    5.95
   0  11  -6    2.33    3.03
   0 -11   6    2.99    1.63
   0  11  -5  177.15   10.89
   0 -11   5  169.39    6.60
   0  11  -4   82.00   14.60
   0 -11   4   97.85    4.30
   0  11  -3  344.14   19.77
   0 -11   3  321.30   17.20
   0  11  -2  265.57   12.78
   0  11  -1  636.27   34.98
   0  11   0    4.19    3.61
   0  11   1   33.11    4.47
   0  11   2  624.75   15.15
   0  11   3   66.30    9.78
   0  11   4  655.05   20.68
   0  11   5   34.75    9.49
   0  11   6   96.55    6.03
   0  11   7    2.52    2.03
   0  11   8  220.42    9.89
   0  11   9    2.27    2.04
   0  12 -12   21.65    5.70
   0 -12  12   14.36    6.71
   0  12 -11   21.12   10.76
   0 -12  11   19.38    6.83
   0  12 -10  364.97   15.99
   0 -12  10  366.26   14.30
   0  12  -9   13.14    5.98
   0 -12   9    3.15    1.88
   0  12  -8  181.03    8.48
   0 -12   8  182.21    5.78
   0  12  -7    6.66    5.07
   0 -12   7   14.22    4.03
   0  12  -6   15.85    7.48
   0  12  -5   22.01    8.31
   0  12  -4  334.12   14.68
   0  12  -3   80.11   14.45
   0  12  -2  638.60   17.79
   0  12  -1  137.93   11.35
   0  12   0  157.77    7.60
   0  12   1   10.92    4.45
   0  12   2  222.65   14.03
   0  12   3  231.81   16.75
   0  12   4   45.88    9.55
   0  12   5  429.67   17.09
   0  12   6   55.95   13.25
   0  12   7   27.09    5.67
   0  13 -10   58.17    6.38
   0  13  -9  371.59   17.53
   0  13  -8   39.07   12.55
   0  13  -7  143.17    8.72
   0  13  -6   69.77   23.01
   0  13  -5  108.02    6.71
   0  13  -4    3.77    3.47
   0  13  -3  426.04   20.70
   0  13  -2  137.25    6.85
   0  13  -1  192.59    7.31
   0  13   0    7.86    3.49
   0  13   1    3.37    3.48
   0  13   2    6.50    4.52
   0  13   3   44.46    9.49
   0  13   4  143.80   10.55
   0  13   5   13.79    4.24
   0  14  -9   11.51    4.00
   0  14  -8   67.76   20.32
   0  14  -6   46.75   10.77
   0  14  -5   17.37    4.94
   0  14  -4  115.66    9.03
   0  14  -3  125.56    9.48
   0  14  -2   55.16   16.38
   0  14  -1   19.49    8.50
   0  14   0   75.46    7.41
   0  14   1    9.02    4.21
   0  14   2   68.08   14.51
   0  14   3   22.28    7.57
   0  14   4    3.15    3.29
   0  15  -7    7.58    4.27
   0  15  -6    5.68    3.85
   0  15  -5   56.28    6.56
   0  15  -4   -0.25    3.83
   0  15  -3   44.20   12.62
   0  15  -2  167.90   10.43
   0  15  -1    8.21    3.26
   0  15   0   93.43    7.01
   0  15   1    7.62    3.98
   0  15   2    7.99    4.33
  -1  16  -1    9.75    3.84
  -1  16  -2   21.10    6.63
  -1  16  -3    1.85    2.70
  -1  16  -4    6.56    4.43
  -1  15   1   17.56    5.17
  -1  15   0  102.17    5.78
  -1  15  -1  127.92    6.33
  -1  15  -2  112.86    9.71
  -1  15  -3    2.40    3.62
  -1  15  -4  118.69    8.22
  -1  15  -5   61.58   11.35
  -1  15  -6   66.75    6.57
  -1  14   3   24.53    6.68
  -1  14   2    7.66    3.86
  -1  14   1  223.83   11.27
  -1  14   0   36.09    9.31
  -1  14  -1  205.41    7.14
  -1  14  -2    5.94    3.23
  -1  14  -3  371.32   14.94
  -1  14  -4    9.96    5.33
  -1  14  -5  118.67    8.11
  -1  14  -6   16.55    7.58
  -1  14  -7  299.57   13.44
  -1  14  -8    0.85    2.47
  -1  14  -9  228.19   11.78
  -1  13   5  280.87   13.68
  -1  13   4   93.38   15.26
  -1  13   3  118.26    8.01
  -1  13   2  216.00   11.39
  -1  13   1   23.07    4.71
  -1  13   0  354.66   14.24
  -1  13  -1  146.32   13.83
  -1  13  -2  746.27   25.16
  -1  13  -3    5.73    2.95
  -1  13  -4  103.43    6.36
  -1  13  -6  125.81   17.39
  -1  13  -7   30.89    6.41
  -1  13  -8  386.59   17.61
  -1  13  -9    1.36    3.32
  -1  13 -10  145.49    9.56
  -1  12   6  277.08   15.62
  -1  12   5   12.24    4.68
  -1  12   4  335.33   14.23
  -1  12   3   79.22    9.56
  -1  12   2    9.66    4.72
  -1  12   1   97.87    5.61
  -1  12   0   91.57   12.31
  -1  12  -1  112.48    6.14
  -1  12  -2   86.22   10.23
  -1  12  -3  415.97   12.37
   1 -12   4   62.61    6.64
  -1  12  -4   85.63    9.11
   1 -12   5   95.26    8.13
  -1  12  -5   93.35    6.65
   1 -12   6   39.29   10.72
  -1  12  -6   49.73    6.84
   1 -12   7  180.34   11.88
  -1  12  -7  198.42   11.78
   1 -12   8  132.64    8.46
  -1  12  -8  133.23   10.43
   1 -12   9  579.66   99.18
  -1  12  -9  572.71   22.01
   1 -12  10   45.08    8.58
  -1  12 -10   42.40    5.73
   1 -12  11    4.37    3.20
  -1  12 -11    7.38    4.00
  -1  11   8    0.64    1.60
  -1  11   7  142.79   10.13
  -1  11   6   24.76    6.22
  -1  11   5  281.01   13.31
  -1  11   4   96.95   11.54
  -1  11   3  234.85    8.20
  -1  11   2   33.15    8.05
  -1  11   1    4.94    2.95
  -1  11   0   -0.55    3.28
   1 -11   1    6.21    1.55
  -1  11  -1   18.80    5.53
   1 -11   2  570.04   15.53
  -1  11  -2  610.67   20.55
   1 -11   3  299.55    7.97
  -1  11  -3  302.48   14.25
   1 -11   4  107.60    7.38
  -1  11  -4  111.33    6.11
   1 -11   5   29.56    6.06
  -1  11  -5   25.00    7.39
   1 -11   6    5.43    2.11
  -1  11  -6    3.73    2.33
   1 -11   7    4.18    1.95
  -1  11  -7    3.17    2.70
   1 -11   8  224.08   12.25
  -1  11  -8  218.17    9.57
   1 -11   9   41.20    7.44
  -1  11  -9   32.97    6.54
   1 -11  10    7.84    2.78
  -1  11 -10   10.58    5.90
   1 -11  11    4.42    3.00
  -1  11 -11    5.44    4.48
   1 -11  12    5.29    3.71
  -1  11 -12    2.17    3.02
   1 -10  -9   16.29    6.43
  -1  10   8    3.49    2.07
  -1  10   7    9.00    1.99
  -1  10   6  187.61   13.64
  -1  10   5    2.07    2.68
  -1  10   4  443.71   14.44
  -1  10   3   97.79   13.25
  -1  10   2    2.50    2.93
  -1  10   1   88.96   10.93
   1 -10   0   41.38    1.84
  -1  10   0   41.84    2.54
  -1  10   0   50.73    8.38
   1 -10   1   63.51    4.14
  -1  10  -1   53.20    4.96
  -1  10  -1   78.93   10.08
   1 -10   2   61.57    3.56
  -1  10  -2   62.83    3.72
  -1  10  -2   77.94    6.16
   1 -10   3  300.55    8.85
  -1  10  -3  277.24    7.29
  -1  10  -3  305.52    9.91
   1 -10   4    6.40    1.73
  -1  10  -4    3.98    2.48
   1 -10   5    8.92    1.93
  -1  10  -5    4.82    3.55
   1 -10   6   41.19    2.99
  -1  10  -6   37.01    5.66
   1 -10   7   27.33    4.20
  -1  10  -7   29.90    6.63
   1 -10   8  121.40    8.74
  -1  10  -8  112.89   10.30
   1 -10   9   75.71    8.81
  -1  10  -9   57.11   15.21
   1 -10  10   17.04    7.72
  -1  10 -10   12.14    5.06
   1 -10  11    4.99    2.98
  -1  10 -11    7.19    5.23
   1 -10  12    5.65    3.29
  -1  10 -12   17.00    8.00
   1 -10  13    2.69    3.22
  -1  10 -13   -3.13    4.22
   1  -9 -10    5.92    3.05
   1  -9  -9   14.63    5.97
   1  -9  -8  249.55    8.81
  -1   9   8  226.67    7.42
   1  -9  -7   42.49    5.51
  -1   9   7   54.71    7.97
   1  -9  -6  100.23    4.57
  -1   9   6   97.88    6.09
   1  -9  -5  146.62    3.54
  -1   9   5  165.78    6.95
   1  -9  -4  374.08    9.17
   1  -9  -4  394.44    9.31
  -1   9   4  399.07   13.28
   1  -9  -3  187.27    5.16
   1  -9  -3  187.64    5.06
  -1   9   3  181.50   12.08
   1  -9  -2  414.02   10.68
   1  -9  -2  421.14   10.67
  -1   9   2  445.73   13.60
   1  -9  -1   41.67    3.43
  -1   9   1   41.15    7.86
   1  -9   0   33.24    2.11
  -1   9   0   26.27    2.72
  -1   9   0   31.10    7.93
   1  -9   1    6.40    1.34
  -1   9  -1    6.23    1.24
  -1   9  -1    6.82    3.50
   1  -9   2  427.83   12.08
  -1   9  -2  417.35   11.14
  -1   9  -2  448.11   13.28
   1  -9   3  114.56    7.38
  -1   9  -3  104.05    6.96
  -1   9  -3  105.66    8.57
   1  -9   4   93.07    7.06
  -1   9  -4   82.18    8.12
   1  -9   5  171.99    6.57
  -1   9  -5  188.92   11.22
   1  -9   6    0.95    1.69
  -1   9  -6    4.04    3.56
   1  -9   7   38.60    8.50
  -1   9  -7   37.82    7.25
   1  -9   8  109.82    6.45
  -1   9  -8   87.90    8.48
   1  -9   9   22.80    4.69
  -1   9  -9   25.72    6.44
   1  -9  10  337.19   16.25
  -1   9 -10  328.71   13.47
   1  -9  11  222.48   14.40
  -1   9 -11  235.27   14.30
   1  -9  12   28.24    5.64
  -1   9 -12   14.67    5.96
   1  -9  13  187.08   26.06
   1  -9  14   13.95    7.48
   1  -8 -11    2.42    2.11
   1  -8 -11    0.78    1.55
   1  -8 -10  245.71   11.35
   1  -8 -10  246.07   12.72
   1  -8  -9   19.97    4.42
   1  -8  -9   17.30    2.80
   1  -8  -8   39.29    4.45
  -1   8   8   43.13    9.44
   1  -8  -7  126.81    3.34
  -1   8   7  125.43   10.49
   1  -8  -6    2.29    1.12
  -1   8   6    2.33    1.38
   1  -8  -5   92.85    4.63
   1  -8  -5   97.54    4.72
  -1   8   5  110.12    9.35
   1  -8  -4  351.74    9.50
   1  -8  -4  359.71    9.88
  -1   8   4  353.89   10.94
   1  -8  -3  735.28   14.47
   1  -8  -3  745.77   14.51
  -1   8   3  759.66   16.68
   1  -8  -2   94.49    1.93
   1  -8  -2   94.21    2.60
  -1   8   2  103.74    4.21
   1  -8  -1  284.09    8.90
  -1   8   1  292.26    9.09
  -1   8   1  280.24   10.34
   1  -8   0   36.86    2.67
  -1   8   0   38.88    3.16
  -1   8   0   41.53    3.57
   1  -8   1  126.14    3.75
  -1   8  -1  108.13    3.15
  -1   8  -1  112.12    8.10
   1  -8   2   19.94    2.72
  -1   8  -2   19.72    1.65
  -1   8  -2   21.36    6.71
   1  -8   3 1446.74   37.36
  -1   8  -3 1435.25   36.82
  -1   8  -3 1478.24   39.41
   1  -8   4   15.53    3.70
  -1   8  -4   22.40    6.69
   1  -8   5  537.22   15.46
  -1   8  -5  513.90   15.40
   1  -8   6   89.22   10.49
  -1   8  -6   98.34    7.74
   1  -8   7   93.79    8.17
  -1   8  -7   83.73   13.75
   1  -8   8  142.82    9.07
  -1   8  -8  134.67    6.44
   1  -8   9  358.08   20.25
  -1   8  -9  346.16   21.07
   1  -8  10  350.40   11.24
  -1   8 -10  311.25   11.30
   1  -8  11  145.43   20.74
   1  -8  12  190.47    9.07
   1  -8  13   16.66    4.40
  -1   8 -13    0.36    4.55
   1  -8  14  149.66   15.97
  -1   8 -14  160.33   11.04
   1  -7 -13  104.74    5.31
   1  -7 -13   76.81    5.12
   1  -7 -12   13.89    3.70
   1  -7 -12   11.27    2.87
   1  -7 -11  599.11   19.07
   1  -7 -11  561.55   18.45
   1  -7 -10   34.06    4.65
   1  -7 -10   30.99    5.23
   1  -7  -9  235.58    6.79
   1  -7  -9  254.44    6.48
   1  -7  -8  172.22    5.97
   1  -7  -8  167.69    7.87
   1  -7  -7   12.20    3.28
  -1   7   7    5.64    3.47
   1  -7  -6  196.97    6.42
  -1   7   6  187.77    9.39
   1  -7  -5  493.11   10.32
   1  -7  -5  515.27   11.26
  -1   7   5  518.24   13.11
   1  -7  -4  567.32   11.43
   1  -7  -4  584.40   12.23
  -1   7   4  602.69   13.19
   1  -7  -3  269.32    8.64
   1  -7  -3  276.79    8.95
   1  -7  -3  251.87    8.59
  -1   7   3  280.71    9.91
   1  -7  -2  323.42    9.54
   1  -7  -2  322.72    9.26
   1  -7  -2  304.70    9.33
  -1   7   2  331.72   10.73
   1  -7  -1   14.36    1.86
   1  -7  -1   14.61    3.09
  -1   7   1   16.39    1.79
  -1   7   1   12.93    3.24
   1  -7   0  466.14    4.12
   1  -7   0  446.61   13.21
  -1   7   0  444.30   12.54
  -1   7   0  462.69    8.36
   1  -7   1  267.08    8.12
  -1   7  -1  257.36    7.70
  -1   7  -1  281.14    9.49
   1  -7   2 1752.65   45.16
  -1   7  -2 1692.07   43.44
  -1   7  -2 1806.43   47.35
   1  -7   3    1.35    1.62
  -1   7  -3    1.39    1.55
  -1   7  -3    7.12    2.79
   1  -7   4 1972.18   50.72
  -1   7  -4 1873.77   49.26
   1  -7   5   27.68    8.15
  -1   7  -5   34.63   10.00
   1  -7   6  835.24   18.35
  -1   7  -6  829.26   20.43
   1  -7   7    3.55    2.64
  -1   7  -7   -2.27    3.62
   1  -7   8  138.88    7.27
  -1   7  -8  145.50    8.72
   1  -7   9  254.84    8.13
  -1   7  -9  244.46    8.78
   1  -7  10  546.27   21.05
   1  -7  11  118.83   11.89
  -1   7 -11  114.65    8.22
   1  -7  12  117.48   18.15
  -1   7 -12  118.40    7.54
   1  -7  13   40.98    8.11
  -1   7 -13   54.23    6.31
   1  -7  14   18.06    4.61
  -1   7 -14   18.94    7.29
   1  -6 -14   45.48    6.78
   1  -6 -14   54.80    5.57
   1  -6 -13    5.14    2.91
   1  -6 -13   -0.04    2.20
   1  -6 -12  299.60   10.48
   1  -6 -12  287.37   10.26
   1  -6 -11    9.61    2.45
   1  -6 -11    2.75    1.69
   1  -6 -10  554.12   17.45
   1  -6 -10  600.40   15.33
   1  -6  -9  172.88    5.18
   1  -6  -9  175.76    5.57
   1  -6  -8  313.20   10.09
   1  -6  -8  296.01    8.89
   1  -6  -7    6.91    2.49
  -1   6   7    2.53    2.12
   1  -6  -6  497.51   10.79
  -1   6   6  447.07    9.08
   1  -6  -5   37.10    1.84
   1  -6  -5   38.66    4.71
  -1   6   5   33.28    7.67
   1  -6  -4  489.91   13.08
   1  -6  -4  504.98   13.52
   1  -6  -4  499.30   13.96
  -1   6   4  524.99   14.46
   1  -6  -3  832.63   21.88
   1  -6  -3  850.41   22.03
   1  -6  -3  826.61   21.80
  -1   6   3  850.50   22.94
   1  -6  -2  430.69   15.21
   1  -6  -2  455.53    3.34
   1  -6  -2  428.68   15.24
  -1   6   2  482.68   10.02
   1  -6  -1  224.24    8.23
   1  -6  -1  205.41    7.74
  -1   6   1  213.09    7.71
  -1   6   1  214.31    8.41
   1  -6   0   65.80    4.29
   1  -6   0   62.78    2.91
  -1   6   0   57.84    2.27
  -1   6   0   70.79    4.52
   1  -6   1  121.43    8.12
   1  -6   1  109.99    6.50
  -1   6  -1  113.81    3.30
  -1   6  -1  114.15    4.21
   1  -6   2    1.72    1.95
  -1   6  -2    7.20    1.35
  -1   6  -2    2.76    2.59
   1  -6   3 2342.52   42.16
  -1   6  -3 2207.86   39.60
  -1   6  -3 2271.21   42.03
   1  -6   4   86.71    5.62
  -1   6  -4   87.16    4.64
   1  -6   5  293.73   10.25
  -1   6  -5  316.81   11.88
   1  -6   6   53.87    4.97
  -1   6  -6   50.99    5.33
   1  -6   7   53.98   11.00
  -1   6  -7   52.81    6.25
   1  -6   8   66.70   15.40
   1  -6   9   93.15    7.38
   1  -6  10   24.17    4.42
  -1   6 -10   14.10    4.95
   1  -6  11  376.09   12.12
  -1   6 -11  361.35   13.60
   1  -6  12   43.02   10.16
  -1   6 -12   59.13   14.29
   1  -6  13   42.50   12.61
  -1   6 -13   48.21    6.69
   1  -6  14   10.44    2.78
  -1   6 -14    2.56    3.69
   1  -6  15    5.27    6.13
   1  -5 -14   48.42   13.21
   1  -5 -14   28.21   12.91
   1  -5 -13   29.90    4.82
   1  -5 -13   27.97    6.56
   1  -5 -12   39.52    4.83
   1  -5 -11  189.03    7.81
  -1   5  11  189.35    8.44
   1  -5 -10   18.77    5.28
  -1   5  10   21.40    7.27
   1  -5  -9  791.45   21.80
  -1   5   9  828.23   23.58
   1  -5  -8   76.13    4.67
   1  -5  -7   50.25    2.76
   1  -5  -7   56.57    3.38
   1  -5  -6   47.79    3.99
  -1   5   6   56.02    7.60
   1  -5  -5  231.88    8.21
   1  -5  -5  244.20    7.57
   1  -5  -5  238.41    7.83
  -1   5   5  253.33    8.82
   1  -5  -4   75.47    3.29
   1  -5  -4   80.30    3.70
   1  -5  -4   69.75    3.17
  -1   5   4   76.51    7.44
   1  -5  -3    5.05    1.52
   1  -5  -3    4.21    1.06
   1  -5  -3    1.35    1.44
  -1   5   3    5.44    1.98
   1  -5  -2 1226.35   15.15
  -1   5   2 1229.73   15.04
   1  -5  -1   34.77    4.06
   1  -5  -1   29.13    4.58
  -1   5   1   31.75    2.39
  -1   5   1   37.40    6.32
   1  -5   0   97.49    5.77
   1  -5   0  101.15    3.79
  -1   5   0   98.51    3.31
  -1   5   0  100.27    6.67
   1  -5   1  175.59    4.51
   1  -5   1  171.25    4.04
  -1   5  -1  173.18    3.40
  -1   5  -1  177.75    7.05
   1  -5   2   19.28    5.12
   1  -5   2   10.54    2.31
  -1   5  -2   15.70    2.74
  -1   5  -2   26.04    5.67
   1  -5   3   37.30    4.72
  -1   5  -3   23.90    1.89
  -1   5  -3   35.75    5.07
   1  -5   4  605.93   12.50
  -1   5  -4  584.52   12.48
   1  -5   5  116.72    4.41
  -1   5  -5  115.95    8.71
   1  -5   6  153.97    6.69
  -1   5  -6  151.96    7.34
   1  -5   7   43.61    9.83
   1  -5   8   48.76    7.64
  -1   5  -8   47.20    9.30
   1  -5   9    5.89    3.08
  -1   5  -9   -2.69    3.28
   1  -5  10  340.39   12.15
  -1   5 -10  355.63   12.18
   1  -5  11   97.62    9.27
  -1   5 -11  108.67    5.96
   1  -5  12   33.80    7.28
  -1   5 -12   39.91    7.11
   1  -5  13    6.19    2.81
  -1   5 -13    6.61    4.86
   1  -5  14   20.61    8.83
  -1   5 -14   23.46    5.30
   1  -5  15   37.13    9.05
  -1   5 -15   21.93    9.19
   1  -4 -15   27.60   13.55
   1  -4 -14   58.83    5.36
  -1   4  14   44.19   13.67
   1  -4 -13    8.23    4.31
  -1   4  13    8.12    2.00
   1  -4 -12   14.15    5.87
  -1   4  12    9.93    2.46
   1  -4 -11   50.28   13.49
  -1   4  11   45.05   13.01
   1  -4 -10  335.63   10.91
  -1   4  10  325.63   11.27
   1  -4  -9   67.84    4.53
  -1   4   9   66.27    6.29
   1  -4  -8  210.05    9.38
  -1   4   8  228.69   10.43
   1  -4  -7   17.80    2.71
  -1   4   7   18.00    3.84
   1  -4  -6   14.80    3.21
  -1   4   6   22.20    4.41
   1  -4  -5  181.66    6.87
   1  -4  -5  195.21    7.43
   1  -4  -5  179.70    7.74
  -1   4   5  194.65    9.34
   1  -4  -4  118.92    5.07
   1  -4  -4  121.72    4.96
   1  -4  -4  126.97    5.47
  -1   4   4  126.59    5.83
   1  -4  -3  260.18    6.44
   1  -4  -3  245.88    4.96
   1  -4  -3  247.18    4.95
  -1   4   3  260.52    6.97
   1  -4  -2   88.47    4.45
   1  -4  -2   92.71    3.28
  -1   4   2   89.76    2.92
  -1   4   2   87.70    3.63
   1  -4  -1  221.13    4.09
   1  -4  -1  201.98    6.13
  -1   4   1  207.42    6.01
  -1   4   1  210.31    5.90
   1  -4   0   15.21    3.47
   1  -4   0    9.71    1.99
  -1   4   0   12.82    2.73
  -1   4   0   12.84    3.01
   1  -4   1   37.02    4.39
   1  -4   1   36.01    3.58
  -1   4  -1   31.57    2.55
  -1   4  -1   41.46    4.83
   1  -4   2    5.93    2.61
   1  -4   2   10.56    1.95
  -1   4  -2    8.91    2.47
  -1   4  -2   10.47    3.74
   1  -4   3  223.96    9.02
   1  -4   3  205.92    4.33
  -1   4  -3  199.70    4.05
  -1   4  -3  212.65    5.15
   1  -4   4  138.73    6.91
  -1   4  -4  143.67    5.38
   1  -4   5  287.74   11.37
   1  -4   6   27.23    6.57
  -1   4  -6   28.54    3.96
   1  -4   7   -0.70    3.62
  -1   4  -7    4.37    4.60
   1  -4   8   16.27    5.25
  -1   4  -8   12.87    4.10
   1  -4   9   14.02    4.01
  -1   4  -9   12.75    4.05
   1  -4  10   87.17   18.50
  -1   4 -10  104.69    6.23
   1  -4  11  207.64    7.69
  -1   4 -11  199.55    7.83
   1  -4  12  285.49   11.54
  -1   4 -12  302.73   12.67
   1  -4  13    6.19    3.38
   1  -4  14   22.18    6.81
  -1   4 -14   31.85    6.15
   1  -4  15   73.73   17.72
  -1   4 -15   77.66    6.77
   1  -3 -15  288.43   16.62
  -1   3  15  321.80   16.09
   1  -3 -14    7.50    3.00
  -1   3  14    8.41    5.11
   1  -3 -13   22.98   10.21
  -1   3  13   24.14    6.24
   1  -3 -12   22.29    6.55
  -1   3  12   18.15    5.20
   1  -3 -11   31.99    4.12
  -1   3  11   34.31    7.13
   1  -3 -10  279.37    8.58
  -1   3  10  278.64    9.09
   1  -3  -9  207.03    7.20
  -1   3   9  191.80    7.36
   1  -3  -8  305.43   10.76
  -1   3   8  310.90   11.53
   1  -3  -7    2.71    2.25
  -1   3   7   -3.16    2.93
   1  -3  -6    8.23    1.99
   1  -3  -6   12.07    2.59
  -1   3   6    9.77    2.90
   1  -3  -5   21.40    3.97
   1  -3  -5   20.90    5.51
   1  -3  -5   17.26    3.52
  -1   3   5   30.24    9.22
   1  -3  -4  519.18    7.58
   1  -3  -4  534.86    8.84
  -1   3   4  518.28    8.52
   1  -3  -3   14.65    3.91
   1  -3  -3   16.64    3.63
   1  -3  -3   14.60    4.92
  -1   3   3   15.43    4.42
   1  -3  -2 3065.31   42.18
   1  -3  -2 3020.05   41.61
  -1   3   2 3133.12   72.94
  -1   3   2 3110.32   72.60
   1  -3  -1  332.21    5.34
   1  -3  -1  332.87    5.73
  -1   3   1  321.40    5.27
  -1   3   1  326.03    5.59
   1  -3   0   96.33    3.29
   1  -3   0   95.63    3.28
  -1   3   0   95.85    3.41
  -1   3   0   97.86    3.81
   1  -3   1  352.91    5.97
   1  -3   1  343.27    5.80
  -1   3  -1  341.54    5.94
  -1   3  -1  332.89    6.06
   1  -3   2  591.00    9.30
  -1   3  -2  585.56    9.17
  -1   3  -2  624.32   10.33
   1  -3   3   39.71    3.56
   1  -3   3   39.46    2.88
  -1   3  -3   36.48    5.01
  -1   3  -3   38.59    4.17
  -1   3  -4 1160.60   17.17
   1  -3   5  199.72   11.51
  -1   3  -5  202.67   10.13
   1  -3   6  302.32   10.29
  -1   3  -6  284.90   14.04
   1  -3   7   72.04    6.72
  -1   3  -7   78.16    8.13
   1  -3   8   15.15    5.60
  -1   3  -8   10.73    3.71
   1  -3   9  316.31    8.30
  -1   3  -9  285.91    9.01
   1  -3  10    6.01    3.33
  -1   3 -10    2.76    3.63
   1  -3  11  792.13   17.93
  -1   3 -11  769.62   20.92
   1  -3  12  235.34    7.98
  -1   3 -12  229.89    9.13
  -1   3 -13  268.30   11.52
  -1   3 -14   46.16    6.43
  -1   3 -15    4.32    3.92
   1  -2 -15    3.27    3.03
  -1   2  15    9.01    3.49
   1  -2 -14    1.04    2.74
  -1   2  14    0.47    1.75
   1  -2 -13   -1.61    2.94
  -1   2  13    9.47    5.88
   1  -2 -12    4.62    2.97
  -1   2  12    6.07    2.60
   1  -2 -11    4.64    2.89
  -1   2  11    2.21    1.66
   1  -2 -10  160.63    7.91
  -1   2  10  160.61    8.36
   1  -2  -9  126.26    6.59
  -1   2   9  112.50   11.38
   1  -2  -8  296.13   10.98
  -1   2   8  277.06   14.97
   1  -2  -7  403.63   12.85
  -1   2   7  405.83   14.19
   1  -2  -6  173.73    7.41
   1  -2  -6  199.44    8.34
  -1   2   6  180.95    7.62
   1  -2  -5  767.16   11.89
   1  -2  -5  767.31   10.71
   1  -2  -4  189.14    4.33
   1  -2  -4  189.59    3.77
   1  -2  -4  189.20    4.63
  -1   2   4  206.70    5.21
   1  -2  -3 1981.08   28.03
   1  -2  -3 1963.20   27.45
   1  -2  -3 2012.32   28.39
   1  -2  -3 2050.04   28.60
   1  -2  -2  496.50    7.46
   1  -2  -2  497.47    7.51
  -1   2   2  496.27    7.40
  -1   2   2  518.25    7.90
   1  -2  -1  544.29    8.16
   1  -2  -1  546.43    7.76
  -1   2   1  531.16    7.87
  -1   2   1  540.59    7.74
   1  -2   0  314.50    5.02
   1  -2   0  319.09    4.81
  -1   2   0  323.35    6.44
  -1   2   0  313.96    4.83
   1  -2   1 2128.67   29.66
   1  -2   1 2055.34   28.52
  -1   2  -1 2016.08   28.13
  -1   2  -1 2107.18   29.43
   1  -2   2  127.62    4.62
   1  -2   2  133.75    4.59
  -1   2  -2  132.96    4.73
  -1   2  -2  126.53    5.15
   1  -2   3   79.16    5.46
   1  -2   3   74.90    3.42
  -1   2  -3   77.97    3.70
  -1   2  -3   77.82    8.23
   1  -2   4   83.79    4.75
   1  -2   4   78.77    6.31
  -1   2  -4   74.23    4.07
  -1   2  -4   89.16    7.84
   1  -2   5 1224.81   23.42
  -1   2  -5 1173.39   24.31
   1  -2   6  486.63   11.73
  -1   2  -6  545.89   12.10
   1  -2   7   11.40    3.82
  -1   2  -7    7.41    1.87
   1  -2   8  464.77   11.72
  -1   2  -8  445.89    7.68
  -1   2  -9   20.13    4.58
  -1   2 -10  740.43   19.27
   1  -2  11  172.83   12.68
  -1   2 -11  177.48    9.52
   1  -2  12  287.00   10.48
  -1   2 -12  285.12   10.44
  -1   2 -13    3.54    2.81
   1  -2  14   27.59    4.50
  -1   2 -14   18.64   11.68
   1  -2  15   79.74   19.66
  -1   2 -15  102.04    7.77
   1  -1 -16    7.51    4.12
  -1   1  16   -0.80    4.11
   1  -1 -15  662.31   23.94
  -1   1  15  679.44   12.88
   1  -1 -14    4.20    3.34
  -1   1  14    0.14    4.61
   1  -1 -13  106.53   14.70
  -1   1  13  114.95   14.30
   1  -1 -12   32.74    4.99
  -1   1  12   29.70    5.77
   1  -1 -11   80.53    6.93
  -1   1  11   73.52   18.05
   1  -1 -10  139.22    5.93
  -1   1  10  127.56    9.62
   1  -1  -9  159.05    8.33
  -1   1   9  142.43   13.31
   1  -1  -8  661.73   18.14
  -1   1   8  642.25   18.97
   1  -1  -7  951.05   25.43
  -1   1   7  973.56   26.32
   1  -1  -6  589.08   11.84
  -1   1   6  574.44   12.02
  -1   1   6  545.41   11.75
   1  -1  -5   32.51    7.04
   1  -1  -5   39.23    8.86
  -1   1   5   25.87    3.41
  -1   1   5   34.11    5.74
   1  -1  -4  280.20    5.29
   1  -1  -4  294.41    5.38
  -1   1   4  299.69    5.92
  -1   1   4  284.05    5.41
   1  -1  -3  403.61    6.80
   1  -1  -3  412.00    7.11
  -1   1   3  416.38   11.43
  -1   1   3  396.74    6.31
   1  -1  -2 4810.56  111.88
  -1   1   2 4649.47  107.97
   1  -1   1   20.13    1.94
  -1   1  -1   20.76    5.01
   1  -1   3 1485.93   21.56
   1  -1   3 1515.30   22.04
  -1   1  -3 1557.68   22.40
  -1   1  -3 1567.08   23.93
   1  -1   4 1015.73   14.05
   1  -1   4 1016.40   14.15
  -1   1  -4 1019.57   13.76
  -1   1  -4 1022.58   14.24
   1  -1   5  178.03    7.90
  -1   1  -5  170.11    8.24
  -1   1  -6  996.35   19.53
   1  -1   7  381.92   13.34
  -1   1  -7  363.21   12.86
   1  -1   8  405.89   15.35
  -1   1  -8  379.20   14.29
   1  -1   9   74.92   13.87
  -1   1  -9   87.71    6.18
   1  -1  10   49.56   15.04
  -1   1 -10   63.19   13.32
   1  -1  11  535.54   16.08
  -1   1 -11  538.62   13.97
   1  -1  12  142.61   12.31
  -1   1 -12  159.86    7.28
   1  -1  13  490.17   18.32
  -1   1 -13  494.73   17.22
   1  -1  14   10.72    5.64
  -1   1 -14    3.89    3.73
   1  -1  15   55.55   16.49
  -1   1 -15   35.56   15.88
   1   0 -16  282.59   12.46
  -1   0  16  271.72   13.05
   1   0 -15   21.98    4.41
  -1   0  15   21.99   10.08
   1   0 -14  807.99   12.47
  -1   0  14  769.91   25.74
   1   0 -13  178.51    6.75
  -1   0  13  176.11   10.76
   1   0 -12   28.58    5.46
  -1   0  12   31.99    7.60
   1   0 -11   30.94    6.73
  -1   0  11   32.39    7.80
   1   0 -10  139.90    7.04
  -1   0  10  141.29   19.49
   1   0  -9 1002.10   21.41
  -1   0   9  969.00   20.89
   1   0  -8 1534.63   40.06
  -1   0   8 1513.24   40.32
   1   0  -7  593.68   18.90
   1   0  -6  368.54   16.37
  -1   0   6  362.11   13.63
   1   0  -5   41.15    3.23
   1   0  -5   42.81    3.68
  -1   0   5   37.93    4.47
  -1   0   5   36.62    2.40
   1   0  -4   17.84    4.35
   1   0  -4   24.50    6.28
  -1   0   4   18.46    6.07
  -1   0   4   19.81    2.44
   1   0  -3  201.21    6.34
  -1   0   3  204.44    6.15
   1   0  -2   15.30    2.13
   1   0  -2   13.12    1.63
  -1   0   2   16.37    2.69
  -1   0   2   17.04    4.62
   1   0   2    2.52    2.15
   1   0   2    8.31    2.04
  -1   0  -2    1.76    2.05
  -1   0  -2    2.80    3.62
   1   0   3  916.40   13.79
  -1   0  -3  851.26   14.10
  -1   0  -3  910.29   15.09
  -1   0  -3  879.17   13.58
   1   0   4  124.88    6.81
  -1   0  -4  129.53    4.26
  -1   0  -4  119.49    4.71
  -1   0  -4  132.55    6.31
   1   0   5  999.28   19.11
  -1   0  -5 1060.82   22.27
   1   0   6  266.20    8.80
  -1   0  -6  230.51    8.58
   1   0   7  654.99   18.50
  -1   0  -7  677.34   18.84
   1   0   8   16.91    4.86
  -1   0  -8   14.45    4.21
   1   0   9   10.87    4.67
  -1   0  -9    7.94    3.51
   1   0  10   21.68    6.53
  -1   0 -10   19.50    4.24
   1   0  11   85.56   15.20
  -1   0 -11   89.50    9.05
   1   0  12  230.62   13.16
  -1   0 -12  227.10    8.36
   1   0  13   72.18   18.77
  -1   0 -13   71.03    9.54
   1   0  14  229.04   11.14
  -1   0 -14  228.83   14.84
   1   0  15    5.44    3.41
  -1   0 -15    3.89    4.71
   1   1 -16    6.43    4.19
  -1  -1  16   15.45    4.63
   1   1 -15  212.39   10.34
  -1  -1  15  198.53   21.42
   1   1 -14   94.85    6.05
  -1  -1  14  102.80   26.67
   1   1 -13    1.18    2.99
  -1  -1  13   10.76    3.92
   1   1 -12    0.23    3.28
  -1  -1  12   10.55    5.85
   1   1 -11  274.92    9.12
   1   1 -10    4.48    2.02
  -1  -1  10    6.80    2.95
   1   1  -9  292.14   11.53
  -1  -1   9  294.54   11.18
   1   1  -8  590.93   18.00
  -1  -1   8  608.95   17.32
   1   1  -6  569.41   12.50
  -1  -1   6  596.20   12.40
   1   1  -5  213.22    5.61
   1   1  -5  221.66    5.55
  -1  -1   5  215.93    5.42
  -1  -1   5  209.11    4.36
   1   1  -4    0.55    0.93
   1   1  -4   -1.23    2.35
  -1  -1   4    0.88    1.94
  -1  -1   4   -0.59    2.16
   1   1  -3  365.81    6.24
   1   1  -3  373.27    6.73
   1   1  -2  292.39    5.00
   1   1  -2  289.69    5.25
  -1  -1   2  309.50    7.35
  -1  -1   2  302.36    5.52
  -1  -1   1  795.12   11.17
  -1  -1   1  802.28   11.82
  -1  -1   0  556.36    7.96
  -1  -1   0  548.63    8.80
   1   1   1  266.21    5.38
   1   1   1  265.65    9.06
  -1  -1  -1  253.91    4.11
  -1  -1  -1  249.00    8.61
   1   1   2  932.60   13.71
   1   1   2  929.43   14.22
  -1  -1  -2  880.93   12.76
  -1  -1  -2  916.48   16.49
   1   1   3    4.28    3.09
   1   1   3    2.14    2.66
  -1  -1  -3    1.89    1.59
  -1  -1  -3    6.02    3.04
   1   1   4  640.50    9.40
   1   1   4  646.25   11.03
  -1  -1  -4  593.90    8.99
   1   1   5   36.88    5.30
  -1  -1  -5   54.38   13.95
   1   1   6  438.75   14.95
  -1  -1  -6  387.00   12.46
   1   1   7  522.66   14.89
  -1  -1  -7  507.92   14.91
   1   1   8   25.16    6.95
  -1  -1  -8   34.49    8.24
   1   1   9    4.55    2.32
  -1  -1  -9   -0.30    3.28
   1   1  10    3.62    2.37
  -1  -1 -10    4.32    3.94
   1   1  11   22.97    4.75
  -1  -1 -11   24.23    4.98
   1   1  12    6.47    4.61
  -1  -1 -12    2.87    3.02
   1   1  13   48.05   12.94
  -1  -1 -13   41.52    8.63
   1   1  14   24.90    7.46
  -1  -1 -14   19.01    9.17
   1   1  15    4.73    6.02
  -1  -1 -15   11.25    3.94
   1   2 -16   38.01    4.74
  -1  -2  16   32.60   11.95
   1   2 -15  171.45   12.46
   1   2 -14  115.98    5.48
   1   2 -13    3.05    2.52
  -1  -2  13   10.43    4.38
   1   2 -12  119.84   19.38
  -1  -2  12  117.78    9.78
   1   2 -11   31.49    4.79
  -1  -2  11   45.48    9.07
   1   2 -10   52.79    5.97
  -1  -2  10   59.51   14.71
   1   2  -9  597.65   14.38
  -1  -2   9  631.03   16.78
   1   2  -8  335.84   12.42
  -1  -2   8  331.99   12.07
   1   2  -7  894.10   27.84
  -1  -2   7  908.64   24.61
   1   2  -6    0.91    3.10
  -1  -2   6    4.69    2.13
   1   2  -5  101.44    6.61
   1   2  -5  106.22    6.01
  -1  -2   5  117.27   10.07
  -1  -2   5  105.16    3.85
   1   2  -4    1.72    1.52
   1   2  -4    3.60    3.30
  -1  -2   4    0.25    0.93
  -1  -2   4    2.62    2.26
   1   2  -3  285.19    8.16
   1   2  -3  268.50    6.04
  -1  -2   3  278.65    5.22
  -1  -2   3  258.92    5.44
   1   2  -2    2.74    1.59
   1   2  -2    9.34    3.53
  -1  -2   2    7.21    1.51
  -1  -2   2    3.52    2.95
   1   2  -1  871.00   12.65
   1   2  -1  876.12   12.34
   1   2  -1  891.05   13.47
  -1  -2   1  832.96   12.80
   1   2   0 2846.60   38.90
   1   2   0 2770.11   38.84
  -1  -2   0 2767.39   37.78
  -1  -2   0 2660.52   38.03
   1   2   1   56.82    2.16
   1   2   1   51.16    4.26
  -1  -2  -1   52.97    2.02
  -1  -2  -1   52.43    4.41
   1   2   2  204.72    6.02
   1   2   2  223.58   10.18
  -1  -2  -2  200.47    5.79
  -1  -2  -2  211.06    6.47
   1   2   3  136.46    4.29
   1   2   3  125.68    6.68
  -1  -2  -3  117.23    3.77
  -1  -2  -3  112.84    4.97
   1   2   4  137.58    4.99
   1   2   4  152.93    7.34
  -1  -2  -4  139.13    4.56
   1   2   5  177.05    7.59
   1   2   5  186.12    8.66
   1   2   6  654.94   18.12
  -1  -2  -6  651.01   18.38
   1   2   7    5.90    2.08
  -1  -2  -7    0.33    3.33
   1   2   8  210.60    9.88
  -1  -2  -8  204.94   10.47
   1   2   9   10.10    2.93
  -1  -2  -9   16.15    5.08
   1   2  10   42.61    8.84
  -1  -2 -10   44.54   10.18
   1   2  11    4.79    2.03
   1   2  12  338.50   16.44
  -1  -2 -12  319.42   16.52
   1   2  13   -5.86    3.95
  -1  -2 -13    5.88    3.16
   1   2  14   86.94   24.81
  -1  -2 -14  107.37   10.36
   1   3 -16    5.54    3.32
  -1  -3  16    3.53    4.99
   1   3 -15   62.04    6.37
  -1  -3  15   37.29   11.37
   1   3 -14   10.30    3.57
  -1  -3  14    6.83    4.82
   1   3 -13  520.16   21.49
  -1  -3  13  488.80   17.95
   1   3 -12   40.72    9.65
  -1  -3  12   49.63   14.59
   1   3 -11    2.31    3.76
  -1  -3  11    5.91    2.74
   1   3 -10   18.33    4.99
  -1  -3  10   12.24    4.03
   1   3  -9    1.53    2.04
  -1  -3   9    3.03    3.64
   1   3  -8  625.90   18.12
  -1  -3   8  624.29   24.17
   1   3  -7    5.55    4.58
  -1  -3   7    4.90    2.72
   1   3  -6  210.19    9.64
  -1  -3   6  209.43    8.80
   1   3  -5    3.24    0.83
   1   3  -5    5.44    1.75
  -1  -3   5   13.19    3.22
   1   3  -4    9.70    2.32
   1   3  -4   19.44    4.78
  -1  -3   4   10.71    3.16
  -1  -3   4   12.72    3.92
   1   3  -3  336.55    5.70
  -1  -3   3  337.46    6.60
   1   3  -2  384.30    6.00
   1   3  -2  381.71    7.09
  -1  -3   2  402.14    6.71
  -1  -3   2  386.29    7.35
   1   3  -1  270.76    4.18
   1   3  -1  274.00    4.26
   1   3  -1  282.89    8.91
  -1  -3   1  280.82    5.76
   1   3   0 2784.01   40.11
  -1  -3   0 2685.77   36.59
  -1  -3   0 2655.26   37.29
   1   3   1 2111.88   29.03
  -1  -3  -1 2128.58   29.21
  -1  -3  -1 2028.81   29.04
   1   3   2   44.57    4.45
   1   3   2   45.76    6.40
  -1  -3  -2   38.10    2.71
  -1  -3  -2   35.75    3.24
   1   3   3  120.99    3.98
   1   3   3  123.20   10.92
  -1  -3  -3  112.99    3.50
  -1  -3  -3  111.43    4.30
   1   3   4   14.42    4.84
   1   3   4   17.89    3.88
  -1  -3  -4   10.07    2.69
   1   3   5    3.40    1.06
   1   3   5    6.34    2.11
  -1  -3  -5    4.10    1.11
   1   3   6   82.00    3.32
   1   3   6   84.40    8.64
   1   3   7  530.65   11.77
  -1  -3  -7  566.11   13.51
   1   3   8    3.20    1.86
  -1  -3  -8    6.83    3.15
   1   3   9   81.26   10.23
  -1  -3  -9   72.94   12.69
   1   3  10    5.96    2.62
  -1  -3 -10   16.57    4.29
   1   3  11  131.92    5.64
  -1  -3 -11  124.97   13.23
   1   3  12    6.01    2.69
  -1  -3 -12    9.80    3.51
   1   3  13  315.58   12.97
  -1  -3 -13  308.62   14.39
   1   3  14    1.96    2.60
  -1  -3 -14    3.57    4.71
   1   4 -16   16.13    7.93
  -1  -4  16   12.93    6.47
   1   4 -15    9.96    5.39
  -1  -4  15    4.21    3.19
   1   4 -14  134.67    8.53
  -1  -4  14  107.00   19.14
   1   4 -13   82.47    6.45
  -1  -4  13   84.96   14.16
   1   4 -12  234.93    9.68
  -1  -4  12  233.68   16.63
   1   4 -11  193.58    8.08
  -1  -4  11  168.48   13.77
   1   4 -10   18.56    6.44
  -1  -4  10   24.79    5.61
   1   4  -9  233.66   11.89
  -1  -4   9  243.41   11.57
   1   4  -8    2.91    2.20
  -1  -4   8    9.55    3.00
   1   4  -7  429.70   13.40
  -1  -4   7  396.42   16.65
   1   4  -6  140.86    5.82
  -1  -4   6  128.10    9.57
   1   4  -5   94.88    6.30
  -1  -4   5   92.21    9.35
   1   4  -4  125.11    4.09
   1   4  -4  141.92    6.33
  -1  -4   4  123.37    5.56
   1   4  -3    0.82    1.00
   1   4  -3   -1.49    3.23
  -1  -4   3    0.82    1.80
  -1  -4   3    2.65    1.47
   1   4  -2    2.30    1.85
   1   4  -2   -1.30    3.17
  -1  -4   2    1.93    1.27
  -1  -4   2    0.79    1.96
   1   4  -1 1489.79   17.77
   1   4  -1 1501.65   17.89
   1   4  -1 1533.78   20.14
  -1  -4   1 1510.29   19.30
   1   4   0  161.89    8.67
  -1  -4   0  139.34    4.70
   1   4   1  604.47    7.41
  -1  -4  -1  585.62    7.10
  -1  -4  -1  580.59    9.20
   1   4   2  269.50    5.88
   1   4   2  283.34    7.95
  -1  -4  -2  273.28    4.14
  -1  -4  -2  264.23    6.10
   1   4   3  630.41   12.07
   1   4   3  611.95   17.05
  -1  -4  -3  605.53   11.35
   1   4   4  540.09   14.41
   1   4   4  548.71   17.45
  -1  -4  -4  526.33   14.00
   1   4   5  222.98    7.70
   1   4   5  224.23    9.75
  -1  -4  -5  207.78    6.98
   1   4   6  399.52   13.24
   1   4   6  403.43   16.93
   1   4   7  155.11    8.60
   1   4   7  151.14    8.45
   1   4   8 1129.64   28.14
  -1  -4  -8 1176.71   28.72
   1   4   9   75.07   10.82
  -1  -4  -9   70.76    6.94
   1   4  10   75.34   14.82
  -1  -4 -10   75.52    8.20
   1   4  11    3.92    1.81
  -1  -4 -11    9.67    2.33
   1   4  12  220.43    9.66
  -1  -4 -12  230.86    9.55
   1   4  13    8.07    4.85
   1   4  14  523.96   21.10
  -1  -4 -14  542.15   24.17
  -1  -5  16    9.40    4.71
   1   5 -15   45.92   18.16
  -1  -5  15   81.66   17.66
   1   5 -14  164.60   19.43
  -1  -5  14  195.76   10.13
   1   5 -13  150.07    7.08
  -1  -5  13  142.55   18.23
   1   5 -12  106.64    7.08
  -1  -5  12   99.20   19.74
   1   5 -11   60.90   11.29
  -1  -5  11   52.24   12.31
   1   5 -10   45.84    6.23
  -1  -5  10   42.68    9.46
   1   5  -9  154.49   14.94
  -1  -5   9  127.13   16.73
   1   5  -8  236.27   15.35
  -1  -5   8  215.64   11.39
   1   5  -7   89.01    6.98
  -1  -5   7   70.21    7.37
   1   5  -6  784.15   21.73
  -1  -5   6  818.10   22.16
   1   5  -5    2.37    3.34
  -1  -5   5    5.09    2.17
   1   5  -4 1072.61   19.83
  -1  -5   4 1125.87   21.52
   1   5  -3  275.98    9.90
   1   5  -3  290.73   12.06
  -1  -5   3  295.03   11.05
   1   5  -2 1295.11   23.14
   1   5  -2 1403.09   27.04
  -1  -5   2 1327.23   23.77
   1   5  -1    0.37    0.50
   1   5  -1    3.04    0.69
   1   5  -1    2.42    2.00
   1   5   0 3621.70   14.41
   1   5   1  359.08   13.72
   1   5   2 1035.98   18.55
   1   5   2 1039.27   20.78
  -1  -5  -2 1003.38   17.90
   1   5   3   39.58    5.26
   1   5   3   35.26    9.78
  -1  -5  -3   35.50    2.32
   1   5   4  479.22   12.92
   1   5   4  435.03   13.78
  -1  -5  -4  462.38   12.34
   1   5   5  340.41   11.39
   1   5   5  352.20   12.83
  -1  -5  -5  323.78   10.63
   1   5   6  442.78   12.47
   1   5   6  470.44   14.01
   1   5   7  712.00   11.92
   1   5   7  698.43   17.61
   1   5   8   34.22    9.18
   1   5   9  104.40    6.17
  -1  -5  -9   93.52   10.60
   1   5  10    3.17    2.12
  -1  -5 -10    4.79    2.90
   1   5  11   69.03   10.81
  -1  -5 -11   64.07    5.26
   1   5  12    8.48    2.71
  -1  -5 -12   13.36    3.62
   1   5  13  278.82   14.25
  -1  -5 -13  273.37   12.57
   1   6 -15    8.13    6.61
  -1  -6  15   10.95    4.23
   1   6 -14   19.86    5.91
  -1  -6  14   27.81    5.81
   1   6 -13  480.63   17.05
  -1  -6  13  487.07   21.74
   1   6 -12  250.10   11.66
  -1  -6  12  245.93   10.75
   1   6 -11  243.43    9.28
  -1  -6  11  249.54   12.09
   1   6 -10   45.80   12.22
  -1  -6  10   55.11    9.27
   1   6  -9   37.91   10.07
  -1  -6   9   24.83    4.15
   1   6  -8  168.97    9.53
  -1  -6   8  178.30   11.07
   1   6  -7 1144.38   24.40
  -1  -6   7 1161.09   24.52
  -1  -6   6   52.56    3.33
  -1  -6   5  565.90   15.45
   1   6  -4   88.21    3.26
   1   6  -4   90.72   11.50
  -1  -6   4   90.61    4.59
   1   6  -3  685.20   17.92
  -1  -6   3  699.98   18.92
   1   6  -2   10.99    1.95
   1   6  -2    8.59    4.09
  -1  -6   2   15.25    3.70
   1   6  -1  433.67   14.80
   1   6  -1  492.27   11.89
   1   6   0  156.67   10.19
   1   6   1  142.62    5.92
   1   6   2  533.50   15.61
  -1  -6  -2  488.51   12.49
  -1  -6  -2  502.53   12.85
   1   6   3  187.99    8.50
  -1  -6  -3  196.35    6.29
  -1  -6  -3  201.86    6.44
   1   6   4  131.54    3.98
   1   6   4  134.12   10.62
  -1  -6  -4  131.07    2.34
   1   6   5  409.58   11.13
   1   6   5  393.47   11.85
  -1  -6  -5  387.08   10.54
   1   6   6   25.25    7.48
   1   6   6   29.56    5.82
   1   6   7   23.80    5.63
   1   6   7   28.20    5.93
   1   6   8  383.70   21.01
   1   6   8  339.51   21.04
   1   6   9  110.82   14.33
  -1  -6  -9  107.18    4.97
   1   6  10  115.01    6.10
  -1  -6 -10  105.02    4.95
   1   6  11   40.88   12.14
  -1  -6 -11   44.88   11.02
   1   6  12   10.87    4.75
  -1  -6 -12   16.92    3.63
   1   6  13   12.86    4.49
  -1  -6 -13   11.76    4.53
   1   7 -15   23.10    9.71
  -1  -7  15   32.94   12.11
   1   7 -14   24.99    6.17
  -1  -7  14   20.15    6.63
   1   7 -13  290.69   20.35
  -1  -7  13  297.88   15.83
   1   7 -12  254.67   18.98
  -1  -7  12  257.44   13.29
   1   7 -11  331.17   11.86
  -1  -7  11  306.73    9.78
   1   7 -10  123.13    7.22
  -1  -7  10  102.44    6.51
   1   7  -9   77.52   13.06
  -1  -7   9   74.50    8.75
   1   7  -8   38.90    8.33
  -1  -7   8   39.97   10.35
  -1  -7   7   49.79    5.47
   1   7  -6  669.41   15.92
  -1  -7   6  612.09   13.53
   1   7  -5    2.16    2.93
  -1  -7   5    0.25    1.05
   1   7  -4  513.87   13.70
   1   7  -4  500.77   17.87
  -1  -7   4  498.64   13.52
   1   7  -3  111.49    2.18
  -1  -7   3  114.92    2.86
   1   7  -2   41.64    2.75
   1   7  -2   49.52    2.83
   1   7  -2   42.34   11.33
   1   7  -1  217.63    9.30
   1   7   0  572.51   16.72
   1   7   1  173.57    7.93
   1   7   2  389.35   15.59
   1   7   3    2.30    3.38
  -1  -7  -3    2.02    0.72
  -1  -7  -3    1.52    0.52
   1   7   4   24.06    4.95
  -1  -7  -4   20.12    2.14
  -1  -7  -4   19.48    3.14
   1   7   5   14.61    3.39
  -1  -7  -5    4.56    1.62
  -1  -7  -5    8.30    1.74
   1   7   6   10.12    2.77
   1   7   6   11.66    3.54
   1   7   7   40.41   10.48
   1   7   7   45.36   10.18
   1   7   8   49.33    8.59
   1   7   8   61.61   12.28
   1   7   9  185.00    5.24
   1   7  10   14.02    4.88
  -1  -7 -10   27.28    5.92
   1   7  11   17.75    5.34
  -1  -7 -11   15.92    3.77
  -1  -7 -12    6.40    3.73
   1   8 -14   32.86    8.70
  -1  -8  14   28.41   11.03
   1   8 -13  486.08   19.22
  -1  -8  13  503.81   19.02
   1   8 -12   55.34   14.91
  -1  -8  12   31.48   11.01
   1   8 -11  281.26   13.10
   1   8 -10   -0.72    3.98
  -1  -8  10    4.08    3.47
  -1  -8   9   95.30    6.06
   1   8  -8    3.01    3.98
  -1  -8   8    4.36    1.75
   1   8  -7   71.77    6.79
  -1  -8   7   70.94    4.56
   1   8  -6    4.36    3.47
  -1  -8   6    8.42    3.06
   1   8  -5  105.73   16.42
  -1  -8   5   99.85    6.81
   1   8  -4    4.67    1.50
   1   8  -4    9.01    3.23
  -1  -8   4   10.35    2.38
   1   8  -3   16.86    3.65
   1   8  -3   24.80    5.63
  -1  -8   3   19.32    4.30
   1   8  -2   15.78    2.64
   1   8  -2   16.75    1.03
   1   8  -2   16.91    7.02
   1   8  -1    6.34    3.84
   1   8   0   41.32    9.11
   1   8   1  346.49   12.95
   1   8   2  139.19    7.66
   1   8   3    6.99    3.24
   1   8   4  138.83    8.13
  -1  -8  -4  121.35    4.35
  -1  -8  -4  119.34    4.27
   1   8   5   27.06    7.13
  -1  -8  -5   23.64    4.72
   1   8   6  400.62   25.20
  -1  -8  -6  398.73   21.35
   1   8   7   -0.11    2.77
  -1  -8  -7   14.25    2.48
   1   8   8  413.68   14.99
   1   8   9    6.48    4.88
  -1  -8 -10  177.81   11.81
  -1  -8 -11    9.97    2.62
   1   9 -14   11.04    6.42
  -1  -9  14    5.89    3.55
   1   9 -13    2.56    2.86
  -1  -9  13    5.25    2.42
   1   9 -12  188.05   11.45
  -1  -9  12  145.72   19.70
  -1  -9  10   31.39    9.42
   1   9  -9   11.62    6.10
  -1  -9   9   12.29    5.60
   1   9  -8   46.92    6.98
  -1  -9   8   33.67    9.21
   1   9  -7  181.67    9.04
  -1  -9   7  168.10    9.54
   1   9  -6  596.50   17.40
  -1  -9   6  618.48   15.31
   1   9  -5  236.10   10.68
  -1  -9   5  257.51    8.66
   1   9  -4  274.09    5.01
   1   9  -4  287.32   18.31
  -1  -9   4  279.41    6.92
   1   9  -3  209.58    5.82
   1   9  -3  210.95    5.73
   1   9  -3  191.16   14.53
   1   9  -2   95.05    5.46
   1   9  -2  116.71    8.41
   1   9  -1   91.46   13.14
   1   9   0   58.31   13.97
   1   9   1   32.25    5.42
   1   9   2   13.92    4.22
   1   9   3  226.54   12.60
   1   9   4    2.29    2.06
   1   9   5    2.52    3.13
   1   9   6    1.71    2.45
   1   9   7  123.04    9.22
   1   9   8   22.42    4.62
   1   9   9  372.36   15.03
  -1  -9 -10    7.77    4.67
  -1  -9 -11   39.80    3.12
   1  10 -13  213.24   13.13
  -1 -10  13  158.16   23.90
  -1 -10  12    1.71    2.85
   1  10 -11  231.13   12.06
  -1 -10  11  213.31    9.53
   1  10 -10   18.37    5.70
  -1 -10  10   16.41    4.23
   1  10  -9    2.48    4.13
  -1 -10   9    3.52    2.90
   1  10  -8  198.82    9.98
  -1 -10   8  174.79    7.20
   1  10  -7  155.55    9.49
  -1 -10   7  144.50   14.45
   1  10  -6   62.32    6.67
  -1 -10   6   63.77    7.88
   1  10  -5  733.69   23.18
  -1 -10   5  715.19   20.77
   1  10  -4  136.22    7.83
   1  10  -3  212.84    7.37
   1  10  -3  214.63   10.58
   1  10  -2   17.86    3.89
   1  10  -1   57.47   12.92
   1  10   0  294.89    8.79
   1  10   1  432.94   13.99
   1  10   2  314.24   18.29
   1  10   3  104.52    6.70
   1  10   4  301.35   13.49
   1  10   5   28.76   10.75
   1  10   6  167.61    8.24
   1  10   7   14.94    4.99
   1  10   8  406.86   16.52
   1  10   9   16.77    5.99
  -1 -10 -10  315.08   12.45
   1  11 -13   28.59   10.69
  -1 -11  13   34.76   14.71
   1  11 -12  219.41   12.06
  -1 -11  12  260.14   12.39
   1  11 -11    2.78    4.81
  -1 -11  11   -0.94    3.39
   1  11 -10  280.64   14.53
  -1 -11  10  243.08   11.15
   1  11  -9   73.47   23.61
  -1 -11   9   74.18   15.53
   1  11  -8  216.16   13.19
  -1 -11   8  228.63   12.95
   1  11  -7   22.50    7.01
  -1 -11   7   28.10    6.54
   1  11  -6  176.99   13.66
  -1 -11   6  184.89    9.62
   1  11  -5  102.96    6.95
  -1 -11   5   74.30    3.87
   1  11  -4  191.14    8.22
   1  11  -3  140.98    6.88
   1  11  -2   60.99   17.40
   1  11  -1    6.82    2.35
   1  11   0  503.81   13.98
   1  11   1   25.18    4.77
   1  11   2  233.13   10.88
   1  11   3  502.24   19.59
   1  11   4  151.88    9.22
   1  11   5   44.44   11.16
   1  11   6   44.56   13.91
   1  11   7   44.21   12.03
   1  11   8   20.52    7.58
   1  11   9  221.14   16.04
   1  12 -12   15.68    6.99
  -1 -12  12    9.00    2.05
   1  12 -11  244.66   14.52
   1  12 -10   14.37    6.77
   1  12  -9  407.05   19.48
   1  12  -8   35.32   11.98
   1  12  -7   79.31   20.71
   1  12  -6   14.99    5.98
   1  12  -5  128.21    8.16
   1  12  -4   99.92    6.66
   1  12  -3  161.03   11.04
   1  12  -2    1.80    3.21
   1  12  -1  225.27    9.29
   1  12   0    8.05    3.40
   1  12   1  145.05   10.18
   1  12   2  103.32   11.18
   1  12   3  131.06   15.94
   1  12   4  290.46   20.00
   1  12   5    2.89    1.26
   1  12   6   20.50    4.98
   1  12   7   48.01   13.11
   1  13 -10  258.07   12.95
   1  13  -9   67.90   14.36
   1  13  -8   26.68   11.34
   1  13  -7   17.45    5.40
   1  13  -6   29.88   14.36
   1  13  -5   27.65    8.01
   1  13  -4  205.22    9.04
   1  13  -3   53.23   16.57
   1  13  -2  141.24    8.73
   1  13  -1   14.58    4.61
   1  13   0  142.62    7.79
   1  13   1   11.90    5.43
   1  13   2   32.11    8.98
   1  13   3  215.85   10.51
   1  13   6   12.17    5.63
   1  14  -9   54.54   25.27
   1  14  -8   17.35    5.25
   1  14  -7    3.15    4.11
   1  14  -6    2.41    4.20
   1  14  -5   25.07    9.84
   1  14  -4   73.80   13.79
   1  14  -3   91.97   18.05
   1  14  -2   49.13   21.14
   1  14  -1   22.43    6.59
   1  14   0    9.33    4.34
   1  14   1    5.27    6.31
   1  14   2  163.95   20.52
   1  14   3   18.43    9.11
   1  14   4  132.14   10.79
   1  15  -6    6.71    3.92
   1  15  -5   28.34   18.18
   1  15  -4   91.45   16.25
   1  15  -3  116.00    9.45
   1  15  -2   15.41    4.54
   1  15  -1   20.77    5.21
   1  15   1    4.51    3.73
  -2  16  -3    3.68    4.18
  -2  16  -4   29.22   10.98
  -2  16  -5    4.47    3.34
  -2  15   0   30.87    6.10
  -2  15  -1   81.49   13.59
  -2  15  -2   -0.49    2.83
  -2  15  -3  100.73    5.79
  -2  15  -4    1.65    3.19
  -2  15  -5  353.50   16.20
  -2  15  -6    3.13    2.50
  -2  15  -7  248.74   12.08
  -2  14   2  101.55   10.07
  -2  14   1  160.56    6.57
  -2  14   0  267.64   10.23
  -2  14  -1  233.10   10.10
  -2  14  -2   60.30    6.18
  -2  14  -3    6.07    3.82
  -2  14  -4  249.32   12.30
  -2  14  -5   -1.85    3.60
  -2  14  -6  403.97   16.44
  -2  14  -7    6.85    3.93
  -2  14  -8  154.02   19.30
  -2  14  -9   14.52    4.97
  -2  13   3   92.16   10.81
  -2  13   2  146.84    7.61
  -2  13   1  128.59   14.19
  -2  13   0  291.89   11.56
  -2  13  -1  176.51    7.41
  -2  13  -2   39.34    8.39
  -2  13  -3  212.95    7.90
  -2  13  -4   22.95    6.44
  -2  13  -5   80.68    6.26
   2 -13   6   51.42    4.90
  -2  13  -6   66.55    5.50
   2 -13   7  205.01   19.48
  -2  13  -7  237.71   12.42
   2 -13   8   52.79    9.75
  -2  13  -8   56.72    6.59
   2 -13   9   32.46    6.16
  -2  13  -9   25.12    8.79
   2 -13  10    0.89    1.26
  -2  13 -10    2.48    4.69
  -2  12   5  319.22   16.67
  -2  12   4   36.71    9.00
  -2  12   3    7.60    3.76
  -2  12   2   33.55    4.16
  -2  12   1  244.95    7.21
  -2  12   0  215.29    7.23
  -2  12  -1  235.00    9.70
   2 -12   2   61.35    4.97
  -2  12  -2   62.56   16.35
   2 -12   3  114.47    8.72
  -2  12  -3  124.93    7.58
   2 -12   4  217.65    7.72
  -2  12  -4  240.69    9.80
   2 -12   5   23.24    5.12
  -2  12  -5   17.34    4.29
   2 -12   6   38.27    8.81
  -2  12  -6   32.35    8.24
   2 -12   7   40.61    9.70
  -2  12  -7   51.83   14.89
   2 -12   8   78.20   14.03
  -2  12  -8   90.64    6.63
   2 -12   9    9.92    3.79
  -2  12  -9    6.54    5.33
   2 -12  10   25.50    7.01
  -2  12 -10   27.12    8.02
   2 -12  11   18.79    5.18
  -2  12 -11   12.03    7.17
  -2  11   7  104.05    8.92
  -2  11   6  175.08    9.00
  -2  11   5   80.94    9.93
  -2  11   4    9.54    2.91
  -2  11   3   97.87   13.19
   2 -11  -2    6.80    1.51
  -2  11   2    6.97    3.16
   2 -11  -1   26.87    5.01
  -2  11   1   32.41    8.43
   2 -11   0    8.90    1.61
  -2  11   0    7.55    3.60
   2 -11   1   79.79    6.24
  -2  11  -1   80.47    5.40
   2 -11   2    7.82    1.46
  -2  11  -2    2.54    1.95
   2 -11   3    5.35    2.04
  -2  11  -3    5.03    4.03
   2 -11   4    0.76    1.50
  -2  11  -4    8.63    3.06
   2 -11   5    3.46    1.01
  -2  11  -5    0.82    1.53
   2 -11   6   23.65    4.98
  -2  11  -6   21.47    6.71
   2 -11   7  284.77    9.44
  -2  11  -7  294.18   16.21
   2 -11   8    6.70    3.80
  -2  11  -8    2.56    2.73
   2 -11   9  189.07   13.03
  -2  11  -9  206.97    9.23
   2 -11  10   42.60    9.10
  -2  11 -10   29.27    5.61
   2 -11  11   10.57    4.77
  -2  11 -11    9.03    3.68
   2 -11  12    4.86    1.52
  -2  11 -12   13.19    5.80
  -2  10   8    6.62    2.48
  -2  10   7  115.62    7.04
   2 -10  -6  179.87    4.20
  -2  10   6  160.82    5.32
   2 -10  -5  204.99    5.09
  -2  10   5  172.33    6.98
   2 -10  -4   -0.36    0.92
  -2  10   4    0.15    1.76
   2 -10  -3  136.02    5.39
  -2  10   3  145.83    8.25
   2 -10  -2  220.41    8.24
  -2  10   2  224.57    8.14
   2 -10  -1   54.16    2.98
  -2  10   1   52.05    4.38
  -2  10   1   61.94    5.50
   2 -10   0  573.65    8.78
  -2  10   0  545.45    7.98
  -2  10   0  561.69   10.63
   2 -10   1   98.12    6.76
  -2  10  -1   90.46    4.41
  -2  10  -1  102.64    6.37
   2 -10   2  339.42    8.28
  -2  10  -2  344.45    9.65
   2 -10   3  211.02    8.33
  -2  10  -3  209.95    9.10
   2 -10   4   38.40    6.86
  -2  10  -4   27.98    8.59
   2 -10   5   92.93    7.52
  -2  10  -5   77.52    6.26
   2 -10   6   43.15    9.52
  -2  10  -6   37.32    7.59
   2 -10   7   57.93   11.52
  -2  10  -7   46.52    9.44
   2 -10   8  621.02   18.49
  -2  10  -8  593.65   18.26
   2 -10   9  193.19   11.07
  -2  10  -9  200.44   13.80
   2 -10  10    6.97    3.46
  -2  10 -10    2.51    4.65
   2 -10  11   73.53   14.74
  -2  10 -11   77.01   18.66
  -2  10 -12    5.15    3.87
   2 -10  13  156.39   14.62
  -2  10 -13  157.89   10.07
   2  -9 -10   51.43    3.36
   2  -9  -9    4.76    2.30
   2  -9  -9    5.63    3.09
   2  -9  -8   10.17    3.00
   2  -9  -8   14.82    4.03
   2  -9  -7   44.17    5.53
  -2   9   7   46.70    9.35
   2  -9  -6   94.01    5.06
  -2   9   6   92.45    6.48
   2  -9  -5    3.51    1.48
  -2   9   5    1.40    1.11
   2  -9  -4  389.93    6.98
   2  -9  -4  402.69    7.30
  -2   9   4  419.93    8.87
   2  -9  -3  391.89   10.46
   2  -9  -3  373.88   10.52
  -2   9   3  393.79   11.56
   2  -9  -2    8.66    1.51
  -2   9   2    8.89    1.59
  -2   9   2    6.83    3.34
   2  -9  -1  331.28   10.86
  -2   9   1  328.03   10.70
  -2   9   1  325.39   12.72
   2  -9   0   -0.11    1.17
  -2   9   0    0.44    0.97
  -2   9   0    2.59    1.81
   2  -9   1  563.40   12.11
  -2   9  -1  541.55   11.16
  -2   9  -1  585.80   13.35
   2  -9   2   11.81    3.60
  -2   9  -2   16.25    4.64
   2  -9   3  526.94   14.68
  -2   9  -3  523.26   15.08
   2  -9   4   60.97    4.93
  -2   9  -4   49.02    5.48
   2  -9   5  214.99    9.54
  -2   9  -5  199.47   13.52
   2  -9   6  120.73    9.83
  -2   9  -6  122.16    8.38
   2  -9   7  598.23   32.91
  -2   9  -7  560.80   31.31
   2  -9   8  110.22   14.56
  -2   9  -8  105.19   14.35
   2  -9   9  322.85   12.13
  -2   9  -9  316.25   11.82
   2  -9  10  227.88   17.03
  -2   9 -10  209.52   12.22
  -2   9 -11   12.71    5.52
   2  -9  12  178.84    8.79
  -2   9 -12  187.56   14.04
   2  -9  13   15.63    4.87
  -2   9 -13    7.71    4.37
   2  -8 -12    2.88    2.16
   2  -8 -11  444.30   14.40
   2  -8 -11  436.16   13.82
   2  -8 -10    9.53    2.85
   2  -8 -10   11.18    2.72
   2  -8  -9  129.57    4.92
   2  -8  -9  119.81    9.53
   2  -8  -8   25.14    3.90
   2  -8  -8   19.93    2.71
   2  -8  -7  106.04    5.33
  -2   8   7  104.64    4.73
   2  -8  -6  462.53   11.50
  -2   8   6  488.47   12.62
   2  -8  -5  619.28   16.41
  -2   8   5  632.89   17.56
   2  -8  -4 1218.98   24.51
   2  -8  -4 1228.72   23.84
   2  -8  -4 1167.25   23.05
  -2   8   4 1217.60   24.61
   2  -8  -3  271.45    9.43
   2  -8  -3  283.66    9.73
   2  -8  -3  264.48    9.34
  -2   8   3  296.96   10.64
   2  -8  -2  283.03    9.58
   2  -8  -2  267.36    8.83
  -2   8   2  288.55    9.17
  -2   8   2  293.81   10.20
   2  -8  -1   37.42    6.46
   2  -8  -1   33.54    3.93
  -2   8   1   31.72    2.05
  -2   8   1   34.48    7.51
   2  -8   0  743.83   19.89
  -2   8   0  713.88   18.56
  -2   8   0  723.86   19.52
   2  -8   1   24.88    5.74
  -2   8  -1   22.71    2.54
  -2   8  -1   29.84    5.17
   2  -8   2  960.01   26.14
  -2   8  -2  936.18   25.09
   2  -8   3  167.39    7.51
  -2   8  -3  171.95    9.75
   2  -8   4  501.66   12.11
  -2   8  -4  522.62   16.71
   2  -8   5    6.42    3.28
  -2   8  -5    2.69    2.31
   2  -8   6  251.71    8.25
  -2   8  -6  250.44   11.51
   2  -8   7    8.26    3.48
  -2   8  -7    6.26    4.38
   2  -8   8  721.53   39.26
  -2   8  -8  704.55   38.67
   2  -8   9   14.06    5.99
  -2   8  -9   17.19    5.23
   2  -8  10  128.65   21.79
  -2   8 -10   99.27   16.85
   2  -8  11   26.84    6.41
  -2   8 -11   15.90    4.82
   2  -8  12   38.73    6.55
  -2   8 -12   25.98    8.95
   2  -8  13   23.20    8.91
   2  -8  14   59.27   16.20
  -2   8 -14   56.08   10.67
   2  -7 -14   85.59    4.00
   2  -7 -13    3.58    2.35
   2  -7 -12  570.81   19.90
   2  -7 -12  544.14   18.75
   2  -7 -11   52.21    5.65
   2  -7 -11   56.15    4.82
   2  -7 -10  215.52    6.92
   2  -7 -10  182.95    6.37
   2  -7  -9   44.49    4.54
   2  -7  -9   38.23    3.93
   2  -7  -8   22.94    4.33
   2  -7  -8   22.41    3.09
   2  -7  -7  161.97    5.46
   2  -7  -7  159.35    6.99
   2  -7  -6  604.09   16.03
  -2   7   6  613.89   17.14
   2  -7  -5  703.47   14.39
   2  -7  -5  659.83   13.51
  -2   7   5  694.63   14.68
   2  -7  -4  535.98   14.52
   2  -7  -4  547.56   15.17
   2  -7  -4  512.44   13.87
  -2   7   4  555.42   15.57
   2  -7  -3  153.88    5.86
   2  -7  -3  137.50    5.72
  -2   7   3  142.53    4.99
  -2   7   3  153.35    9.08
   2  -7  -2   58.40    3.99
   2  -7  -2   47.73    3.23
  -2   7   2   54.25    4.34
  -2   7   2   49.67    4.92
   2  -7  -1  123.72    5.53
   2  -7  -1  122.70    3.23
  -2   7   1  123.21    2.83
  -2   7   1  129.60    4.02
   2  -7   0    6.65    2.68
   2  -7   0    5.83    1.71
  -2   7   0    5.36    1.30
  -2   7   0    2.51    1.40
   2  -7   1  884.91   23.39
   2  -7   1  847.26   22.27
  -2   7  -1  867.30   22.71
  -2   7  -1  904.40   24.20
   2  -7   2  241.48    8.15
  -2   7  -2  224.03    7.34
  -2   7  -2  236.60   12.96
   2  -7   3 1465.74   39.18
  -2   7  -3 1505.36   39.51
   2  -7   4   61.89    4.30
  -2   7  -4   70.70    4.47
   2  -7   5  114.66    4.84
  -2   7  -5  105.77    4.82
   2  -7   6    2.51    2.47
  -2   7  -6    2.41    3.68
   2  -7   7  426.06   11.06
  -2   7  -7  398.45   10.13
   2  -7   8   12.61    2.83
  -2   7  -8   21.03    5.48
   2  -7   9  377.79   21.90
  -2   7  -9  356.37   20.84
   2  -7  10   89.29   12.78
  -2   7 -10   91.86   12.33
   2  -7  11   32.43    6.41
   2  -7  12   -2.20    3.73
  -2   7 -12    3.30    3.31
   2  -7  13    9.47    3.37
  -2   7 -13    9.99    4.55
   2  -7  14   39.90   10.83
  -2   7 -14   33.10    7.81
   2  -6 -14    2.31    1.95
   2  -6 -13  154.64    8.10
   2  -6 -13  130.26    7.38
   2  -6 -12    7.26    3.33
   2  -6 -12    4.09    2.50
   2  -6 -11  254.69    9.44
   2  -6 -11  307.95   10.87
   2  -6 -10   58.44    3.99
   2  -6 -10   49.28    9.05
   2  -6  -9  109.55    4.44
   2  -6  -9   84.28    3.83
   2  -6  -8   68.18    4.43
   2  -6  -8   70.49    9.21
   2  -6  -7   13.92    3.18
   2  -6  -7   15.44    3.21
   2  -6  -6  123.76    3.17
   2  -6  -6  121.40    3.33
  -2   6   6  131.85    4.30
   2  -6  -5  384.69   12.73
   2  -6  -5  357.96   11.70
  -2   6   5  372.26   12.67
   2  -6  -4  476.75   12.98
   2  -6  -4  472.45   13.97
   2  -6  -4  454.27   13.09
  -2   6   4  479.66   14.16
   2  -6  -3   58.72    4.53
   2  -6  -3   56.48    2.89
  -2   6   3   54.89    2.54
  -2   6   3   62.67    4.25
   2  -6  -2  196.21    7.65
   2  -6  -2  188.92    7.01
  -2   6   2  185.01    6.92
  -2   6   2  202.74    7.88
   2  -6  -1  105.85    4.32
   2  -6  -1   93.39    3.29
  -2   6   1  100.73    4.98
  -2   6   1  101.68    3.94
   2  -6   0    3.05    0.82
   2  -6   0    5.36    1.09
  -2   6   0    1.37    1.10
  -2   6   0    9.02    2.37
   2  -6   1  278.31   10.38
   2  -6   1  282.87   10.39
  -2   6  -1  270.65    9.90
  -2   6  -1  296.20   11.09
   2  -6   2  951.73   19.82
   2  -6   2  894.01   16.78
  -2   6  -2  922.58   17.54
  -2   6  -2  965.15   18.59
   2  -6   3  164.70    8.52
  -2   6  -3  176.59    6.91
   2  -6   4  321.03   10.31
  -2   6  -4  289.87    9.99
   2  -6   5   14.36    3.59
  -2   6  -5   14.52    3.76
   2  -6   6   23.85    6.24
  -2   6  -6   30.58    5.29
   2  -6   7    8.75    2.26
  -2   6  -7   17.41    4.16
   2  -6   8  149.06    8.54
  -2   6  -8  131.19    7.95
   2  -6   9   93.23   16.04
  -2   6  -9   85.34    6.03
   2  -6  10   87.76   22.26
   2  -6  11   15.48    3.65
  -2   6 -11   14.81    5.10
   2  -6  12    2.42    4.79
  -2   6 -12    3.80    2.29
   2  -6  13    5.80    3.75
  -2   6 -13    8.22    6.08
   2  -6  14   -0.88    4.51
  -2   6 -14    3.14    4.30
   2  -5 -15    5.24    3.73
   2  -5 -14  113.14    5.44
   2  -5 -14  124.51    5.49
   2  -5 -13   11.09    2.55
   2  -5 -13   22.14    3.31
   2  -5 -12   22.70    3.64
   2  -5 -12   22.23    7.77
   2  -5 -11   81.46    7.54
   2  -5 -11   70.75    7.24
   2  -5 -10  231.04    9.70
   2  -5 -10  230.17    6.42
   2  -5  -9    2.77    2.13
   2  -5  -9    9.24    3.56
   2  -5  -8  121.85    6.51
   2  -5  -8  136.01    7.72
   2  -5  -7   35.71    4.19
   2  -5  -7   37.54    6.47
   2  -5  -6    7.24    2.31
   2  -5  -6    2.53    0.77
   2  -5  -6   10.53    3.35
   2  -5  -5   47.34    2.14
   2  -5  -5   52.75    2.76
   2  -5  -5   51.61    3.94
  -2   5   5   62.41    6.12
   2  -5  -4  681.95   13.01
   2  -5  -4  679.18   12.94
   2  -5  -4  644.81   12.43
  -2   5   4  694.30   13.89
   2  -5  -3   24.85    2.32
   2  -5  -3   27.13    2.79
  -2   5   3   27.99    2.78
  -2   5   3   29.68    4.32
   2  -5  -2   69.02    3.34
   2  -5  -2   73.44    2.74
  -2   5   2   71.12    2.72
  -2   5   2   75.95    5.06
   2  -5  -1   10.83    2.71
   2  -5  -1   13.97    3.25
  -2   5   1   11.89    1.68
  -2   5   1    7.76    2.27
   2  -5   0   70.65    3.47
   2  -5   0   69.83    2.71
  -2   5   0   73.01    3.06
  -2   5   0   72.28    3.35
   2  -5   1  239.68    4.83
   2  -5   1  248.52    7.08
  -2   5  -1  242.09    4.47
  -2   5  -1  245.62    5.58
   2  -5   2   -1.79    2.27
   2  -5   2    0.38    1.26
  -2   5  -2    1.31    1.46
  -2   5  -2    7.36    3.42
   2  -5   3  151.82    7.02
  -2   5  -3  149.94    6.84
   2  -5   4  135.57    6.26
  -2   5  -4  138.75   10.74
   2  -5   5  104.44    4.83
  -2   5  -5  108.10    5.14
   2  -5   6  200.94    8.25
  -2   5  -6  214.97    8.88
   2  -5   7   30.67    9.86
  -2   5  -7   27.17    6.93
   2  -5   8  106.83   13.17
   2  -5   9    8.75    4.11
  -2   5  -9    7.25    3.43
   2  -5  10  195.21   18.10
  -2   5 -10  173.32    7.78
   2  -5  11   12.68    4.24
  -2   5 -11    2.49    4.00
   2  -5  12   70.75   12.66
  -2   5 -12   60.80    6.10
   2  -5  13    1.22    2.21
  -2   5 -13    6.64    4.33
   2  -5  14   22.63    9.85
  -2   5 -14   26.60    5.86
   2  -4 -15   28.93    5.22
   2  -4 -15   16.21    7.55
   2  -4 -14   15.46    3.32
   2  -4 -14   10.16    5.83
   2  -4 -13   35.52    8.11
   2  -4 -13   42.74    9.10
   2  -4 -12    6.30    2.83
   2  -4 -12   13.20    3.34
   2  -4 -11  182.12   10.33
   2  -4 -11  171.57    8.46
   2  -4 -10  119.29    9.33
   2  -4 -10  114.72    4.27
   2  -4  -9  153.37    6.05
   2  -4  -9  147.38    5.86
   2  -4  -8   98.08    3.95
   2  -4  -8   89.69    3.50
   2  -4  -7  107.64    9.08
   2  -4  -7  102.91    5.36
   2  -4  -7  113.08    4.29
   2  -4  -6  145.58    3.77
   2  -4  -6  148.71    6.10
   2  -4  -6  147.35    4.05
   2  -4  -5  707.03   13.52
   2  -4  -5  713.46   13.66
   2  -4  -5  693.58   13.72
   2  -4  -5  716.35   14.27
   2  -4  -4 2385.80   42.78
   2  -4  -4 2385.97   42.60
   2  -4  -4 2349.15   41.72
   2  -4  -3    2.91    1.34
   2  -4  -3    6.08    1.23
  -2   4   3    4.19    1.23
  -2   4   3    3.05    1.39
   2  -4  -2  810.75   11.05
   2  -4  -2  796.61    9.85
   2  -4  -1   -0.63    1.60
   2  -4  -1    3.53    0.77
  -2   4   1    1.82    1.11
  -2   4   1    2.90    0.99
   2  -4   0   80.88    4.20
   2  -4   0   75.76    2.79
  -2   4   0   85.02    4.92
  -2   4   0   76.43    3.15
   2  -4   1   70.70    3.51
   2  -4   1   70.06    2.76
  -2   4  -1   64.41    3.12
  -2   4  -1   73.62    4.53
   2  -4   2  477.96    7.99
   2  -4   2  450.81    6.81
  -2   4  -2  477.24    9.55
  -2   4  -2  479.86   11.23
   2  -4   3  558.32    9.03
   2  -4   3  534.72    8.25
  -2   4  -3  546.40    9.50
   2  -4   4  617.73   13.72
  -2   4  -4  596.49   12.60
   2  -4   5   28.91    7.41
  -2   4  -5   20.44    5.56
   2  -4   6   66.98    5.83
   2  -4   7   76.48    6.35
   2  -4   8   -1.85    3.67
  -2   4  -8    0.93    1.26
   2  -4   9  287.16    9.26
  -2   4  -9  280.45    9.25
   2  -4  10  170.57    7.15
  -2   4 -10  156.89    6.89
   2  -4  11  532.95   15.24
  -2   4 -11  527.14   15.45
   2  -4  12   32.63    9.09
  -2   4 -12   29.03    8.23
   2  -4  13  183.65   15.17
  -2   4 -13  163.38    9.05
  -2   4 -14    6.56    4.02
  -2   4 -15   96.28    7.85
   2  -3 -15    4.06    3.60
   2  -3 -15   24.16    4.58
   2  -3 -14   10.94    3.75
   2  -3 -14    8.71    3.54
   2  -3 -13   22.09    5.04
  -2   3  13   27.29   14.05
   2  -3 -12   26.82    8.34
  -2   3  12   36.14    8.39
   2  -3 -11  146.64    6.55
  -2   3  11  132.82    5.78
   2  -3 -10  533.97   17.68
  -2   3  10  502.68   14.15
   2  -3  -9  314.19   11.62
  -2   3   9  328.51   13.97
   2  -3  -8   12.92    3.30
  -2   3   8   16.05    4.66
   2  -3  -7   37.13    3.48
   2  -3  -7   41.03    2.98
   2  -3  -7   46.41    2.64
   2  -3  -6   33.51    2.94
   2  -3  -6   34.70    5.23
   2  -3  -6   40.02    4.73
   2  -3  -5 1446.82   26.47
   2  -3  -5 1466.96   27.03
   2  -3  -5 1383.42   25.56
   2  -3  -5 1450.84   26.16
   2  -3  -4  147.48    4.75
   2  -3  -4  140.15    4.51
   2  -3  -4  148.20    5.72
   2  -3  -4  150.19    5.02
   2  -3  -3 1175.09   17.38
   2  -3  -3 1178.73   16.69
   2  -3  -3 1172.13   16.33
  -2   3   3 1133.41   16.32
   2  -3  -2   73.18    3.23
  -2   3   2   59.41    5.17
   2  -3  -1    9.65    2.11
   2  -3  -1   11.39    1.90
  -2   3   1    8.86    2.62
  -2   3   1   14.93    2.45
   2  -3   0   42.77    3.06
   2  -3   0   44.53    2.14
  -2   3   0   42.94    2.66
  -2   3   0   46.75    4.63
   2  -3   1  114.32    4.44
   2  -3   1  109.16    3.90
  -2   3  -1  112.46    7.47
  -2   3  -1  119.01    4.36
   2  -3   2   57.29    6.07
   2  -3   2   51.16    3.19
  -2   3  -2   50.20    6.38
  -2   3  -2   51.91    4.05
   2  -3   3 6638.87  166.09
   2  -3   3 6065.72  151.59
  -2   3  -3 5971.36  149.32
  -2   3  -3 6437.04  160.94
   2  -3   4  351.87   14.15
  -2   3  -4  329.53   12.65
   2  -3   5  518.25   12.63
   2  -3   6  302.56   10.43
  -2   3  -6  300.35   11.41
   2  -3   7   28.52    8.84
  -2   3  -7   42.18   12.31
   2  -3   8  312.49   17.64
  -2   3  -8  320.86   10.23
   2  -3   9  151.89    7.72
  -2   3  -9  150.53    8.11
  -2   3 -10  938.74   50.58
  -2   3 -11  101.44   12.64
  -2   3 -12  326.93   16.39
   2  -3  13   16.99    4.05
  -2   3 -13   21.33    8.15
   2  -3  14   23.06    8.76
  -2   3 -14   19.78   11.76
   2  -3  15   11.50    4.14
  -2   3 -15   10.85    4.94
   2  -2 -16    5.98    3.71
   2  -2 -16    3.63    3.84
   2  -2 -15  208.44   10.19
  -2   2  15  191.16   10.00
   2  -2 -14    0.44    3.20
  -2   2  14    4.93    3.42
   2  -2 -13   81.08    5.53
  -2   2  13   90.65    6.68
   2  -2 -12    3.12    1.17
  -2   2  12   -0.79    4.03
   2  -2 -11  144.96    6.96
  -2   2  11  151.25   11.91
   2  -2 -10  314.16   10.46
  -2   2  10  303.12    8.56
   2  -2  -9  421.38   13.18
  -2   2   9  416.51   12.69
   2  -2  -8  838.29   22.41
  -2   2   8  768.31   24.48
   2  -2  -7   19.51    3.42
  -2   2   7   18.38    5.56
   2  -2  -6  635.40   12.25
  -2   2   6  593.54   12.96
   2  -2  -5   22.79    5.06
   2  -2  -5   22.33    3.16
   2  -2  -5   19.02    2.34
  -2   2   5   21.86    2.14
   2  -2  -4  958.53   12.84
   2  -2  -4  963.18   12.86
   2  -2  -4  985.18   12.36
  -2   2   4  999.66   12.82
   2  -2  -3  268.48    8.68
   2  -2  -3  255.00    4.13
  -2   2   3  242.78    4.56
  -2   2   3  247.36    3.95
   2  -2  -2  461.26    7.40
   2  -2  -2  435.06    6.15
  -2   2   2  442.72    7.98
   2  -2  -1    7.55    2.22
  -2   2   1    8.51    2.53
  -2   2   1    7.74    1.48
  -2   2   1    8.52    1.79
   2  -2   0  164.58    5.16
  -2   2   0  165.01    5.32
  -2   2   0  170.60    8.07
  -2   2   0  170.42    5.07
   2  -2   1  920.45   13.62
  -2   2  -1  903.93   13.59
  -2   2  -1  910.08   13.41
  -2   2  -1  899.98   13.19
  -2   2  -2 8938.02  207.82
  -2   2  -2 9419.83  219.09
  -2   2  -2 9176.59  213.38
   2  -2   3    1.69    1.87
  -2   2  -3   -1.37    2.30
  -2   2  -3    2.30    1.92
  -2   2  -3   -0.82    2.56
   2  -2   4 1612.53   21.22
  -2   2  -4 1563.42   20.85
   2  -2   5    7.59    4.13
  -2   2  -5   18.26    4.06
  -2   2  -6  559.75   15.98
  -2   2  -7   49.79    4.38
  -2   2  -8  145.44   15.36
   2  -2   9  121.68   12.87
  -2   2  -9  126.59    9.48
   2  -2  10  304.90   18.00
  -2   2 -10  313.20   20.24
   2  -2  11  539.47   20.12
  -2   2 -11  483.78   14.56
   2  -2  12   71.52   13.77
  -2   2 -12   49.10    5.35
   2  -2  13   63.51   15.16
  -2   2 -13   62.69   15.18
   2  -2  14    7.27    3.94
  -2   2 -14    3.50    4.28
   2  -2  15   64.60   16.57
  -2   2 -15   59.73   10.67
   2  -1 -16  342.87   14.28
  -2   1  16  337.53   23.30
   2  -1 -15   35.35    4.46
  -2   1  15   28.78    9.28
   2  -1 -14  166.45    6.98
  -2   1  14  173.65   15.36
   2  -1 -13   29.12    3.85
  -2   1  13   32.60    8.19
   2  -1 -12   33.25    4.59
  -2   1  12   40.39   10.13
   2  -1 -11  192.98    7.00
  -2   1  11  193.62    8.27
   2  -1 -10  561.06   10.71
  -2   1  10  562.33   11.23
   2  -1  -9  432.85    7.16
  -2   1   9  471.66   12.01
   2  -1  -8  179.78    8.59
  -2   1   8  165.82    9.52
   2  -1  -7  121.91    4.58
  -2   1   7  113.99    6.45
   2  -1  -6  976.57   18.31
  -2   1   6 1061.15   20.45
  -2   1   6  976.53   18.16
   2  -1  -5   25.24    2.10
   2  -1  -5   31.03    3.59
   2  -1  -5   31.73    2.49
  -2   1   5   28.24    2.18
   2  -1  -4   12.58    2.25
   2  -1  -4    9.93    2.69
   2  -1  -4   13.33    3.34
  -2   1   4   10.82    2.47
   2  -1  -3 2731.68   38.01
   2  -1  -3 2804.67   38.72
  -2   1   3 2700.39   37.51
  -2   1   3 2783.97   38.34
   2  -1  -2   11.00    4.92
   2  -1  -2   15.81    3.14
  -2   1   2   14.99    3.21
  -2   1   2   10.71    1.37
   2  -1  -1 2725.96   37.71
   2  -1  -1 2775.22   38.20
  -2   1   1 2826.98   39.18
  -2   1   1 2746.56   37.84
   2  -1   0    2.51    2.13
   2  -1   0    2.15    1.47
  -2   1   0    1.66    2.88
  -2   1   0    0.61    1.45
   2  -1   1  532.18   11.05
   2  -1   1  519.96    8.46
  -2   1  -1  497.51    8.03
  -2   1  -1  503.94    8.79
   2  -1   210143.00  235.83
  -2   1  -2 9366.56  217.69
  -2   1  -2 9540.29  221.86
  -2   1  -3 2407.21   29.56
  -2   1  -3 2514.04   32.18
  -2   1  -3 2458.01   30.69
   2  -1   5  177.30    7.86
  -2   1  -5  160.53    7.32
   2  -1   6   53.85   10.29
  -2   1  -6   50.17    4.10
   2  -1   7   57.78    4.52
  -2   1  -7   71.19    7.59
   2  -1   8    2.42    2.11
  -2   1  -8    0.83    1.78
   2  -1   9  267.68    9.27
  -2   1  -9  262.39    9.45
   2  -1  10  109.80    6.31
  -2   1 -10  110.20    8.44
   2  -1  11  105.16   13.23
  -2   1 -11  103.06    5.97
   2  -1  12  289.32   19.35
  -2   1 -12  274.56   17.62
   2  -1  13    7.42    5.16
   2  -1  14    5.57    3.86
  -2   1 -14    2.79    2.09
   2   0 -16    5.27    2.70
  -2   0  16   15.89    5.10
   2   0 -15  365.23   15.44
  -2   0  15  380.48   17.54
   2   0 -14    4.42    3.14
  -2   0  14    8.36    4.06
   2   0 -13   48.47    6.51
  -2   0  13   57.67    7.29
   2   0 -12    6.12    3.11
  -2   0  12    4.31    2.64
   2   0 -11  186.60    6.07
  -2   0  11  196.80    9.98
   2   0 -10  373.71    9.20
   2   0  -9  467.91   11.19
   2   0  -8  435.20   12.67
  -2   0   8  422.42    7.10
   2   0  -7   17.78    3.54
  -2   0   7   10.75    3.15
   2   0  -6   38.21    6.52
  -2   0   6   35.36    3.84
  -2   0   6   34.82    6.28
   2   0  -5   42.27    2.82
   2   0  -5   49.54    3.73
  -2   0   5   45.76    4.39
  -2   0   5   43.40    3.46
   2   0  -4  411.99    7.18
   2   0  -4  447.56    7.49
   2   0  -4  420.60    7.15
  -2   0   4  422.19    7.02
   2   0  -3  463.34    7.47
   2   0  -3  481.55    7.65
  -2   0   3  455.41    7.27
  -2   0   3  445.58    7.03
   2   0  -2  243.49    4.85
   2   0  -2  252.12    4.90
  -2   0   2  233.57    6.43
  -2   0   2  237.16    4.80
   2   0  -1  127.02    4.42
   2   0  -1  128.44    4.66
  -2   0   1  127.52    6.57
  -2   0   1  133.86    4.71
   2   0   0  396.91    6.46
   2   0   0  416.62    7.48
  -2   0   0  385.42    6.48
  -2   0   0  379.18    7.48
   2   0   1  861.60   12.96
   2   0   1  862.88   13.80
  -2   0  -1  849.35   12.87
  -2   0  -1  868.28   13.57
   2   0   2  117.03    4.47
   2   0   2  114.30    5.13
  -2   0  -2  108.20    3.69
  -2   0  -2  115.16    4.88
   2   0   3   12.41    3.06
   2   0   3   10.77    2.89
  -2   0  -3    8.47    3.08
  -2   0  -3   10.18    2.72
   2   0   4  177.52    4.66
   2   0   5  203.13   11.84
  -2   0  -5  186.78    8.14
   2   0   6  341.88   10.92
  -2   0  -6  343.20   11.30
   2   0   7  189.77    7.93
  -2   0  -7  185.51    7.82
   2   0   8    3.41    4.34
  -2   0  -8    1.78    2.31
   2   0   9   76.45    9.20
  -2   0  -9   86.32   16.10
   2   0  10    4.56    4.10
  -2   0 -10   11.02    4.03
   2   0  11  325.33   11.48
  -2   0 -11  323.89   12.63
   2   0  12    6.86    4.12
  -2   0 -12   16.59    4.35
   2   0  13   24.88    7.39
  -2   0 -13   36.17   11.27
   2   0  14    3.71    2.73
  -2   0 -14    0.59    3.68
   2   1 -16  215.86   12.25
  -2  -1  16  231.73   12.21
   2   1 -15   32.42    5.87
  -2  -1  15   20.62    8.81
   2   1 -14   88.41    9.76
  -2  -1  14   86.76   20.08
   2   1 -13    2.44    3.29
   2   1 -12  265.28    8.55
  -2  -1  12  274.10   13.72
   2   1 -11   16.76    4.49
  -2  -1  11   20.15    5.23
   2   1 -10  436.99    9.64
  -2  -1  10  443.32    9.88
   2   1  -9  477.67   11.70
  -2  -1   9  476.75   16.39
   2   1  -8   53.62    6.74
  -2  -1   8   60.89    8.47
   2   1  -7 1312.60   34.57
  -2  -1   7 1368.13   36.13
   2   1  -6   13.46    3.30
  -2  -1   6   14.20    4.06
   2   1  -5    2.51    1.34
   2   1  -5    2.63    2.51
  -2  -1   5    5.82    3.19
  -2  -1   5    0.00    1.71
   2   1  -4   27.88    3.36
   2   1  -4   27.04    2.94
   2   1  -4   39.71    6.90
  -2  -1   4   25.57    2.67
   2   1  -3  661.81   10.65
   2   1  -3  684.74   10.59
   2   1  -3  667.52   10.60
  -2  -1   3  660.48   10.29
   2   1  -2  222.27    4.35
   2   1  -2  214.71    6.95
  -2  -1   2  205.64    6.13
  -2  -1   2  220.83    5.59
   2   1  -1   57.96    2.82
   2   1  -1   56.15    3.43
  -2  -1   1   53.23    2.26
  -2  -1   1   53.41    3.04
   2   1   0  485.90    7.51
   2   1   0  492.61    8.53
  -2  -1   0  492.37    7.48
  -2  -1   0  506.10    8.66
   2   1   1  344.51    5.73
   2   1   1  359.65   13.96
  -2  -1  -1  345.89    7.33
  -2  -1  -1  340.44    6.92
   2   1   2   62.69    6.89
   2   1   2   60.23    8.93
  -2  -1  -2   58.11    3.19
  -2  -1  -2   59.53    6.61
   2   1   3  507.07    8.11
   2   1   3  500.52    9.03
  -2  -1  -3  470.60    7.63
  -2  -1  -3  483.19    8.68
   2   1   4   87.57    4.42
   2   1   4   87.61    7.00
  -2  -1  -4   75.58    4.19
   2   1   5   73.55    9.21
   2   1   5   80.12    6.87
   2   1   6  258.04    9.60
  -2  -1  -6  274.39   10.39
   2   1   7   22.56    8.78
  -2  -1  -7   21.67    4.88
   2   1   8  163.24    7.88
  -2  -1  -8  148.32    6.59
   2   1   9   91.36    8.21
  -2  -1  -9   79.79    5.99
   2   1  10  124.39    5.68
  -2  -1 -10  140.99    5.95
   2   1  11    6.04    2.53
  -2  -1 -11   -1.93    3.32
   2   1  12  407.02   14.33
  -2  -1 -12  470.44   16.55
   2   1  13   17.50    6.62
  -2  -1 -13   12.06    3.72
   2   1  14    2.25    2.90
  -2  -1 -14    7.59    4.35
   2   2 -16   23.74    4.67
  -2  -2  16   22.65    9.79
   2   2 -15  285.60   12.87
  -2  -2  15  218.22   18.41
   2   2 -14  130.36    7.00
  -2  -2  14  118.26    6.63
   2   2 -13   24.02    5.19
  -2  -2  13   20.34    5.73
   2   2 -12   41.92    5.68
  -2  -2  12   46.56   11.12
   2   2 -11   10.06    5.15
  -2  -2  11    3.42    3.01
   2   2 -10   60.64    5.82
  -2  -2  10   67.50   13.67
   2   2  -9   33.13    4.30
  -2  -2   9   30.07    6.23
   2   2  -8  795.89   21.90
  -2  -2   8  863.81   23.89
   2   2  -7    1.93    1.80
  -2  -2   7    4.13    2.93
   2   2  -6   36.82    7.73
  -2  -2   6   28.38    5.46
   2   2  -5  193.52    4.21
   2   2  -5  204.79    8.51
  -2  -2   5  208.75    5.56
   2   2  -4  129.50    4.36
   2   2  -4  119.96    5.74
  -2  -2   4  122.50    5.06
  -2  -2   4  117.98    4.16
   2   2  -3  257.01    6.34
   2   2  -3  256.80    4.91
   2   2  -3  263.77    6.63
  -2  -2   3  259.48    5.89
   2   2  -2 2957.37   40.82
   2   2  -2 2992.34   42.19
  -2  -2   2 2899.78   39.98
  -2  -2   2 2831.69   39.71
   2   2  -1  133.47    4.28
   2   2  -1  136.79    7.64
  -2  -2   1  127.74    4.16
   2   2   0 1163.29   16.48
  -2  -2   0 1113.60   15.73
  -2  -2   0 1142.04   19.11
   2   2   1    2.53    1.14
   2   2   1    2.60    2.98
  -2  -2  -1    0.77    1.45
  -2  -2  -1    2.50    2.41
   2   2   2   22.81    3.44
   2   2   2   21.19    8.13
  -2  -2  -2   21.88    1.90
  -2  -2  -2   19.91    4.76
   2   2   3   16.56    2.43
   2   2   3   16.76    5.07
  -2  -2  -3   19.27    2.21
   2   2   4  671.26   15.92
   2   2   4  644.48   15.84
  -2  -2  -4  617.94   11.93
   2   2   5  459.91   13.80
   2   2   5  479.39   14.40
   2   2   6  263.88    9.34
   2   2   6  280.07   11.08
   2   2   7  148.06    7.79
  -2  -2  -7  141.03   13.77
   2   2   8  101.48   11.73
  -2  -2  -8  102.18    6.50
   2   2   9   86.24    9.46
  -2  -2  -9   92.96    6.73
   2   2  10   28.47    7.08
  -2  -2 -10   26.98    4.27
   2   2  11  364.34   14.77
  -2  -2 -11  354.47   13.39
   2   2  12   47.90   10.81
  -2  -2 -12   40.78    5.38
   2   2  13  292.77   12.45
  -2  -2 -13  260.63   13.93
   2   2  14   29.84    9.78
  -2  -2 -14   49.32    5.17
   2   3 -16   57.83   21.79
  -2  -3  16   49.72   18.31
   2   3 -15  106.32    8.64
  -2  -3  15   88.97   16.34
   2   3 -14   47.02    5.82
  -2  -3  14   52.58   12.46
   2   3 -13   11.09    5.35
  -2  -3  13    5.85    2.26
   2   3 -12    0.20    3.43
  -2  -3  12    4.14    2.43
   2   3 -11   49.55    4.81
  -2  -3  11   53.28   11.48
   2   3 -10    0.76    3.43
  -2  -3  10    3.13    2.31
   2   3  -9  296.27   10.30
  -2  -3   9  272.12   10.10
   2   3  -8   63.98    8.08
  -2  -3   8   67.73    7.04
   2   3  -7  321.17   11.53
  -2  -3   7  325.88   10.92
   2   3  -6  137.59    7.41
  -2  -3   6  137.28    6.48
   2   3  -5  210.25   10.38
  -2  -3   5  213.81    8.43
   2   3  -4  223.46    4.32
   2   3  -4  249.73    6.86
  -2  -3   4  235.80    5.22
   2   3  -3  734.47   10.04
   2   3  -3  715.67   10.06
  -2  -3   3  748.90   11.00
   2   3  -2  667.61    8.88
   2   3  -2  643.53    8.60
   2   3  -2  673.86   11.95
  -2  -3   2  649.21    9.93
   2   3  -1 2001.48   23.98
   2   3  -1 1935.79   26.34
  -2  -3   1 1978.29   23.66
  -2  -3   1 1992.46   25.37
   2   3   0  276.75    4.74
   2   3   0  285.35    6.74
  -2  -3   0  260.13    4.15
  -2  -3   0  246.17    7.91
   2   3   1 1671.96   20.31
   2   3   1 1729.78   22.76
  -2  -3  -1 1665.43   20.20
   2   3   2  234.73    4.09
  -2  -3  -2  227.69    4.20
   2   3   3   20.51    1.95
   2   3   3   28.13   10.37
  -2  -3  -3   19.07    1.38
   2   3   4  341.12   10.63
   2   3   4  340.51   12.13
  -2  -3  -4  318.13    9.48
   2   3   5  619.26   16.64
   2   3   5  618.40   22.28
   2   3   6  838.25   17.79
   2   3   6  902.04   19.78
   2   3   7  228.95   11.19
   2   3   7  244.44   14.31
   2   3   8   50.39   11.30
  -2  -3  -8   47.96    4.63
   2   3   9   28.46    6.37
  -2  -3  -9   33.11    7.59
   2   3  10  197.79    8.77
  -2  -3 -10  198.99   17.63
   2   3  11   14.28    2.51
  -2  -3 -11   31.36    5.61
   2   3  12  447.15   17.11
  -2  -3 -12  460.20   17.60
   2   3  13    1.57    2.53
  -2  -3 -13    4.00    4.11
   2   3  14  212.37   10.29
  -2  -3 -14  233.75   11.36
   2   4 -16   13.25    4.97
  -2  -4  16    4.00    3.91
   2   4 -15  122.69    7.10
  -2  -4  15  118.05   15.65
   2   4 -14   34.75    6.45
  -2  -4  14   37.01   10.93
   2   4 -13   43.61   10.97
  -2  -4  13   39.76    8.65
   2   4 -12   12.17    3.93
  -2  -4  12    8.56    2.92
   2   4 -11   99.13    9.17
  -2  -4  11   97.23    9.45
   2   4 -10  243.87   18.09
  -2  -4  10  227.49   14.36
   2   4  -9    0.59    2.09
  -2  -4   9   -1.49    3.45
   2   4  -8  873.40   19.24
  -2  -4   8  812.74   21.32
   2   4  -7   42.67    9.41
  -2  -4   7   41.15   11.73
   2   4  -6  564.20   16.52
  -2  -4   6  592.79   16.63
   2   4  -5    1.28    3.29
  -2  -4   5    3.70    1.44
   2   4  -4  102.08    3.96
   2   4  -4  103.38    5.47
  -2  -4   4  113.55    3.28
   2   4  -3  218.40    4.11
   2   4  -3  214.59    4.08
   2   4  -3  219.25    6.37
   2   4  -2 3101.11   36.97
   2   4  -2 3058.34   36.45
   2   4  -2 3228.47   40.19
   2   4  -1    0.45    0.55
   2   4  -1    0.40    0.82
   2   4  -1    3.49    1.59
   2   4   0 1688.81   20.26
   2   4   0 1720.22   23.27
  -2  -4   0 1636.26   19.66
   2   4   1    8.06    1.60
   2   4   1    7.39    3.04
  -2  -4  -1    8.31    1.64
   2   4   2  219.02    8.06
   2   4   2  216.36    9.86
  -2  -4  -2  224.40    8.37
   2   4   3   30.01    5.18
   2   4   3   33.46    9.28
  -2  -4  -3   34.12    2.99
   2   4   4  694.85   18.28
   2   4   4  653.09   22.32
  -2  -4  -4  666.96   17.45
   2   4   5  659.08   14.62
   2   4   5  638.35   15.22
   2   4   6  306.34    9.35
   2   4   6  313.11   18.04
   2   4   7  261.58   10.56
   2   4   7  266.68   10.18
   2   4   8   61.74   11.57
   2   4   9   54.93   12.11
  -2  -4  -9   57.85    5.35
   2   4  10   14.51    4.41
  -2  -4 -10   13.98    3.06
   2   4  11  207.65    6.37
  -2  -4 -11  233.40    9.98
   2   4  12    1.42    2.79
  -2  -4 -12    0.92    3.37
   2   4  13  351.31   19.98
  -2  -4 -13  401.83   18.20
   2   5 -16   55.35   11.89
  -2  -5  16   48.85   17.53
   2   5 -15  184.24    9.84
  -2  -5  15  175.63   17.39
   2   5 -14  182.22   14.75
  -2  -5  14  184.41   11.87
   2   5 -13  192.27   13.74
  -2  -5  13  218.32   18.35
   2   5 -12   62.84    6.14
  -2  -5  12   68.66   16.08
   2   5 -11   26.92   10.14
  -2  -5  11   19.12    5.03
   2   5 -10  254.83   10.08
  -2  -5  10  242.09    8.24
   2   5  -9  578.72   12.29
  -2  -5   9  551.51   11.65
   2   5  -8  122.77    8.17
  -2  -5   8  126.11    9.92
   2   5  -7 1195.23   25.17
  -2  -5   7 1174.37   24.02
   2   5  -6    6.54    4.93
  -2  -5   6    5.96    1.47
   2   5  -5  241.20   16.73
  -2  -5   5  272.64    8.79
   2   5  -4    5.82    1.95
   2   5  -4    4.03    2.97
   2   5  -3  173.13    6.36
   2   5  -3  174.94    7.69
   2   5  -2  315.97   11.28
   2   5  -2  316.14   11.14
   2   5  -2  346.43   14.14
   2   5  -1  882.50   15.81
   2   5  -1  897.58   16.04
   2   5  -1  870.83   18.81
   2   5   0  882.29   15.61
   2   5   0  815.41   17.04
   2   5   1    0.65    0.48
   2   5   1    4.35    4.04
  -2  -5  -1    0.23    0.42
   2   5   2   12.83    2.76
   2   5   2   10.66    2.85
  -2  -5  -2   11.32    1.86
   2   5   3   65.90    2.12
   2   5   3   59.91    6.68
  -2  -5  -3   67.19    3.06
   2   5   4   16.26    4.97
   2   5   4    9.27    4.80
  -2  -5  -4   10.80    2.15
   2   5   5  709.43   18.54
   2   5   5  713.58   20.06
   2   5   6  761.07   12.53
   2   5   6  722.43   13.51
   2   5   7   98.93    9.64
   2   5   7   91.93   10.81
   2   5   8  138.49    6.30
   2   5   8  130.43    5.68
   2   5   9    8.00    3.14
  -2  -5  -9    3.61    3.33
   2   5  10   44.96   11.19
  -2  -5 -10   35.80   11.26
   2   5  11   13.25    4.93
  -2  -5 -11   14.64    3.87
   2   5  12  147.24    7.59
  -2  -5 -12  165.01    9.61
   2   5  13    4.50    2.59
  -2  -5 -13    0.68    2.50
   2   6 -15  209.82   12.40
  -2  -6  15  185.66   10.80
   2   6 -14   48.71   14.75
  -2  -6  14   67.21   19.67
   2   6 -13   19.46    5.15
  -2  -6  13   25.82    5.70
   2   6 -12  330.61   13.74
  -2  -6  12  316.75   12.59
   2   6 -11   89.99    5.95
  -2  -6  11   80.79    7.86
   2   6 -10    3.72    5.15
  -2  -6  10   13.83    3.45
   2   6  -9  180.38    9.91
  -2  -6   9  160.06    7.50
   2   6  -8  180.02    8.70
  -2  -6   8  181.69   10.50
   2   6  -7   64.90    6.78
  -2  -6   7   58.36    5.72
   2   6  -6  710.00   16.43
  -2  -6   6  752.33   15.85
   2   6  -5  236.64    9.88
  -2  -6   5  243.30    8.75
   2   6  -4    0.36    0.77
   2   6  -4    3.83    2.32
   2   6  -3   63.90    2.64
   2   6  -3   66.60    2.49
   2   6  -3   70.31    5.31
   2   6  -2  246.74    7.13
   2   6  -2  240.70    7.33
   2   6  -2  248.36    9.70
   2   6  -1  111.05    1.76
   2   6  -1  116.32    5.22
   2   6   0  216.73    8.66
   2   6   1   35.60    8.02
   2   6   2  394.20   12.11
   2   6   2  382.18   14.12
  -2  -6  -2  368.47   11.29
   2   6   3    6.19    1.80
   2   6   3    5.58    4.06
  -2  -6  -3    3.64    1.73
   2   6   4   29.16    3.35
   2   6   4   32.19   10.10
  -2  -6  -4   23.39    2.38
   2   6   5   24.46    2.61
   2   6   5   24.19    5.89
  -2  -6  -5   14.60    4.06
   2   6   6   88.81    7.16
   2   6   6   88.94   16.79
   2   6   7  735.52   39.46
   2   6   7  787.81   42.93
   2   6   8   87.02   10.25
   2   6   8   75.60   10.39
   2   6   9   12.67    3.04
   2   6  10    9.09    3.06
  -2  -6 -10    6.77    4.93
   2   6  11    8.22    4.36
  -2  -6 -11    3.07    4.93
   2   6  12    7.72    3.77
  -2  -6 -12    8.22    3.83
   2   7 -15   42.02    6.31
  -2  -7  15   31.58   13.19
   2   7 -14  176.25   11.04
  -2  -7  14  150.37   17.40
   2   7 -13  266.67   16.24
  -2  -7  13  267.52   10.92
   2   7 -12   93.20   17.71
  -2  -7  12  109.25    8.09
   2   7 -11  170.26    9.03
  -2  -7  11  172.01    9.32
   2   7 -10   46.63   10.65
  -2  -7  10   50.28   12.40
   2   7  -9  731.81   21.85
  -2  -7   9  685.88   19.95
   2   7  -8    8.90    5.10
  -2  -7   8    4.19    2.17
   2   7  -7  429.48    9.79
  -2  -7   7  452.86    9.58
  -2  -7   6  107.94    7.39
   2   7  -5  168.75   11.96
  -2  -7   5  156.21    8.59
   2   7  -4    9.49    2.04
   2   7  -4   12.01    2.40
   2   7  -4   13.06    4.68
   2   7  -3    6.07    1.28
   2   7  -3    5.77    1.82
   2   7  -3    5.38    3.63
   2   7  -2   31.63    1.60
   2   7  -2   35.72    2.61
   2   7  -2   35.62   10.44
   2   7  -1  161.38    8.31
   2   7   0  483.33   12.66
   2   7   1  186.09   13.13
   2   7   2   21.68    8.89
   2   7   3   19.62    5.68
  -2  -7  -3    8.95    1.94
   2   7   4  104.30    4.81
   2   7   4  109.15   13.14
  -2  -7  -4   95.05    4.20
   2   7   5  109.90    3.04
   2   7   5  126.25    6.73
   2   7   6  907.54   48.13
   2   7   6  843.30   48.39
   2   7   7   89.19    7.44
   2   7   7   99.15    6.61
   2   7   8   45.01    7.90
   2   7   8   37.51    9.89
   2   7   9   29.56    8.63
   2   7   9   29.14   10.71
  -2  -7 -10   10.96    3.47
  -2  -7 -11    5.37    3.29
   2   8 -15   23.22    9.40
  -2  -8  15   30.91   10.54
   2   8 -14    8.32    4.81
  -2  -8  14    5.98    3.32
   2   8 -13    9.53    6.07
  -2  -8  13    7.13    2.37
   2   8 -12  128.24    8.55
  -2  -8  12  144.68   10.11
   2   8 -11   18.13    5.90
  -2  -8  11    4.19    1.80
   2   8 -10   -0.07    4.04
  -2  -8  10    1.56    2.90
   2   8  -9   39.22    6.61
  -2  -8   9   33.17    7.20
  -2  -8   8  182.32   13.72
  -2  -8   7   19.00    5.77
   2   8  -6  481.00   11.31
  -2  -8   6  484.67   12.69
   2   8  -5  146.67    5.44
   2   8  -5  144.08    9.99
   2   8  -4   24.93    5.01
   2   8  -4   28.54    4.58
   2   8  -4   32.14    5.64
   2   8  -3   15.36    3.70
   2   8  -3   20.25    4.03
   2   8  -3   19.94    5.14
   2   8  -2  209.83    8.32
   2   8  -2  253.35   15.09
   2   8  -1  152.09    9.50
   2   8   0  219.44   11.57
   2   8   1  600.47   12.60
   2   8   2  151.39    7.95
   2   8   3   -0.96    3.07
   2   8   4    9.30    3.48
  -2  -8  -4    3.66    1.23
   2   8   5  183.45    7.98
   2   8   6   79.93   10.50
   2   8   7  133.86    8.05
   2   8   8   21.90    6.73
   2   8   9   34.69    8.72
  -2  -8 -10    4.67    3.59
  -2  -8 -11  120.02    7.30
   2   9 -13  179.17    9.71
  -2  -9  13  178.36   12.04
   2   9 -12    8.01    3.47
  -2  -9  12    4.43    3.10
   2   9 -11   89.20    6.81
  -2  -9  11  108.85    9.16
   2   9 -10   19.38    7.37
  -2  -9  10    8.67    3.88
  -2  -9   9    2.58    2.02
   2   9  -8   50.74   11.91
  -2  -9   8   57.91    9.79
   2   9  -7  309.22   18.16
  -2  -9   7  329.47   18.65
   2   9  -6  307.46    9.13
   2   9  -6  313.70   12.80
   2   9  -5  282.37    7.42
   2   9  -5  294.70   11.63
   2   9  -4   79.17    2.05
   2   9  -4   77.88    2.11
   2   9  -4   85.11    7.94
   2   9  -3    1.13    0.45
   2   9  -3    2.72    4.56
   2   9  -2    2.14    4.60
   2   9  -1   79.45    7.39
   2   9   0  524.65   15.65
   2   9   1  412.42   12.79
   2   9   2  194.51    7.20
   2   9   3  218.71    8.76
   2   9   4   37.04    9.32
   2   9   5  102.75   13.12
   2   9   6  141.67    6.75
   2   9   7   89.33   10.18
   2   9   8  794.74  135.81
   2   9   9    2.53    2.34
  -2  -9 -10  194.84    9.13
   2  10 -13   33.28    7.39
  -2 -10  13   16.63    6.76
   2  10 -12  245.09   13.28
  -2 -10  12  213.40   20.18
  -2 -10  11   16.96    4.14
   2  10 -10    9.74    7.05
  -2 -10  10   16.44    5.37
  -2 -10   9    9.20    3.72
   2  10  -8  171.32   20.89
  -2 -10   8  174.91    6.69
   2  10  -7   21.40    2.60
   2  10  -7   16.89    9.25
   2  10  -6  207.28    4.69
   2  10  -6  195.28   11.20
   2  10  -5   64.89    2.70
   2  10  -5   59.27   17.52
   2  10  -4  207.86    4.58
   2  10  -4  208.58    8.71
   2  10  -3    0.19    3.15
   2  10  -2   83.55   21.81
   2  10  -1   85.68    8.65
   2  10   0  371.19   21.47
   2  10   1 1229.34   65.85
   2  10   2  333.63   11.72
   2  10   3   14.59    5.26
   2  10   4   15.21    6.21
   2  10   5   57.63    9.98
   2  10   6    5.68    4.20
   2  10   7  269.93   17.84
   2  10   8    4.63    5.38
   2  10   9  161.04   10.44
  -2 -11  12    3.62    2.66
   2  11 -11  326.04   14.74
  -2 -11  11  318.29   12.73
   2  11 -10    2.34    3.60
  -2 -11  10    3.68    2.85
   2  11  -9  100.96    7.85
   2  11  -8   57.01    9.14
   2  11  -8   51.29   15.12
   2  11  -7  343.37   11.34
   2  11  -7  311.02   18.22
   2  11  -6   46.77    9.06
   2  11  -5  177.02   10.16
   2  11  -4   17.61    5.84
   2  11  -3  131.99   19.20
   2  11  -2    3.96    2.36
   2  11  -1  347.95   12.78
   2  11   0  226.88    9.61
   2  11   1  170.23    8.68
   2  11   2  184.89   10.01
   2  11   3   18.90    5.51
   2  11   4   46.34   15.70
   2  11   5   69.06    9.61
   2  11   6   21.10   13.45
   2  11   7    9.79    3.44
   2  11   8  205.86   14.89
   2  12 -11   12.20    8.38
   2  12 -10  133.22   16.93
   2  12  -9   40.00    8.73
   2  12  -8  166.60   16.55
   2  12  -7   27.36    8.74
   2  12  -6  326.23   25.73
   2  12  -5  179.01    9.68
   2  12  -4  248.05   17.09
   2  12  -3    9.63    6.36
   2  12  -2  145.32    7.92
   2  12  -1    8.64    3.63
   2  12   0   40.74    6.46
   2  12   1  136.28   11.61
   2  12   2   36.91    8.82
   2  12   3    6.45    2.77
   2  12   4   20.63    7.82
   2  12   5    5.06    2.96
   2  12   6   -0.77    2.60
   2  13 -10    4.89    5.52
   2  13  -9   47.75   11.73
   2  13  -8   46.45    6.66
   2  13  -7   96.62    8.09
   2  13  -6   31.88    7.96
   2  13  -5   58.41   18.72
   2  13  -4   62.87   21.44
   2  13  -3  100.10    7.29
   2  13  -2    3.46    3.68
   2  13  -1   13.19    5.44
   2  13   0   11.41    4.51
   2  13   1    3.38    3.92
   2  13   2  238.09   14.98
   2  13   3    8.23    4.64
   2  13   4   44.07   14.85
   2  13   5   10.20    4.24
   2  14  -8   18.63    5.59
   2  14  -7   14.54    5.91
   2  14  -6   48.72    6.90
   2  14  -5  120.54    9.77
   2  14  -4   36.92   18.04
   2  14  -3   77.89   17.16
   2  14  -2   47.67   14.76
   2  14  -1    7.60    6.42
   2  14   0   15.06    7.28
   2  14   1  107.83   18.88
   2  14   2   16.46    4.81
   2  14   3  261.51   12.82
   2  15  -5   17.65    7.02
   2  15  -4  190.89   18.47
   2  15  -3   37.73   10.98
   2  15  -2    8.92    3.71
   2  15  -1   36.48    5.91
  -3  16  -4    9.10    2.74
  -3  15  -1    3.83    2.34
  -3  15  -2   91.39    6.11
  -3  15  -3   10.69    4.51
  -3  15  -4  249.52   10.90
  -3  15  -5   -0.95    3.67
  -3  15  -6  293.50   13.68
  -3  15  -7    1.13    2.84
  -3  14   1  295.78   10.93
  -3  14   0   95.15    4.91
  -3  14  -1   55.07   11.33
  -3  14  -2    1.66    2.47
  -3  14  -3    3.77    2.61
  -3  14  -4   20.48    6.00
  -3  14  -5  461.70   18.10
  -3  14  -6   31.32    9.61
  -3  14  -7  129.52   19.65
  -3  14  -8    5.78    4.92
  -3  14  -9   22.50    6.07
  -3  13   2  138.33    5.78
  -3  13   1  227.53    5.81
  -3  13   0   71.55    9.70
  -3  13  -1    2.48    2.45
  -3  13  -2    3.67    2.83
   3 -13   3   13.11    4.48
  -3  13  -3   17.99    6.67
   3 -13   4   41.52    5.59
  -3  13  -4   45.47   13.36
   3 -13   5   15.24    4.10
  -3  13  -5    9.31    3.72
   3 -13   6  428.68   14.64
  -3  13  -6  402.56   14.59
   3 -13   7   35.85    9.10
  -3  13  -7   36.89    9.75
   3 -13   8   17.84    4.21
  -3  13  -8   32.81    5.83
   3 -13   9   -3.06    3.07
   3 -13  10   32.43   12.19
  -3  13 -10   50.19    6.29
  -3  12   4    1.35    1.38
  -3  12   3    4.02    2.65
  -3  12   2   19.09    3.50
   3 -12  -1   57.23    5.36
  -3  12   1   67.18    4.13
   3 -12   0   26.69    5.16
  -3  12   0   30.57    9.54
   3 -12   1   26.41    5.88
  -3  12  -1   29.31    7.67
   3 -12   2    2.08    1.09
  -3  12  -2    2.97    2.47
   3 -12   3   28.31    3.30
  -3  12  -3   27.89    7.21
   3 -12   4  111.53    5.50
  -3  12  -4  121.86    6.92
   3 -12   5  322.52   12.94
  -3  12  -5  356.86   13.61
   3 -12   6    5.50    1.62
  -3  12  -6    3.44    3.11
   3 -12   7   89.99   10.55
  -3  12  -7   99.70    6.75
   3 -12   8   28.94    5.48
  -3  12  -8   19.40    7.89
   3 -12   9    9.06    4.96
  -3  12  -9    5.34    3.80
   3 -12  10   70.85   15.31
  -3  12 -10   68.72   13.91
   3 -12  11   17.77    3.82
  -3  12 -11   10.55    4.98
  -3  11   6   67.25    5.35
   3 -11  -5   40.50    6.56
  -3  11   5   38.87    6.34
   3 -11  -4   15.85    2.10
  -3  11   4   11.51    3.09
   3 -11  -3    3.58    1.79
  -3  11   3    5.97    1.81
   3 -11  -2  185.72    5.47
  -3  11   2  207.13    6.39
   3 -11  -1  358.28   10.38
  -3  11   1  368.75   11.27
   3 -11   0  338.94    9.84
  -3  11   0  354.07   11.73
   3 -11   1  191.29    6.45
  -3  11  -1  190.42   11.24
   3 -11   2  141.54    6.06
  -3  11  -2  128.19   12.31
   3 -11   3    9.97    3.13
  -3  11  -3    9.63    3.38
   3 -11   4   33.62    3.61
  -3  11  -4   37.78    7.19
   3 -11   5   25.36    3.50
  -3  11  -5   27.77    8.24
   3 -11   6  462.02   15.61
  -3  11  -6  456.82   15.17
   3 -11   7  176.29   19.36
  -3  11  -7  162.11    7.59
   3 -11   8  129.42    9.56
  -3  11  -8  117.50    7.17
   3 -11   9   73.14   12.65
  -3  11  -9   54.63   15.67
   3 -11  10   19.84    6.80
  -3  11 -10   27.97    8.91
   3 -11  11   34.60    7.41
  -3  11 -11   31.97    5.83
   3 -11  12   20.26    6.77
  -3  11 -12   20.83    5.71
   3 -10  -9   26.29    3.05
   3 -10  -8  198.74    5.20
   3 -10  -7   28.33    7.26
  -3  10   7   25.70    6.88
   3 -10  -6   56.15    2.78
  -3  10   6   45.15    7.99
   3 -10  -5  543.65   14.97
  -3  10   5  551.29   15.77
   3 -10  -4   42.88    4.13
  -3  10   4   42.10    6.47
   3 -10  -3   85.30    2.88
  -3  10   3   88.78    7.91
   3 -10  -2    1.86    1.22
  -3  10   2    0.32    0.90
  -3  10   2    0.90    1.90
   3 -10  -1  973.65   15.06
  -3  10   1  964.56   14.86
   3 -10   0    1.78    0.81
  -3  10   0    1.50    2.39
   3 -10   1  603.16   13.48
  -3  10  -1  602.13   11.29
   3 -10   2   26.66    8.22
  -3  10  -2   35.79    8.40
   3 -10   3   13.65    4.23
  -3  10  -3   18.52    4.74
   3 -10   4  153.23   11.56
  -3  10  -4  145.11   11.57
   3 -10   5  445.71   13.66
  -3  10  -5  458.21   14.23
   3 -10   6    2.73    2.32
  -3  10  -6    5.03    2.98
   3 -10   7  497.52   14.32
  -3  10  -7  482.87   15.88
   3 -10   8   39.86    9.04
  -3  10  -8   35.17    9.00
   3 -10   9  113.08   12.89
  -3  10  -9  140.87   21.13
   3 -10  10   53.34   12.22
  -3  10 -10   46.05   15.95
   3 -10  11   19.51    7.07
  -3  10 -11   17.16    6.15
   3 -10  12  190.09   17.66
  -3  10 -12  206.97   11.30
   3  -9 -12    0.30    0.92
   3  -9 -11   64.63    9.08
   3  -9 -10    1.46    1.55
   3  -9  -9   47.53    7.00
   3  -9  -8   87.76    3.28
   3  -9  -8   86.06    7.17
   3  -9  -7  176.66    6.46
   3  -9  -7  192.38    5.62
   3  -9  -6  419.56   12.05
  -3   9   6  398.57   12.78
   3  -9  -5   38.62    2.83
   3  -9  -5   31.82    3.21
  -3   9   5   33.70    3.08
   3  -9  -4  133.87    6.66
   3  -9  -4  122.65    2.84
  -3   9   4  146.63    6.36
   3  -9  -3   84.10    6.94
   3  -9  -3   72.94    5.30
  -3   9   3   77.60    4.92
  -3   9   3   85.41    7.09
   3  -9  -2  298.00   10.92
   3  -9  -2  284.97    7.90
  -3   9   2  288.04    8.31
  -3   9   2  310.13    9.56
   3  -9  -1   95.59    7.04
   3  -9  -1   86.14    2.90
  -3   9   1   79.84    4.20
  -3   9   1   81.77    8.49
   3  -9   0  854.01   18.51
  -3   9   0  861.98   18.90
   3  -9   1   14.00    3.87
  -3   9  -1   12.88    2.97
   3  -9   2  686.67   18.64
  -3   9  -2  657.83   17.92
   3  -9   3   20.24    6.57
  -3   9  -3   18.61    3.34
   3  -9   4  180.13    8.19
  -3   9  -4  198.75    8.14
   3  -9   5   33.13    3.82
  -3   9  -5   37.97    7.86
   3  -9   6  467.91   14.66
  -3   9  -6  462.64   16.64
   3  -9   7   59.79   14.02
  -3   9  -7   60.84    7.94
   3  -9   8  595.29   18.56
  -3   9  -8  579.13   17.21
   3  -9   9    6.81    2.49
  -3   9  -9    9.27    4.53
   3  -9  10   35.03    9.72
  -3   9 -10   27.04    6.04
   3  -9  11   43.39    7.71
  -3   9 -11   42.17   19.12
   3  -9  12   19.89    6.96
  -3   9 -12    9.43    5.21
   3  -9  13   80.99   21.55
  -3   9 -13   93.72    6.61
   3  -8 -14  160.37    9.78
   3  -8 -13    6.49    3.66
   3  -8 -12  550.84   19.44
   3  -8 -11   20.09    3.53
   3  -8 -10   78.90    7.47
   3  -8 -10   76.45    7.78
   3  -8  -9   75.63    3.10
   3  -8  -9   72.01    4.72
   3  -8  -8  112.87    8.41
   3  -8  -8  111.73    6.26
   3  -8  -7  498.78   12.70
   3  -8  -7  520.90   13.26
   3  -8  -6  174.91    6.56
   3  -8  -6  170.95    5.39
  -3   8   6  186.61    6.04
   3  -8  -5  177.81    9.04
   3  -8  -5  153.55    7.09
  -3   8   5  171.35    8.30
   3  -8  -4  110.30    3.88
   3  -8  -4  111.18    2.90
  -3   8   4  106.96    5.17
   3  -8  -3   21.22    3.31
   3  -8  -3   18.93    3.95
  -3   8   3   17.68    1.78
  -3   8   3   19.23    4.19
   3  -8  -2   47.28    6.84
   3  -8  -2   38.73    1.70
  -3   8   2   34.59    3.40
  -3   8   2   39.15    4.80
   3  -8  -1  120.32    7.24
   3  -8  -1  124.61    2.73
  -3   8   1  111.38    4.68
  -3   8   1  115.07    3.94
   3  -8   0   45.70    7.18
   3  -8   0   47.55    2.63
  -3   8   0   45.76    6.25
   3  -8   1  995.44   26.14
  -3   8  -1  987.96   26.12
   3  -8   2    1.25    1.27
  -3   8  -2   -0.48    1.83
   3  -8   3  479.70   13.66
  -3   8  -3  467.38   11.03
   3  -8   4   -0.38    2.78
  -3   8  -4    1.28    1.91
   3  -8   5  156.40    6.55
  -3   8  -5  163.39    7.23
   3  -8   6   85.51    4.85
  -3   8  -6   93.58    6.78
   3  -8   7  510.75   15.81
  -3   8  -7  513.57   16.37
   3  -8   8  298.57    9.49
  -3   8  -8  270.97   12.20
   3  -8   9  260.70    9.46
  -3   8  -9  272.65   10.57
   3  -8  10   11.08    3.42
  -3   8 -10    5.69    3.86
   3  -8  11    3.10    2.45
  -3   8 -11    5.59    3.99
   3  -8  12   13.06    4.13
  -3   8 -12    7.62    5.22
   3  -8  13  100.06   17.00
  -3   8 -13  104.90    8.18
   3  -7 -14    5.80    3.13
   3  -7 -13  396.42   14.88
   3  -7 -12    2.01    2.89
   3  -7 -11  174.78    7.36
   3  -7 -11  175.69    4.42
   3  -7 -10   92.03    6.67
   3  -7 -10   79.72    7.07
   3  -7  -9   33.93    7.38
   3  -7  -9   31.80    5.13
   3  -7  -8   56.94    4.16
   3  -7  -8   59.45    4.33
   3  -7  -7  313.95    6.86
   3  -7  -7  311.48    5.84
   3  -7  -7  310.55    5.85
   3  -7  -6  474.52   12.97
   3  -7  -6  474.39   13.88
   3  -7  -6  479.02   12.54
   3  -7  -5  795.52   16.73
  -3   7   5  798.21   16.09
   3  -7  -4  553.15   15.21
   3  -7  -4  546.55   14.20
  -3   7   4  560.31   15.02
   3  -7  -3  114.90    3.67
   3  -7  -3  114.40    2.48
  -3   7   3  111.25    3.86
  -3   7   3  112.63    3.50
   3  -7  -2   -0.22    1.73
  -3   7   2    0.45    0.86
  -3   7   2    2.69    1.35
   3  -7  -1    9.03    2.08
   3  -7  -1   10.14    1.43
  -3   7   1    8.21    1.76
  -3   7   1   11.46    3.12
   3  -7   0 1139.99   30.06
   3  -7   0 1068.72   27.71
  -3   7   0 1066.90   28.49
  -3   7   0 1086.67   28.32
   3  -7   1   36.26    2.69
   3  -7   1   42.33    3.04
  -3   7  -1   51.19    3.34
   3  -7   2  394.91   12.35
  -3   7  -2  389.06   11.98
   3  -7   3    2.39    2.69
  -3   7  -3    1.50    2.35
   3  -7   4  132.28    6.17
  -3   7  -4  127.81    6.30
   3  -7   5   91.92    7.26
  -3   7  -5   77.37    9.91
   3  -7   6    5.27    5.17
  -3   7  -6    1.84    3.05
   3  -7   7   10.39    3.22
  -3   7  -7   20.39    5.28
   3  -7   8  202.13    7.44
  -3   7  -8  204.86    8.51
   3  -7   9  108.51    5.94
  -3   7  -9  113.10    7.14
   3  -7  10   23.25    4.31
  -3   7 -10   20.74    5.04
   3  -7  11   12.18    4.76
  -3   7 -11    4.95    3.99
   3  -7  12    3.62    2.54
   3  -7  13   14.50    4.68
   3  -6 -15    5.35    2.60
   3  -6 -14   60.08   12.24
   3  -6 -13   18.10    3.95
   3  -6 -13   19.10    5.89
   3  -6 -12  787.34   10.10
   3  -6 -12  730.98   32.09
   3  -6 -11   14.14    4.04
   3  -6 -11   11.17    3.00
   3  -6 -10   17.30    5.05
   3  -6 -10   19.76    2.78
   3  -6  -9   46.90    3.58
   3  -6  -9   48.37    4.01
   3  -6  -8   96.14   11.61
   3  -6  -8   75.32    4.65
   3  -6  -7  278.70    5.59
   3  -6  -7  266.96   11.39
   3  -6  -7  287.53    8.57
   3  -6  -6  297.71   10.33
   3  -6  -6  279.70    9.31
   3  -6  -6  282.37    9.41
   3  -6  -5  104.28    3.43
   3  -6  -5  112.32    4.69
   3  -6  -5  114.22    2.78
   3  -6  -4   88.09    3.80
   3  -6  -4   81.16    2.15
  -3   6   4   83.40    3.44
   3  -6  -3  121.10    3.89
   3  -6  -3  115.44    2.78
  -3   6   3  106.08    4.21
  -3   6   3  112.83    3.41
   3  -6  -2    1.84    1.12
   3  -6  -2    2.27    1.18
  -3   6   2    0.35    1.12
  -3   6   2   -0.55    0.92
   3  -6  -1   28.85    6.40
   3  -6  -1   28.38    3.10
  -3   6   1   29.68    4.84
  -3   6   1   35.45    5.82
   3  -6   0  168.70    7.01
   3  -6   0  158.05    5.94
  -3   6   0  158.70    6.92
  -3   6   0  167.48    6.79
   3  -6   1  433.51   15.93
   3  -6   1  400.76   14.52
  -3   6  -1  424.64   15.18
   3  -6   2   11.53    3.15
   3  -6   2   16.73    2.64
  -3   6  -2   17.05    4.58
   3  -6   3  296.27   10.17
  -3   6  -3  316.66   10.34
   3  -6   4    7.09    4.11
  -3   6  -4    2.69    2.68
   3  -6   5   42.91   10.08
  -3   6  -5   33.28    4.71
   3  -6   6  116.24    7.09
  -3   6  -6  107.47    8.53
   3  -6   7  177.68    7.92
  -3   6  -7  167.83    9.90
   3  -6   8  233.34    7.82
  -3   6  -8  225.27    9.69
   3  -6   9  156.75   16.02
  -3   6  -9  162.42    8.42
   3  -6  10    3.99    1.83
   3  -6  11   11.93    3.56
   3  -6  12   46.76   11.37
  -3   6 -12   50.82   10.94
   3  -6  13   18.63    5.55
  -3   6 -13    5.94    4.67
   3  -6  14  172.35   24.83
  -3   6 -14  186.76   11.22
   3  -5 -15   10.59    4.39
   3  -5 -14    4.75    3.06
   3  -5 -13  370.09   13.44
   3  -5 -13  345.91   11.71
   3  -5 -12   11.15    3.61
   3  -5 -12   19.32    3.56
   3  -5 -11   23.11    4.10
   3  -5 -11   21.71    2.69
   3  -5 -10   46.00    3.77
   3  -5 -10   45.47    2.93
   3  -5  -9    8.59    2.94
   3  -5  -9    8.43    3.10
   3  -5  -8   42.61    9.85
   3  -5  -8   28.53    4.71
   3  -5  -8   34.92    4.39
   3  -5  -7   37.12    3.92
   3  -5  -7   40.66    3.27
   3  -5  -7   48.94    4.86
   3  -5  -6  435.46   13.42
   3  -5  -6  444.84   12.14
   3  -5  -6  451.46   12.06
   3  -5  -5  201.19    6.79
   3  -5  -5  198.10    6.03
   3  -5  -5  199.53    6.66
   3  -5  -4  430.43   16.61
   3  -5  -4  411.97   14.24
   3  -5  -4  439.65   15.13
  -3   5   4  425.44   15.11
   3  -5  -3  389.47   14.16
   3  -5  -3  384.01   13.19
  -3   5   3  387.34   13.91
  -3   5   3  405.85   13.95
   3  -5  -2   27.19    6.32
   3  -5  -2   24.22    1.88
  -3   5   2   25.87    3.54
  -3   5   2   29.01    3.37
   3  -5  -1   25.57    5.56
   3  -5  -1   24.07    1.60
  -3   5   1   27.83    6.20
  -3   5   1   26.69    3.23
   3  -5   0  654.91   10.23
   3  -5   0  634.88    9.13
  -3   5   0  621.43    9.86
  -3   5   0  653.34    8.93
   3  -5   1    0.71    1.97
   3  -5   1    2.48    1.36
  -3   5  -1   -0.21    1.56
  -3   5  -1    3.09    2.25
   3  -5   2  451.09    6.37
   3  -5   2  442.19   15.66
  -3   5  -2  454.07    5.29
   3  -5   3  374.73   14.37
  -3   5  -3  350.29   14.52
   3  -5   4  172.00    8.17
  -3   5  -4  167.51    6.87
   3  -5   5   67.26    5.08
  -3   5  -5   60.28    5.50
   3  -5   6  104.03    5.48
  -3   5  -6  105.68    9.90
   3  -5   7  115.32   10.57
  -3   5  -7  111.15    6.25
   3  -5   8  115.44    9.51
  -3   5  -8   98.74   11.72
   3  -5   9  339.76   24.52
   3  -5  10   24.05    6.98
   3  -5  11  167.59   18.25
  -3   5 -11  150.43    7.04
   3  -5  12    4.20    2.21
  -3   5 -12    2.30    3.52
   3  -5  13  180.84    9.89
  -3   5 -13  186.65   10.12
   3  -5  14    4.16    3.88
  -3   5 -14   19.23    5.85
   3  -4 -15    2.48    1.94
   3  -4 -14   19.01    7.33
   3  -4 -14   22.02    4.35
   3  -4 -13   65.13    6.51
   3  -4 -13   54.42    3.53
   3  -4 -12  262.25    8.61
   3  -4 -12  233.32    7.50
   3  -4 -11   37.78    6.83
   3  -4 -11   32.45    7.39
   3  -4 -10    4.48    2.51
   3  -4 -10    1.67    1.21
   3  -4  -9   18.76    3.62
   3  -4  -9   25.08    5.50
   3  -4  -8   75.97    4.35
   3  -4  -8   77.77    6.45
   3  -4  -7   13.11    2.33
   3  -4  -7   11.74    2.30
   3  -4  -7   20.33    3.07
   3  -4  -6   24.40    7.06
   3  -4  -6   20.04    3.93
   3  -4  -6   28.40    2.38
   3  -4  -5  747.71   16.07
   3  -4  -5  716.33   13.62
   3  -4  -5  748.49   13.83
   3  -4  -4  280.54   10.55
   3  -4  -4  288.22   10.07
   3  -4  -4  286.02    9.90
  -3   4   4  275.51   10.58
   3  -4  -3  484.24    7.59
  -3   4   3  468.03    7.48
   3  -4  -2   63.29    3.90
  -3   4   2   58.83    3.84
   3  -4  -1   32.29    8.85
  -3   4   1   31.78    2.44
  -3   4   1   28.47    1.85
   3  -4   0  366.64    7.60
   3  -4   0  363.86    5.26
  -3   4   0  359.73    6.10
  -3   4   0  381.38    5.75
   3  -4   1 1326.03   17.82
   3  -4   1 1283.14   16.24
  -3   4  -1 1255.76   16.80
  -3   4  -1 1320.19   17.98
   3  -4   2  208.98    5.56
   3  -4   2  191.45    4.10
  -3   4  -2  198.70    4.90
   3  -4   3 2138.21   39.07
  -3   4  -3 2168.67   39.84
   3  -4   4  614.73   17.70
  -3   4  -4  607.46   16.98
   3  -4   5  209.42    8.54
  -3   4  -5  198.59    7.69
   3  -4   6   10.84    4.47
  -3   4  -6    4.74    3.22
   3  -4   7  225.92   18.03
  -3   4  -7  222.09   10.54
   3  -4   8  645.20   18.49
   3  -4   9  326.65   11.85
  -3   4  -9  359.28   14.37
   3  -4  10  713.27   19.50
  -3   4 -10  673.85   17.66
   3  -4  11   25.30    6.77
  -3   4 -11   23.56    7.29
  -3   4 -12  104.84    8.12
  -3   4 -13    3.04    4.55
   3  -3 -16    0.77    3.52
   3  -3 -16    1.17    1.71
   3  -3 -15   17.58    5.86
   3  -3 -15   11.93    4.61
   3  -3 -14    0.93    2.93
   3  -3 -14    7.97    3.15
   3  -3 -13  202.25   12.41
   3  -3 -13  200.97    6.51
   3  -3 -12   17.30    3.93
   3  -3 -12   22.82    3.47
   3  -3 -11  287.49   12.02
   3  -3 -11  297.77    6.41
   3  -3 -10   70.30    4.79
   3  -3 -10   78.51    9.60
   3  -3  -9  113.50    8.42
   3  -3  -9  110.28    8.66
   3  -3  -8   79.42    7.50
   3  -3  -8   75.90    6.75
   3  -3  -7   33.93    3.82
   3  -3  -7   31.17    3.50
   3  -3  -7   36.44    2.57
   3  -3  -6  351.80   11.15
   3  -3  -6  350.28   10.45
   3  -3  -6  369.89   10.98
   3  -3  -5  702.19   15.50
   3  -3  -5  694.91   13.09
   3  -3  -4 2859.76   35.03
   3  -3  -4 2823.49   33.49
  -3   3   4 2834.70   34.44
   3  -3  -3    7.82    4.04
  -3   3   3    4.49    0.95
   3  -3  -2  827.90   12.96
  -3   3   2  781.69   11.92
  -3   3   2  827.12   11.44
   3  -3  -1  200.99    6.86
  -3   3   1  196.26    6.41
  -3   3   1  202.88    5.90
  -3   3   1  198.43    5.59
   3  -3   0   60.73    4.02
  -3   3   0   59.20    6.06
  -3   3   0   53.69    2.74
  -3   3   0   58.26    3.39
   3  -3   1   41.92    9.50
  -3   3  -1   39.17    2.85
  -3   3  -1   42.35    2.43
  -3   3  -1   45.68    2.82
  -3   3  -2 2294.75   28.64
   3  -3   3  441.39   16.43
  -3   3  -3  435.79   16.03
   3  -3   4 1647.30   31.71
  -3   3  -4 1788.85   32.88
   3  -3   5   64.84    5.10
  -3   3  -5   77.83   11.85
   3  -3   6    4.05    4.16
   3  -3   7   74.96    7.18
  -3   3  -7   61.56    5.58
  -3   3  -8  226.43    8.77
  -3   3  -9  270.91   10.86
   3  -3  10  155.41   16.77
  -3   3 -10  181.93    7.41
   3  -3  11   87.29   17.49
  -3   3 -11   82.98    5.43
   3  -3  12   -2.10    4.52
  -3   3 -12    7.15    3.99
   3  -3  13   38.15    8.77
  -3   3 -13   26.34    9.59
   3  -3  14   22.81    5.71
  -3   3 -14    8.87    5.71
   3  -2 -16  228.34   10.80
   3  -2 -16  195.34    9.39
   3  -2 -15   43.12    5.20
   3  -2 -15   34.67    4.92
   3  -2 -14  269.72   10.48
   3  -2 -14  268.84   10.36
   3  -2 -13  159.20    6.78
   3  -2 -13  145.00    8.71
   3  -2 -12  513.19   12.90
   3  -2 -12  516.44   12.46
   3  -2 -11  516.22   15.65
   3  -2 -11  498.34   15.08
   3  -2 -10  118.71    6.81
   3  -2 -10  131.05    4.72
   3  -2  -9  227.71   10.34
   3  -2  -9  207.72    9.54
   3  -2  -8  212.52    8.18
   3  -2  -8  225.16    8.28
   3  -2  -7  109.30    5.71
   3  -2  -7  107.27    3.71
  -3   2   7   99.22    2.82
   3  -2  -6  327.96   12.55
   3  -2  -6  323.60   12.06
  -3   2   6  341.41   12.16
   3  -2  -5 1272.70   17.09
   3  -2  -5 1243.94   15.77
  -3   2   5 1226.93   15.51
   3  -2  -4   77.73    8.08
   3  -2  -4   73.30    4.74
  -3   2   4   68.56    2.92
  -3   2   4   63.55    2.22
   3  -2  -3  473.64    8.07
   3  -2  -3  450.78    6.94
  -3   2   3  465.54    8.49
  -3   2   3  472.19    6.97
   3  -2  -2   94.64    4.14
   3  -2  -2  102.83    4.21
  -3   2   2   91.10    3.67
  -3   2   2   95.88    3.15
   3  -2  -1  358.88    6.68
   3  -2  -1  343.84    5.70
  -3   2   1  328.61    5.86
  -3   2   1  348.76    6.53
   3  -2   0    1.03    2.48
   3  -2   0    1.01    1.46
  -3   2   0    1.71    1.16
  -3   2   0   -0.35    2.04
  -3   2  -1 1165.08   17.14
   3  -2   2  463.64    7.81
  -3   2  -2  453.97    7.47
  -3   2  -2  448.10    7.33
  -3   2  -2  470.39    8.34
   3  -2   3 1333.80   19.33
  -3   2  -3 1397.69   19.26
  -3   2  -4  859.46   18.17
   3  -2   6   -0.38    3.50
  -3   2  -6    0.34    2.87
  -3   2  -7  140.88    7.52
   3  -2   8  132.37   10.06
  -3   2  -8  136.47    6.47
   3  -2   9  128.77   13.71
  -3   2  -9  121.36   12.69
   3  -2  10  363.58   12.61
  -3   2 -10  342.45    9.94
   3  -2  11    6.24    2.73
  -3   2 -11    5.64    3.60
   3  -2  12   12.23    5.39
  -3   2 -12    7.48    3.37
   3  -2  13    3.25    1.97
  -3   2 -13    3.89    5.48
   3  -2  14   31.58    7.92
  -3   2 -14   26.73    5.35
   3  -1 -16    6.82    3.24
   3  -1 -16    7.03    2.97
   3  -1 -15  154.06   17.54
   3  -1 -15  168.29   10.07
   3  -1 -14   -5.52    3.28
   3  -1 -14    4.90    2.58
   3  -1 -13   92.16    5.95
   3  -1 -13   92.45    5.73
   3  -1 -12  522.52   13.27
   3  -1 -11  128.78   10.87
   3  -1 -10  546.45   10.92
   3  -1 -10  512.01   10.37
   3  -1  -9  287.44   10.52
   3  -1  -9  270.01    9.82
   3  -1  -8   10.72    4.94
   3  -1  -8    2.85    1.49
   3  -1  -7    3.89    2.89
   3  -1  -7    2.39    2.67
  -3   1   7    1.08    1.26
   3  -1  -6 1204.57   22.69
   3  -1  -6 1213.48   23.67
  -3   1   6 1164.89   21.49
   3  -1  -5   87.36    4.55
   3  -1  -5   93.13    3.75
  -3   1   5   80.39    2.97
   3  -1  -4 3236.45   39.31
   3  -1  -4 3293.15   82.48
  -3   1   4 3290.38   82.51
  -3   1   4 3321.82   83.06
   3  -1  -3   31.52    8.92
   3  -1  -3   43.38    3.03
  -3   1   3   39.49    3.24
  -3   1   3   41.40    2.40
   3  -1  -2  555.64    9.34
   3  -1  -2  562.70    8.80
  -3   1   2  527.59    8.34
  -3   1   2  522.96    8.02
   3  -1  -1  181.07    6.17
   3  -1  -1  190.29    8.14
  -3   1   1  175.63    5.52
  -3   1   1  170.72    5.54
   3  -1   0  823.70   12.87
   3  -1   0  791.16   12.48
  -3   1   0  785.98   12.18
  -3   1   0  813.52   13.35
   3  -1   1  120.39    4.66
   3  -1   1  119.18    5.12
  -3   1  -1  108.77    4.01
  -3   1  -1  115.16    5.89
   3  -1   2   47.20    3.52
   3  -1   2   46.68    5.55
  -3   1  -2   45.44    2.16
  -3   1  -2   45.80    3.93
   3  -1   3 1102.30   15.09
   3  -1   3 1133.04   16.55
   3  -1   4  564.95   15.76
  -3   1  -4  589.04   12.89
   3  -1   5  221.95    8.20
  -3   1  -5  220.03    7.95
   3  -1   6   41.42    4.31
  -3   1  -6   43.44    4.44
   3  -1   7   47.97    7.17
  -3   1  -7   56.83    5.56
   3  -1   8   89.51   17.02
  -3   1  -8  116.13    7.89
   3  -1   9  351.27   12.25
  -3   1  -9  329.72   15.64
   3  -1  10    5.74    2.03
  -3   1 -10    2.01    1.76
   3  -1  11  120.70   11.63
  -3   1 -11  116.18    5.93
   3  -1  12    0.16    5.19
  -3   1 -12    4.76    3.85
   3  -1  13   11.21    5.08
  -3   1 -13    9.84    3.98
   3  -1  14   13.39    7.04
  -3   1 -14    7.20    3.72
   3   0 -16  191.70   17.40
   3   0 -16  203.45   11.53
   3   0 -15   10.01    5.18
   3   0 -15    8.16    5.10
   3   0 -14   22.06    4.53
   3   0 -13   54.74    4.50
  -3   0  13   61.13   15.18
   3   0 -12   26.00    5.52
   3   0 -11    0.39    2.82
   3   0 -10  535.03   10.59
  -3   0  10  504.50   10.31
   3   0  -9  313.53   11.98
  -3   0   9  305.15   11.88
   3   0  -8   92.07    4.07
   3   0  -8  111.96    4.47
   3   0  -7   44.80    3.99
   3   0  -7   58.51    4.42
   3   0  -6    5.07    3.20
   3   0  -6    6.14    3.43
  -3   0   6    1.54    0.95
   3   0  -5 1025.10   13.97
   3   0  -5 1006.81   13.46
  -3   0   5 1030.44   13.45
   3   0  -4   40.94    3.19
   3   0  -4   35.41    3.53
  -3   0   4   36.47    2.35
  -3   0   4   38.25    4.07
   3   0  -3 2819.78   39.45
   3   0  -3 2751.01   38.47
  -3   0   3 2772.62   38.66
  -3   0   3 2728.86   38.04
   3   0  -2   36.80    4.55
   3   0  -2   35.94    3.47
  -3   0   2   29.07    2.30
  -3   0   2   30.01    2.10
   3   0  -1   -2.82    2.15
   3   0  -1    2.92    2.48
  -3   0   1   -1.04    1.78
  -3   0   1    1.67    2.40
   3   0   0   54.84    7.65
   3   0   0   44.66    5.38
  -3   0   0   46.45    3.81
  -3   0   0   50.84    3.35
   3   0   1  795.85   11.80
   3   0   1  776.20   11.79
  -3   0  -1  764.26   10.48
  -3   0  -1  768.45   11.07
   3   0   2  568.38    8.69
   3   0   2  545.22    9.15
  -3   0  -2  554.73    9.77
   3   0   3 1132.26   21.53
   3   0   3 1141.84   25.53
   3   0   4  526.72   11.22
   3   0   4  554.81   20.58
   3   0   5  116.62    8.18
  -3   0  -5  111.66    5.10
   3   0   6  223.86    9.77
  -3   0  -6  204.39    9.53
   3   0   7   13.92    5.12
  -3   0  -7   11.29    4.46
   3   0   8   55.20   17.61
  -3   0  -8   51.33    7.64
   3   0   9   25.06    5.74
  -3   0  -9   30.76    7.15
   3   0  10  365.95   13.26
  -3   0 -10  358.97   11.53
   3   0  11    6.68    5.03
  -3   0 -11    4.41    3.73
   3   0  12   98.91   11.06
  -3   0 -12   77.09    5.84
   3   0  13    3.79    2.32
  -3   0 -13    2.30    3.51
   3   0  14    4.32    2.77
  -3   0 -14   12.60    7.47
   3   1 -16    6.00    3.90
   3   1 -16    6.17    4.22
   3   1 -15  105.09    7.13
   3   1 -14    5.76    2.70
  -3  -1  14    3.71    4.37
   3   1 -13   24.93    4.83
  -3  -1  13   18.71    7.94
   3   1 -12   24.04    6.00
  -3  -1  12   32.62    8.82
   3   1 -11  391.18   11.16
  -3  -1  11  383.76   14.60
   3   1 -10  199.74    8.09
  -3  -1  10  191.70    7.91
   3   1  -9   52.15    7.53
  -3  -1   9   41.54   11.36
   3   1  -8  146.47   10.32
   3   1  -7  150.56    5.99
   3   1  -6 1132.35   21.46
   3   1  -6 1163.35   23.30
   3   1  -5   10.71    3.07
   3   1  -5    9.26    3.23
  -3  -1   5   10.84    2.56
   3   1  -4   45.48    6.16
   3   1  -4   41.27    3.21
   3   1  -4   35.96    3.04
  -3  -1   4   43.49    2.70
   3   1  -3   56.14    3.14
   3   1  -3   50.23    3.91
  -3  -1   3   49.94    2.24
  -3  -1   3   59.96    5.80
   3   1  -2  386.76    6.82
   3   1  -2  399.86    8.65
  -3  -1   2  378.80    6.34
  -3  -1   2  399.71    7.19
   3   1  -1   31.60    3.65
   3   1  -1   30.06    4.00
  -3  -1   1   32.62    4.14
  -3  -1   1   31.93    3.85
   3   1   0  142.92    5.10
   3   1   0  151.33    7.82
  -3  -1   0  141.32    4.64
  -3  -1   0  156.65    6.40
   3   1   1   79.66    4.79
   3   1   1   83.36    5.06
  -3  -1  -1   80.07    3.15
  -3  -1  -1   76.59    4.11
   3   1   2  263.07    5.27
   3   1   2  261.03   15.52
  -3  -1  -2  238.36    4.51
   3   1   3  842.31   16.20
   3   1   3  810.11   19.16
  -3  -1  -3  777.66   14.97
   3   1   4  356.48   11.16
   3   1   4  383.50   12.96
   3   1   5  149.00    7.68
   3   1   6    1.44    1.98
   3   1   7   79.42    9.80
  -3  -1  -7   75.48    6.84
   3   1   8   21.99    4.83
  -3  -1  -8   17.44    4.72
   3   1   9  203.69    8.88
  -3  -1  -9  203.12    7.63
   3   1  10    4.80    3.06
  -3  -1 -10   10.35    5.15
   3   1  11  438.63   24.66
  -3  -1 -11  445.38   21.15
   3   1  12   11.75    4.82
  -3  -1 -12    9.79    3.92
   3   1  13   72.68   13.64
  -3  -1 -13   70.42    8.82
   3   2 -16   95.43    9.95
   3   2 -15   28.25    9.37
  -3  -2  15   21.93    5.40
   3   2 -14    4.44    3.75
  -3  -2  14   -2.52    4.30
   3   2 -13   45.69   14.81
  -3  -2  13   59.96   13.14
   3   2 -12   27.40    7.14
  -3  -2  12   32.51    6.76
   3   2 -11  124.75    5.37
  -3  -2  11  147.68    6.55
   3   2 -10  115.98    9.32
  -3  -2  10  127.43    7.86
   3   2  -9  737.73   16.73
  -3  -2   9  757.12   20.56
   3   2  -8   99.66    5.95
  -3  -2   8   95.94   10.05
   3   2  -7   -0.06    2.64
   3   2  -7   -1.93    3.23
   3   2  -6    9.43    2.29
   3   2  -6   25.21    5.50
   3   2  -5   23.99    3.45
   3   2  -5   23.90    5.71
   3   2  -4    5.78    1.58
   3   2  -4    2.07    1.40
   3   2  -4    1.72    3.34
  -3  -2   4    1.23    1.15
   3   2  -3 1192.50   15.33
  -3  -2   3 1152.88   14.66
  -3  -2   3 1124.73   14.99
   3   2  -2  197.29    4.56
   3   2  -2  200.27   11.19
  -3  -2   2  179.13    3.36
  -3  -2   2  173.00    4.72
   3   2  -1   43.70    2.76
   3   2  -1   34.73    5.49
  -3  -2   1   42.62    2.24
  -3  -2   1   44.94    3.80
   3   2   0  105.68    3.94
   3   2   0  102.39    5.59
  -3  -2   0  104.43    3.59
  -3  -2   0  101.74    7.34
   3   2   1   98.87    3.68
   3   2   1  102.43    5.85
  -3  -2  -1   99.09    4.50
   3   2   2  218.39    8.57
   3   2   2  214.54   10.01
  -3  -2  -2  182.51    6.87
   3   2   3  148.45    6.10
  -3  -2  -3  127.82    5.54
   3   2   4  718.60   19.36
   3   2   5  196.15    7.27
   3   2   5  217.51   10.82
   3   2   6  306.47    9.33
   3   2   6  308.28   14.80
   3   2   7  193.44    6.90
   3   2   8   30.39    5.64
  -3  -2  -8   30.54    5.99
   3   2   9   72.86   14.91
  -3  -2  -9   69.80    6.60
   3   2  10  586.33   20.89
  -3  -2 -10  594.99   20.32
   3   2  11    3.61    1.67
  -3  -2 -11    5.08    3.42
   3   2  12  335.85   18.18
  -3  -2 -12  342.63   14.06
   3   2  13    6.01    3.40
  -3  -2 -13   -2.01    3.76
   3   3 -16   20.17    6.26
  -3  -3  16   26.48    9.25
   3   3 -15   47.15   13.24
  -3  -3  15   27.90   12.11
   3   3 -14   21.35    6.03
  -3  -3  14   32.02    8.96
   3   3 -13   69.16    7.28
  -3  -3  13   65.69   10.56
   3   3 -12   52.85   12.33
  -3  -3  12   51.29    8.37
   3   3 -11   24.38    6.43
  -3  -3  11   26.77    6.95
   3   3 -10  783.72   14.75
  -3  -3  10  768.21   21.10
   3   3  -9    5.06    2.49
  -3  -3   9    6.63    2.31
   3   3  -8  976.30   20.84
  -3  -3   8  949.26   20.48
   3   3  -7   31.70    2.80
   3   3  -7   30.42    4.56
   3   3  -6   20.30    5.30
   3   3  -6   11.14    3.28
   3   3  -5  117.91    5.28
   3   3  -5  118.47    7.49
   3   3  -4  613.68   12.02
   3   3  -4  645.95   12.55
   3   3  -4  642.37   13.88
   3   3  -3    5.67    1.18
   3   3  -3    5.97    2.25
   3   3  -3    8.56    3.56
   3   3  -2  968.58   12.84
  -3  -3   2  986.31   12.58
   3   3  -1   33.90    4.70
   3   3  -1   34.48   11.13
  -3  -3   1   28.80    4.13
   3   3   0  882.80   16.31
   3   3   0  861.19   17.84
  -3  -3   0  843.38   15.44
   3   3   1   44.60    4.35
   3   3   1   46.34    6.60
  -3  -3  -1   44.36    2.60
   3   3   2  345.18   13.05
  -3  -3  -2  321.35   11.45
   3   3   3  205.72    7.26
   3   3   3  200.68   14.97
  -3  -3  -3  193.77    6.97
   3   3   4  124.79    3.36
   3   3   4  112.07   17.26
   3   3   5  589.34   13.33
   3   3   5  554.42   17.72
   3   3   6  243.61   10.72
   3   3   6  227.03   13.12
   3   3   7  120.57    5.89
   3   3   7  129.42   17.83
   3   3   8  152.87    5.89
  -3  -3  -8  153.14    6.60
   3   3   9   67.17   10.98
  -3  -3  -9   62.24    6.74
   3   3  10    6.54    2.25
   3   3  11  509.61   20.59
  -3  -3 -11  537.84   18.11
   3   3  12    8.40    3.46
  -3  -3 -12    9.51    4.53
   3   3  13  153.46    8.50
  -3  -3 -13  158.94    9.02
   3   4 -16  206.43   10.74
  -3  -4  16  213.36   11.54
   3   4 -15  225.83   11.77
  -3  -4  15  202.96   23.67
   3   4 -14  118.45   18.55
  -3  -4  14  113.35   22.68
   3   4 -13   52.80   10.88
  -3  -4  13   52.15   16.18
   3   4 -12   29.00    5.21
  -3  -4  12   16.18    4.87
   3   4 -11  418.50   24.08
  -3  -4  11  427.77   24.21
   3   4 -10  211.96    9.98
  -3  -4  10  225.53    9.47
   3   4  -9  997.13   11.39
  -3  -4   9  973.11   16.91
   3   4  -8    4.98    3.85
  -3  -4   8    5.87    3.25
   3   4  -7  154.77    6.70
   3   4  -7  156.55   10.65
   3   4  -6  202.06    7.17
   3   4  -6  212.78    8.88
   3   4  -5  266.11    8.79
   3   4  -5  262.58   10.10
   3   4  -4   42.14    2.71
   3   4  -4   49.35    2.86
   3   4  -4   49.81    6.71
   3   4  -3  587.46   11.26
   3   4  -3  578.67   11.01
   3   4  -3  598.31   13.40
   3   4  -2  338.65   12.24
  -3  -4   2  336.43   11.91
   3   4  -1 2508.32    7.60
   3   4   0  105.63    4.87
  -3  -4   0   95.16    3.07
   3   4   1  151.27    3.86
   3   4   1  147.20    5.95
  -3  -4  -1  150.17    4.16
   3   4   2  214.61    7.00
   3   4   2  219.16   11.27
  -3  -4  -2  216.01    6.68
   3   4   3  425.95   14.02
   3   4   3  424.62   14.68
  -3  -4  -3  414.49    5.11
   3   4   4 1448.03   28.32
   3   4   4 1388.48   28.63
   3   4   5  330.04   12.71
   3   4   5  322.84   15.98
   3   4   6  130.79    6.28
   3   4   6  121.63   15.07
   3   4   7   58.63    8.33
   3   4   7   49.88   14.80
   3   4   8   15.07    3.44
   3   4   8   18.47    7.36
   3   4   9   11.08    2.95
  -3  -4  -9    5.53    4.05
   3   4  10   86.71   11.60
  -3  -4 -10   81.65    5.49
   3   4  11   20.61    5.04
  -3  -4 -11    9.67    5.01
   3   4  12  204.36   21.59
  -3  -4 -12  207.47   10.78
   3   5 -16  169.34   11.36
  -3  -5  16  143.46   16.08
   3   5 -15  127.69   13.23
  -3  -5  15   94.41   13.88
   3   5 -14  212.55   10.31
  -3  -5  14  199.80   10.40
   3   5 -13  184.12    8.28
  -3  -5  13  179.06   12.50
   3   5 -12   21.79    3.96
  -3  -5  12   24.98    5.35
   3   5 -11    5.57    3.84
  -3  -5  11   11.34    4.85
   3   5 -10  525.35   19.87
  -3  -5  10  503.21   16.26
   3   5  -9  104.44   14.15
  -3  -5   9  113.91    7.71
   3   5  -8 1036.61   28.47
  -3  -5   8 1043.44   12.93
   3   5  -7   78.40    3.29
   3   5  -7   97.98   16.80
   3   5  -6  106.58    3.61
   3   5  -6  120.62    7.10
   3   5  -5   14.24    2.31
   3   5  -5    4.84    3.78
   3   5  -4  530.16   14.23
   3   5  -4  530.41   14.53
   3   5  -4  575.19   17.37
   3   5  -3   27.79    4.85
   3   5  -3   27.39    4.23
   3   5  -3   34.08    4.72
   3   5  -2  128.88    2.94
   3   5  -2  120.50    3.28
   3   5  -2  118.89    5.87
   3   5  -1  443.59   12.90
  -3  -5   1  440.55   12.43
   3   5   0  157.24    2.86
   3   5   0  154.20    5.86
  -3  -5   0  154.13    2.79
   3   5   1  133.10    5.31
   3   5   1  139.81   11.35
  -3  -5  -1  132.15    4.44
   3   5   2   30.45    3.43
   3   5   2   30.49   11.35
  -3  -5  -2   24.03    3.10
   3   5   3   55.74    2.54
   3   5   3   58.91    6.52
  -3  -5  -3   58.11    2.09
   3   5   4  169.98    9.07
   3   5   4  173.46   19.33
   3   5   5  231.02    8.65
   3   5   5  255.55   17.03
   3   5   6   86.68    4.99
   3   5   6   84.62   11.47
   3   5   7  201.04   10.60
   3   5   7  205.10   18.01
   3   5   8    1.65    1.59
   3   5   8    2.54    3.23
   3   5   9    2.61    1.39
  -3  -5  -9    6.21    4.28
   3   5  10   -2.22    2.68
  -3  -5 -10   -0.65    3.13
   3   5  11  195.21    9.82
  -3  -5 -11  190.53    9.63
   3   5  12   20.75    6.21
  -3  -5 -12   15.03    9.28
   3   6 -15  160.28   10.66
  -3  -6  15  140.91   10.87
   3   6 -14  187.60   10.73
  -3  -6  14  158.13   18.75
   3   6 -13    2.11    2.52
  -3  -6  13    9.30    4.08
   3   6 -12  188.83    9.11
  -3  -6  12  168.21    9.80
   3   6 -11  228.89   15.79
  -3  -6  11  212.18   11.13
   3   6 -10   80.88   16.37
  -3  -6  10   80.09   11.79
   3   6  -9  524.53   15.49
  -3  -6   9  489.02   14.46
   3   6  -8   11.64    3.12
   3   6  -7  858.19   22.44
   3   6  -7  862.52   24.17
   3   6  -6  108.88    3.51
   3   6  -6   98.61    5.77
   3   6  -5   67.55    5.74
   3   6  -5   58.22    9.40
   3   6  -4   33.44    2.18
   3   6  -4   34.41    5.31
   3   6  -4   33.97    5.13
   3   6  -3  115.29    2.58
   3   6  -3  113.38    3.22
   3   6  -2  901.42   23.17
   3   6  -2  875.23   22.41
   3   6  -2  892.12   24.69
   3   6  -1  671.17   17.15
   3   6  -1  679.88   17.42
   3   6  -1  632.26   18.73
   3   6   0  382.85   11.83
   3   6   0  387.40   14.50
  -3  -6   0  369.82   11.33
   3   6   1    1.18    0.74
   3   6   1   -4.44    3.93
  -3  -6  -1    0.06    0.26
   3   6   2   51.11    3.76
   3   6   2   43.97   17.49
  -3  -6  -2   49.66    3.23
   3   6   3   24.21    3.77
   3   6   3   20.96    8.09
  -3  -6  -3   18.28    1.64
   3   6   4  153.67    6.00
   3   6   4  137.26   20.73
  -3  -6  -4  133.50    5.17
   3   6   5    4.14    2.18
   3   6   5    6.04    2.90
   3   6   6  335.40   19.06
   3   6   6  360.07   25.99
   3   6   7    5.58    2.13
   3   6   7   10.08    5.08
   3   6   8   53.84   11.17
   3   6   8   58.17   20.81
   3   6   9   12.63    3.26
   3   6   9   10.19    4.46
   3   6  10   30.01    9.57
  -3  -6 -10   44.85    6.56
  -3  -6 -11   23.85    6.51
   3   7 -15  154.18   10.10
  -3  -7  15  154.95   17.63
   3   7 -14   21.10    5.53
  -3  -7  14   22.34    5.98
   3   7 -13   63.34    6.75
  -3  -7  13   66.83   13.29
  -3  -7  12   -0.58    3.70
   3   7 -11   61.81   11.45
  -3  -7  11   68.70   12.93
   3   7 -10  202.68    8.31
  -3  -7  10  205.94    9.55
   3   7  -9  161.63   10.18
   3   7  -8  183.25    6.04
   3   7  -8  183.00    7.70
   3   7  -7  106.11    5.73
   3   7  -7  102.33   19.05
   3   7  -6   66.42    5.43
   3   7  -6   81.55    6.37
   3   7  -5   99.30    6.63
   3   7  -4   22.82    4.25
   3   7  -4   30.14    3.87
   3   7  -3   28.77    5.23
   3   7  -3   34.44    3.70
   3   7  -3   40.94    7.45
   3   7  -2  415.07    3.04
   3   7  -2  404.20   12.69
   3   7  -2  408.84   15.91
   3   7  -1  292.24    9.01
   3   7  -1  266.09   11.28
   3   7   0  321.07   12.18
   3   7   1    9.93    6.52
   3   7   2   11.15    2.11
   3   7   2   13.01    8.00
  -3  -7  -2    7.87    1.86
   3   7   3   39.03    2.60
   3   7   3   30.44   10.37
   3   7   4   32.83    5.87
   3   7   4   30.08   15.30
   3   7   5  474.23   25.44
   3   7   5  459.40   29.63
   3   7   6  114.82    4.21
   3   7   6  109.41   13.59
   3   7   7   97.47    3.54
   3   7   7   91.14   12.35
   3   7   8   17.44    5.07
   3   7   9   25.79    8.52
  -3  -7 -10   18.22    9.24
  -3  -7 -11  195.52   11.45
   3   8 -15   96.28    8.06
   3   8 -14   47.29    6.08
   3   8 -13   41.23   15.44
  -3  -8  13   29.23   11.20
   3   8 -12   -3.23    3.87
  -3  -8  12    4.48    2.06
  -3  -8  11    2.01    2.67
   3   8 -10   39.90    5.91
   3   8  -9   80.72    8.12
   3   8  -9   80.72   14.56
   3   8  -8    6.98    4.25
   3   8  -8    4.70    3.41
   3   8  -7  209.77    6.78
   3   8  -7  241.98    8.59
   3   8  -6    0.88    1.54
   3   8  -5  165.77    6.57
   3   8  -5  168.47   11.03
   3   8  -4   28.38    1.74
   3   8  -4   26.62    4.68
   3   8  -4   36.63    6.83
   3   8  -3  166.99    4.69
   3   8  -3  177.98    6.11
   3   8  -3  191.01   20.03
   3   8  -2  212.05    9.53
   3   8  -1   28.32    7.78
   3   8   0  478.24   15.50
   3   8   1   24.92    6.13
   3   8   2  118.48   18.01
   3   8   3  296.65    9.97
   3   8   4   12.71    7.54
   3   8   5   80.65   15.91
   3   8   6  555.78   19.93
   3   8   7   -1.22    3.61
   3   8   8  102.36   17.67
   3   8   9   11.84    5.96
  -3  -8 -10   47.94    8.20
   3   9 -14  254.63   11.33
   3   9 -14  262.63   13.29
   3   9 -13    2.92    3.64
   3   9 -13    4.98    5.13
   3   9 -12   41.58    4.49
   3   9 -12   39.63   14.23
   3   9 -11   11.73    4.33
   3   9 -11    9.17    6.40
   3   9 -10   17.74    7.78
   3   9 -10   24.54    7.43
   3   9  -9   25.44    6.76
   3   9  -9   29.91    7.72
   3   9  -8  187.20    6.58
   3   9  -7    6.17    1.99
   3   9  -7    9.39    2.90
   3   9  -6 1404.94   74.08
   3   9  -6 1543.50   18.14
   3   9  -5   51.87    4.48
   3   9  -5   58.85   15.83
   3   9  -4   87.71    3.99
   3   9  -4  108.57    8.27
   3   9  -3   43.22    1.60
   3   9  -3   52.25   19.13
   3   9  -2  136.15   10.09
   3   9  -1  535.51   17.87
   3   9   0  142.54    9.08
   3   9   1  201.08    8.58
   3   9   2  149.61    7.57
   3   9   3   60.84   17.52
   3   9   4  146.43   23.31
   3   9   5  161.78   20.19
   3   9   6    3.93    2.11
   3   9   7  396.18   16.86
   3   9   8    2.17    2.98
   3   9   9  118.32   17.48
   3  10 -13  430.86   16.50
   3  10 -13  462.02   20.26
   3  10 -12    6.86    2.69
   3  10 -12    1.94    4.50
   3  10 -11   66.44   10.79
   3  10 -11   52.72   18.61
   3  10 -10    5.62    3.08
   3  10 -10    9.18    4.54
   3  10  -9  311.20   14.63
   3  10  -8   29.67    7.47
   3  10  -8   31.61    7.44
   3  10  -7  854.56    7.40
   3  10  -7  830.95   22.71
   3  10  -6   15.80    4.36
   3  10  -6   30.74    7.16
   3  10  -5  131.24    7.58
   3  10  -4   10.60    5.19
   3  10  -3   97.87   22.93
   3  10  -2   37.48   10.98
   3  10  -1   57.98    7.73
   3  10   0  267.36   14.26
   3  10   1  145.87   23.69
   3  10   2  126.76   15.16
   3  10   3  174.18   10.36
   3  10   4    6.98    3.26
   3  10   5    4.48    2.48
   3  10   6  411.20   19.50
   3  10   7    7.43    5.06
   3  10   8   27.32   14.36
   3  11 -12  114.73    6.42
   3  11 -12  109.69   10.66
   3  11 -11   27.29    6.99
   3  11 -10   78.14    5.21
   3  11 -10   78.89   13.10
   3  11  -9   50.43   15.46
   3  11  -8  425.33   17.05
   3  11  -7   90.53   15.28
   3  11  -6  276.71   15.41
   3  11  -5   52.30    7.54
   3  11  -4   27.59   16.26
   3  11  -3   53.22   14.54
   3  11  -2  135.34   11.62
   3  11  -1  100.01    8.39
   3  11   0  166.98    9.08
   3  11   1  194.21   10.50
   3  11   2   58.15   17.57
   3  11   3   11.51    5.14
   3  11   4   24.13    7.74
   3  11   5  101.30   12.85
   3  11   6   14.41    6.64
   3  11   7   92.26   13.46
   3  12 -11   57.60   22.13
   3  12 -10   73.47   27.69
   3  12  -9   70.00    6.95
   3  12  -8   11.07    5.27
   3  12  -7  318.26   15.00
   3  12  -6    7.63    5.61
   3  12  -5   92.58   14.90
   3  12  -4   22.06    8.62
   3  12  -3    0.80    2.19
   3  12  -2    2.48    4.01
   3  12  -1   83.39    7.71
   3  12   0  200.67    8.32
   3  12   1    3.99    3.01
   3  12   2  110.72   13.46
   3  12   3    2.52    2.09
   3  12   4   52.71   10.93
   3  12   5    6.85    3.63
   3  13  -9   11.09    6.32
   3  13  -8   30.97    7.15
   3  13  -7   46.45    7.89
   3  13  -6   36.81   14.85
   3  13  -5   29.60   10.99
   3  13  -4   82.87    9.70
   3  13  -3   -0.64    4.06
   3  13  -2   51.73    7.93
   3  13  -1  101.89    8.11
   3  13   0    5.24    4.17
   3  13   1  221.24   15.94
   3  13   2   19.46    6.79
   3  13   3   39.41   11.89
   3  14  -7   47.41   20.54
   3  14  -6  256.68   17.32
   3  14  -5    2.61    4.01
   3  14  -4   13.55    9.28
   3  14  -3    5.39    4.34
   3  14  -2   15.16    5.59
   3  14  -1   60.33    7.81
   3  14   0  145.88   10.51
   3  14   1    4.58    4.45
  -4  15  -3  220.74    9.81
  -4  15  -4   46.06   11.97
  -4  15  -5  306.42   13.76
  -4  15  -6   16.30    6.15
  -4  15  -7  111.00    7.69
  -4  14  -1    6.72    3.85
  -4  14  -2   22.64    4.53
  -4  14  -3   17.35    4.53
  -4  14  -4  200.15    9.24
  -4  14  -5    5.06    4.77
  -4  14  -6  125.32    6.42
   4 -14   7    9.04    3.97
  -4  14  -7    6.55    4.74
   4 -14   8   -0.01    2.75
  -4  14  -8   -1.78    2.87
  -4  13   1   82.64    4.69
  -4  13   0    2.59    2.94
   4 -13   1   31.98    7.82
  -4  13  -1   24.37    7.10
   4 -13   2   24.28    4.06
  -4  13  -2   23.04    6.60
   4 -13   3  205.48   10.34
  -4  13  -3  211.05   11.24
   4 -13   4    2.51    2.58
  -4  13  -4    3.31    3.25
   4 -13   5   35.10    3.94
  -4  13  -5   32.36    6.21
   4 -13   6   50.41   13.21
  -4  13  -6   71.18    9.09
   4 -13   7   35.35    8.09
  -4  13  -7   30.70    9.09
   4 -13   8   11.84    5.33
  -4  13  -8   17.62    5.30
   4 -13   9    3.36    2.27
  -4  13  -9   -0.57    3.52
   4 -12  -3    4.43    2.45
  -4  12   3    0.07    1.27
   4 -12  -2    6.96    2.25
  -4  12   2    7.16    2.00
   4 -12  -1  353.60    9.66
  -4  12   1  341.64    9.56
   4 -12   0  264.48    6.46
  -4  12   0  251.03    6.90
   4 -12   1  111.61    4.93
  -4  12  -1  107.18    4.90
   4 -12   2   -0.45    2.26
  -4  12  -2    2.34    0.94
   4 -12   3    6.67    2.83
  -4  12  -3    8.83    3.37
   4 -12   4   73.06    4.01
  -4  12  -4   84.92    6.40
   4 -12   5   43.01    4.01
  -4  12  -5   43.02   13.15
   4 -12   6  274.27   13.81
  -4  12  -6  265.54   13.97
   4 -12   7   20.29    7.16
  -4  12  -7    8.60    4.71
  -4  12  -8    1.75    3.47
   4 -12   9   76.25   12.11
  -4  12  -9   70.43   15.45
   4 -12  10   47.04   14.78
  -4  12 -10   33.55   16.09
   4 -11  -7   46.67    3.60
   4 -11  -6    9.93    3.57
   4 -11  -5   11.35    3.08
   4 -11  -4   70.91    4.49
  -4  11   4   66.47    5.04
   4 -11  -3  247.85    7.87
  -4  11   3  246.47    6.57
   4 -11  -2  219.16    6.36
  -4  11   2  203.41    8.31
   4 -11  -1  883.32   24.16
   4 -11   0    1.76    1.97
  -4  11   0    2.29    1.56
   4 -11   1  198.47    8.01
  -4  11  -1  184.52    6.08
   4 -11   2   77.30    7.99
  -4  11  -2   72.70   11.13
   4 -11   3  128.23    5.13
  -4  11  -3  111.26    7.78
   4 -11   4   50.96    7.24
  -4  11  -4   50.18   11.18
   4 -11   5  288.32    9.95
  -4  11  -5  301.15   10.50
   4 -11   6   73.28    5.09
  -4  11  -6   69.38   10.02
   4 -11   7  253.88   14.21
  -4  11  -7  249.69   18.83
   4 -11   8   51.28   12.58
  -4  11  -8   28.64    9.76
   4 -11   9   14.34    3.89
  -4  11  -9   14.40    4.76
   4 -11  10  128.98   13.88
  -4  11 -10  126.05   19.32
   4 -11  11   48.26   11.06
  -4  11 -11   39.28   13.28
   4 -10 -10   82.63    3.68
   4 -10  -9  140.00    7.08
   4 -10  -8   41.17    4.79
   4 -10  -7  175.64    5.04
   4 -10  -6   28.97    2.95
   4 -10  -5    5.91    2.97
  -4  10   5    5.43    1.57
   4 -10  -4   68.55    5.00
  -4  10   4   73.60    5.62
   4 -10  -3  456.28   11.77
  -4  10   3  432.08   10.59
   4 -10  -2  843.20   20.36
   4 -10  -2  786.37   18.25
  -4  10   2  807.33   19.02
   4 -10  -1  164.34    9.51
   4 -10  -1  163.70    5.19
  -4  10   1  162.60    7.04
   4 -10   0  556.51   13.24
  -4  10   0  542.20    9.44
   4 -10   1   66.59    9.22
  -4  10  -1   65.59    8.97
   4 -10   2   34.72    5.33
  -4  10  -2   35.68    9.90
   4 -10   3   28.14    8.41
  -4  10  -3   33.57    8.09
   4 -10   4  186.39   13.53
  -4  10  -4  195.86   12.63
   4 -10   5    1.80    1.48
  -4  10  -5    1.85    1.97
   4 -10   6  590.53   14.40
  -4  10  -6  623.42   15.87
   4 -10   7   32.56    4.86
  -4  10  -7   32.93    8.14
   4 -10   8   90.70    8.82
  -4  10  -8  105.07    7.11
   4 -10   9  138.16   13.14
  -4  10  -9  123.54    7.11
   4 -10  10   41.68    9.66
  -4  10 -10   38.02    5.29
   4 -10  11   61.76   13.42
  -4  10 -11   45.39    5.86
   4 -10  12   54.12   14.87
  -4  10 -12   66.01   13.97
   4  -9 -12  140.62    6.84
   4  -9 -11   31.16    7.17
   4  -9 -10  146.72    4.61
   4  -9  -9  137.16    4.08
   4  -9  -8  303.95    9.96
   4  -9  -7  585.38   31.53
   4  -9  -6  185.39    5.66
   4  -9  -6  165.95    3.57
   4  -9  -5  200.08    8.18
   4  -9  -5  175.29    6.23
  -4   9   5  181.80    6.74
   4  -9  -4   75.19    7.14
   4  -9  -4   60.68    2.94
  -4   9   4   64.45    5.21
   4  -9  -3  386.36   12.63
   4  -9  -3  352.96    9.38
  -4   9   3  361.23   10.08
   4  -9  -2    3.76    2.86
   4  -9  -2    2.76    1.13
  -4   9   2    5.69    1.46
   4  -9  -1  908.12   24.17
   4  -9  -1  838.70   21.64
  -4   9   1  887.85   23.16
   4  -9   0    9.24    3.17
   4  -9   0    7.19    2.08
  -4   9   0    4.76    2.59
   4  -9   1  348.59   12.25
  -4   9  -1  312.29    9.56
   4  -9   2  128.90    8.26
  -4   9  -2  133.47    9.26
   4  -9   3   16.37    3.56
  -4   9  -3   14.61    4.07
   4  -9   4   -5.08    2.81
  -4   9  -4   -1.25    2.38
   4  -9   5  770.06   21.97
  -4   9  -5  749.76   21.42
   4  -9   6   97.22    5.52
  -4   9  -6   94.26    5.74
   4  -9   7  294.02   45.93
  -4   9  -7  258.50    8.40
   4  -9   8   29.60    8.77
  -4   9  -8   29.89    5.49
   4  -9   9   45.14    6.97
  -4   9  -9   36.10    8.08
   4  -9  10    5.04    2.67
  -4   9 -10    6.96    4.06
   4  -9  11   87.41   21.16
  -4   9 -11   81.62    7.17
   4  -9  12   30.14    6.84
  -4   9 -12   40.94    5.72
   4  -8 -14    3.80    2.97
   4  -8 -13  254.27   11.36
   4  -8 -11  109.11    5.33
   4  -8 -10   58.32    9.28
   4  -8  -9   73.87    5.11
   4  -8  -8  295.26    7.16
   4  -8  -8  294.90    3.90
   4  -8  -7  531.29   13.68
   4  -8  -7  534.00   12.59
   4  -8  -6  460.90    8.55
   4  -8  -6  443.28    6.37
   4  -8  -6  461.30    6.78
   4  -8  -5   15.14    2.91
   4  -8  -5   14.11    1.76
   4  -8  -5   10.99    1.61
   4  -8  -4  120.57    6.51
   4  -8  -4  102.54    6.06
  -4   8   4  101.96    6.52
   4  -8  -3   25.55    5.70
   4  -8  -3   20.50    1.42
  -4   8   3   19.93    2.84
   4  -8  -2  389.93   13.84
   4  -8  -2  399.37   12.63
  -4   8   2  393.88   12.86
   4  -8  -1   63.62    8.38
   4  -8  -1   68.15    2.13
  -4   8   1   70.69    4.94
   4  -8   0  283.02   10.13
   4  -8   0  280.79    9.41
  -4   8   0  287.09   10.66
   4  -8   1   30.78    5.43
  -4   8  -1   34.33    6.32
   4  -8   2   77.71    3.71
  -4   8  -2   85.71    7.00
   4  -8   3   18.48    3.91
  -4   8  -3   11.81    3.10
   4  -8   4  137.10    5.74
  -4   8  -4  137.50    8.77
   4  -8   5   29.61    4.71
  -4   8  -5   35.04    8.35
   4  -8   6  172.75   12.02
  -4   8  -6  153.29    6.76
   4  -8   7  187.63    8.32
  -4   8  -7  171.98    7.54
   4  -8   8   52.73    6.72
  -4   8  -8   53.24    5.37
   4  -8   9   58.62   11.55
  -4   8  -9   49.20    5.79
   4  -8  10    1.23    1.90
  -4   8 -10    4.50    4.87
   4  -8  11    2.64    2.04
  -4   8 -11    7.23    5.86
   4  -8  12    5.32    3.21
  -4   8 -12    8.76    5.81
   4  -7 -14  425.71   18.17
   4  -7 -13    4.01    2.54
   4  -7 -12  136.38    8.19
   4  -7 -11    1.16    1.87
   4  -7 -10   38.61    4.80
   4  -7 -10   37.92    4.43
   4  -7  -9    4.34    2.68
   4  -7  -9    5.74    2.06
   4  -7  -8  222.61    8.33
   4  -7  -8  221.98    3.96
   4  -7  -7  143.26    6.41
   4  -7  -7  116.53    6.86
   4  -7  -7  140.78    4.26
   4  -7  -6  295.01   12.80
   4  -7  -6  291.62    7.58
   4  -7  -6  304.93    8.12
   4  -7  -5   78.36    3.65
   4  -7  -4    3.93    2.03
   4  -7  -3   -1.89    1.94
   4  -7  -3    1.76    0.48
  -4   7   3    1.10    0.50
   4  -7  -2    1.21    2.75
   4  -7  -2    2.06    0.70
  -4   7   2    1.56    0.64
   4  -7  -1  305.96    9.87
   4  -7  -1  303.66    9.00
  -4   7   1  308.04    9.32
   4  -7   0   61.49    3.49
   4  -7   0   56.95    2.42
  -4   7   0   54.69    4.51
   4  -7   1  219.43   10.30
   4  -7   1  246.09    8.18
  -4   7  -1  247.04    8.55
   4  -7   2    7.83    3.00
  -4   7  -2    9.83    2.46
   4  -7   3   21.26    6.72
  -4   7  -3   15.10    2.86
   4  -7   4   23.60    6.32
  -4   7  -4   15.25    3.10
   4  -7   5  109.71    5.38
  -4   7  -5  108.49    5.47
   4  -7   6  144.91    7.55
  -4   7  -6  151.13    8.74
   4  -7   7  471.61   15.41
  -4   7  -7  504.88   17.76
   4  -7   8   79.21    5.69
  -4   7  -8   84.77    7.00
   4  -7   9   35.94    8.23
  -4   7  -9   27.29    5.20
   4  -7  10   22.70    5.15
  -4   7 -10   26.29    5.88
   4  -7  11   34.77    5.83
  -4   7 -11   38.50    6.26
   4  -7  12   33.52    5.76
  -4   7 -12   57.43    7.66
   4  -7  13    3.46    3.13
  -4   7 -13    8.99    5.75
   4  -6 -15   50.53    4.24
   4  -6 -14   -0.31    2.76
   4  -6 -13  181.15    6.49
   4  -6 -12   59.06    8.45
   4  -6 -11  145.25    6.81
   4  -6 -11  136.40    5.06
   4  -6 -10  130.76    9.71
   4  -6 -10  111.99    4.29
   4  -6  -9   45.55    8.11
   4  -6  -9   40.33    4.97
   4  -6  -8   54.61    7.34
   4  -6  -8   42.87    4.76
   4  -6  -8   60.79    4.77
   4  -6  -7  200.22    9.10
   4  -6  -7  207.04    8.67
   4  -6  -7  204.04    8.60
   4  -6  -6  332.44   11.49
   4  -6  -6  304.43    9.69
   4  -6  -6  330.16   10.50
   4  -6  -5  283.06   10.09
   4  -6  -4   54.48    3.07
   4  -6  -3  265.28    9.11
   4  -6  -2  522.21   15.15
  -4   6   2  518.67   13.46
  -4   6   2  522.29   13.52
   4  -6  -1  108.60    6.79
   4  -6  -1  101.75    3.12
  -4   6   1  102.70    2.99
   4  -6   0  473.93   13.48
   4  -6   0  449.58   13.32
  -4   6   0  456.46   14.10
   4  -6   1    1.90    2.01
   4  -6   1    5.05    1.58
  -4   6  -1    0.52    1.53
   4  -6   2  160.13   11.45
  -4   6  -2  145.41    5.25
   4  -6   3  107.82    4.77
  -4   6  -3  113.36    4.78
   4  -6   4   29.34    5.29
  -4   6  -4   30.01    5.87
   4  -6   5  122.47    7.18
  -4   6  -5  129.64    7.91
   4  -6   6  299.07    8.35
  -4   6  -6  284.58    8.44
   4  -6   7  319.05   11.13
  -4   6  -7  294.89   14.04
   4  -6   8   58.71    6.54
  -4   6  -8   51.88   10.04
   4  -6   9   95.85   13.96
  -4   6  -9  118.25   16.62
   4  -6  10   18.28    5.68
  -4   6 -10    2.62    5.04
   4  -6  11   16.93    3.61
  -4   6 -11   11.63    7.05
   4  -6  12   -2.16    4.33
   4  -6  13  378.14   16.52
   4  -5 -15   10.73    3.18
   4  -5 -14  222.49    9.62
   4  -5 -13   36.20    5.21
   4  -5 -13   37.45    4.88
   4  -5 -12  250.59   17.13
   4  -5 -12  246.43    9.48
   4  -5 -11   -4.77    3.01
   4  -5 -11    2.93    1.45
   4  -5 -10    5.86    2.44
   4  -5 -10    8.88    2.48
   4  -5  -9   12.34    2.95
   4  -5  -9    6.28    1.55
   4  -5  -8   90.60   10.84
   4  -5  -8   58.48    5.78
   4  -5  -8   73.63    4.75
   4  -5  -7  471.02   13.21
   4  -5  -7  465.11    9.68
   4  -5  -7  471.00    9.71
   4  -5  -6    2.62    1.78
   4  -5  -6    2.36    1.34
   4  -5  -6    3.51    0.78
   4  -5  -5 1016.67   27.49
   4  -5  -4    4.84    1.97
   4  -5  -3  448.80   16.29
   4  -5  -2    1.61    1.27
  -4   5   2    1.49    0.79
  -4   5   2    1.70    0.72
   4  -5  -1  271.76   14.30
  -4   5   1  252.06    9.52
  -4   5   1  262.42   10.73
   4  -5   0  295.53   13.42
  -4   5   0  266.34    9.87
  -4   5   0  276.38   10.10
   4  -5   1  914.21   17.92
  -4   5  -1  930.33   17.68
  -4   5  -1  939.17   17.69
   4  -5   2   75.42    4.75
  -4   5  -2   89.39    3.85
   4  -5   3   38.57    9.18
  -4   5  -3   25.44    3.32
   4  -5   4    4.00    2.80
   4  -5   5  321.55   12.02
  -4   5  -5  276.38   13.18
   4  -5   6  137.23    8.02
  -4   5  -6  123.32    7.18
   4  -5   7  462.65   13.27
  -4   5  -7  439.34   13.19
   4  -5   8  247.28    9.02
  -4   5  -8  235.54    9.77
   4  -5   9    2.10    2.11
  -4   5  -9    7.32    5.46
   4  -5  10   82.52   19.46
  -4   5 -10   63.22   15.10
   4  -5  11   16.86    6.07
   4  -5  12  137.14    8.25
  -4   5 -12  125.41   19.58
   4  -5  13   25.40    9.93
  -4   5 -13   20.21    5.64
   4  -4 -16   11.90    4.86
   4  -4 -15    4.74    2.97
   4  -4 -14   56.65    5.31
   4  -4 -14   47.36    5.80
   4  -4 -13  170.79    6.11
   4  -4 -13  184.66    9.40
   4  -4 -12  128.16    6.23
   4  -4 -12  103.28    7.46
   4  -4 -11  182.26   13.08
   4  -4 -11  201.59   13.18
   4  -4 -10  149.24   14.76
   4  -4 -10  135.43    6.11
   4  -4  -9  102.11    7.83
   4  -4  -9   99.32    7.92
   4  -4  -8  397.64   14.00
   4  -4  -8  350.60   12.04
   4  -4  -8  382.51   12.58
   4  -4  -7   57.49    4.40
   4  -4  -7   48.45    2.68
   4  -4  -7   52.61    2.06
   4  -4  -6 1557.36   40.73
   4  -4  -6 1475.42   37.74
   4  -4  -6 1513.15   38.69
   4  -4  -5  182.83    6.60
   4  -4  -5  183.46    5.53
   4  -4  -5  188.92    5.78
   4  -4  -4 1057.94   22.31
   4  -4  -3  289.85   11.31
   4  -4  -2   33.75    5.30
  -4   4   2   32.68    1.84
  -4   4   2   30.21    2.33
   4  -4  -1    7.61    3.66
  -4   4   1   -0.15    1.28
  -4   4   1    2.87    1.24
   4  -4   0  955.33   18.50
  -4   4   0  937.77   17.33
  -4   4   0  957.09   17.65
   4  -4   1   -0.54    3.29
  -4   4  -1    3.33    1.58
  -4   4  -1    6.46    3.11
   4  -4   2 1172.10   22.46
  -4   4  -2 1175.10   22.37
   4  -4   3  167.08    6.89
  -4   4  -3  171.30    6.37
   4  -4   4  370.04   13.03
  -4   4  -4  358.64   12.63
   4  -4   5  271.01   10.73
  -4   4  -5  242.50    9.97
   4  -4   6  260.05   12.12
  -4   4  -6  227.96   10.79
   4  -4   7  138.65    6.64
  -4   4  -7  154.83    8.45
   4  -4   8  168.07    6.59
  -4   4  -8  187.31   10.70
  -4   4 -11    4.13    4.01
  -4   4 -12   11.06    3.88
   4  -4  13   88.24   23.97
  -4   4 -13  105.90   15.37
   4  -3 -16   75.62    5.38
   4  -3 -15   55.43    4.95
   4  -3 -15   50.63    4.81
   4  -3 -14  300.33   11.65
   4  -3 -14  319.44   11.23
   4  -3 -13  261.51   10.39
   4  -3 -13  249.26    9.19
   4  -3 -12  612.83   14.33
   4  -3 -12  614.64   13.81
   4  -3 -11  351.80   19.80
   4  -3 -11  370.95   20.45
   4  -3 -10  105.20    6.78
   4  -3 -10   92.97    4.37
   4  -3  -9  223.63   10.84
   4  -3  -9  221.65   10.21
   4  -3  -8   46.89   11.36
   4  -3  -8   45.97    3.78
  -4   3   8   30.74    4.40
   4  -3  -7  869.62   23.10
   4  -3  -7  886.81   23.18
  -4   3   7  845.86   21.86
   4  -3  -6    6.75    3.77
   4  -3  -6    0.43    1.11
  -4   3   6    1.37    0.69
   4  -3  -5 1081.11   20.53
   4  -3  -5 1081.45   19.49
  -4   3   5 1124.82   20.15
   4  -3  -4    3.84    2.00
   4  -3  -4    2.56    1.21
  -4   3   4    6.25    1.35
   4  -3  -3   15.82    3.72
   4  -3  -3   14.77    2.56
  -4   3   3   20.75    3.18
   4  -3  -2   45.87    4.13
   4  -3  -2   56.17    3.67
  -4   3   2   52.62    2.81
  -4   3   2   55.93    4.22
   4  -3  -1  764.23   11.12
   4  -3  -1  770.94   10.84
  -4   3   1  754.63   11.69
   4  -3   0    2.94    3.09
   4  -3   0    1.56    1.56
  -4   3   0    2.73    1.99
   4  -3   1 1263.58   23.92
  -4   3  -1 1233.71   23.02
  -4   3  -1 1238.00   22.95
   4  -3   2   11.30    4.05
  -4   3  -2   10.23    2.69
   4  -3   3 1395.54   36.81
  -4   3  -3 1375.42   36.24
   4  -3   4 1637.94   43.95
  -4   3  -4 1600.87   42.73
   4  -3   5  458.44   13.60
  -4   3  -5  460.87   14.07
  -4   3  -6  102.68   10.02
  -4   3  -7  309.79    7.93
   4  -3   8  258.46    8.66
   4  -3   9  174.88   15.00
  -4   3  -9  208.88    8.53
   4  -3  10   40.35    9.86
  -4   3 -10   32.80    6.01
   4  -3  11   29.28    5.63
  -4   3 -11   33.93    5.72
   4  -3  12   36.14    7.99
  -4   3 -12   22.41    8.73
   4  -3  13   14.82    4.95
  -4   3 -13    6.84    3.44
   4  -2 -16    3.65    3.96
   4  -2 -16    5.94    2.74
   4  -2 -15   42.76   10.90
   4  -2 -15   54.69    5.00
   4  -2 -14   23.50    4.77
   4  -2 -14   25.37    3.81
   4  -2 -13  334.90   12.78
   4  -2 -13  350.10   13.00
   4  -2 -12  401.33   17.84
   4  -2 -12  364.69    9.33
   4  -2 -11   74.90    4.74
   4  -2 -11   78.76    5.39
   4  -2 -10  109.95    6.58
   4  -2 -10  111.31    6.25
   4  -2  -9  170.10    9.05
   4  -2  -9  153.00    7.48
   4  -2  -8  222.00    8.36
   4  -2  -8  220.75    8.13
   4  -2  -7  350.09   11.42
   4  -2  -7  337.27   11.40
  -4   2   7  346.56   10.36
   4  -2  -6  629.90   17.19
   4  -2  -6  628.83   16.97
  -4   2   6  639.40   16.81
   4  -2  -5    9.76    2.46
   4  -2  -5    4.70    1.69
  -4   2   5    7.09    1.28
   4  -2  -4 2506.78   31.17
   4  -2  -4 2453.12   29.65
  -4   2   4 2509.03   30.08
   4  -2  -3  481.29    7.83
   4  -2  -3  469.59    7.09
  -4   2   3  479.04    6.69
   4  -2  -2  144.67    5.98
   4  -2  -2  144.49    6.25
  -4   2   2  130.10    4.62
  -4   2   2  141.12    4.26
   4  -2  -1  194.50    4.96
   4  -2  -1  190.08    6.35
  -4   2   1  169.86    5.00
  -4   2   1  180.73    3.91
   4  -2   0  654.07   10.27
   4  -2   0  649.36   11.10
  -4   2   0  642.94    9.36
   4  -2   1  366.78    7.29
   4  -2   1  350.89    6.82
  -4   2  -1  347.99    9.07
   4  -2   2  919.26   18.97
   4  -2   2  901.96   17.97
  -4   2  -3 1343.65   25.27
   4  -2   4  888.20   24.36
  -4   2  -4  846.35   23.13
   4  -2   5  164.34    7.93
  -4   2  -5  170.54   11.46
   4  -2   6   37.89   10.52
   4  -2   7   25.46    4.51
  -4   2  -7   30.27    4.05
   4  -2   8   17.83    5.24
  -4   2  -8   15.88    3.38
   4  -2   9  158.73   12.60
  -4   2  -9  132.44   14.57
   4  -2  10    2.52    2.77
  -4   2 -10    5.95    3.55
   4  -2  11   57.38   15.07
  -4   2 -11   32.17   13.73
   4  -2  12    1.55    5.26
  -4   2 -12   -0.87    3.72
   4  -2  13   23.71   11.04
  -4   2 -13   32.81    5.09
   4  -1 -16  129.09    7.68
   4  -1 -16   83.88   14.74
   4  -1 -15   14.36    6.13
   4  -1 -15   22.61    7.84
   4  -1 -14   58.69    6.11
   4  -1 -14   59.94    5.55
   4  -1 -13  118.32    9.71
   4  -1 -13  115.09    6.52
   4  -1 -12  394.36   20.44
   4  -1 -12  405.64   10.38
   4  -1 -11  294.96   11.06
   4  -1 -11  295.85    8.78
   4  -1 -10  529.72   10.20
   4  -1 -10  517.17    9.56
   4  -1  -9   15.97    3.16
   4  -1  -9   16.27    5.03
   4  -1  -8   20.58    3.85
   4  -1  -8   20.40    6.02
   4  -1  -7   79.48    4.22
   4  -1  -7   69.24    3.20
  -4   1   7   68.16    2.86
   4  -1  -6   69.47    4.52
   4  -1  -6   67.62    3.77
  -4   1   6   66.18    2.99
   4  -1  -5 2304.39   41.69
   4  -1  -5 2413.43   11.55
   4  -1  -4  309.57    6.39
   4  -1  -4  320.28    5.89
  -4   1   4  315.91    5.38
   4  -1  -3  128.11    5.67
   4  -1  -3  139.75    5.00
  -4   1   3  120.43    5.01
  -4   1   3  134.04    4.21
   4  -1  -2  110.79    7.26
   4  -1  -2  112.29    4.72
  -4   1   2  103.53    5.20
  -4   1   2  104.79    3.56
   4  -1  -1   -1.67    2.59
   4  -1  -1   -0.47    2.54
  -4   1   1    0.05    1.83
  -4   1   1    9.88    3.21
   4  -1   0  226.64    5.21
   4  -1   0  213.08    5.74
  -4   1   0  222.77    5.05
  -4   1   0  216.67    4.55
   4  -1   1  340.93    6.69
   4  -1   1  337.96    6.98
  -4   1  -1  324.32    6.71
   4  -1   2  970.48   18.70
   4  -1   2 1024.25   20.62
   4  -1   3  123.76    4.54
   4  -1   3  132.03   13.26
   4  -1   4   70.17    3.31
   4  -1   4   78.78    5.47
   4  -1   5   65.54   18.70
   4  -1   6   92.53    7.71
  -4   1  -6   91.22    7.87
   4  -1   7    8.29    5.77
  -4   1  -7    3.68    3.10
   4  -1   8  542.86   17.04
  -4   1  -8  531.76   21.73
   4  -1   9  164.08    7.50
  -4   1  -9  158.63    7.69
   4  -1  10  358.34   15.34
  -4   1 -10  361.22   14.22
   4  -1  11   60.89   14.68
  -4   1 -11   26.91   16.11
   4  -1  12   10.28    5.51
  -4   1 -12    4.08    2.36
   4  -1  13    5.70    3.72
  -4   1 -13    8.95    3.15
   4   0 -16    4.24    2.33
   4   0 -16    3.49    3.12
   4   0 -15   51.85    6.77
   4   0 -15   48.57   15.21
   4   0 -14   10.08    3.42
   4   0 -14    5.11    4.38
   4   0 -13  116.21    5.92
   4   0 -13  121.79   10.93
   4   0 -12   92.51    5.52
   4   0 -12  109.78    7.53
   4   0 -11  122.91    6.21
   4   0 -11  104.39    8.04
   4   0 -10  178.86    6.81
   4   0 -10  198.73    9.84
   4   0  -9   68.75   10.07
   4   0  -9   67.59    8.29
   4   0  -8  160.26    7.08
   4   0  -8  142.93    6.85
   4   0  -7   28.90    2.97
   4   0  -7   23.11    3.21
   4   0  -6  361.69   13.33
  -4   0   6  344.95   12.55
   4   0  -5  145.95    6.51
   4   0  -5  149.91    6.72
  -4   0   5  163.79    6.58
   4   0  -4  907.62   15.61
   4   0  -4  922.98   12.85
  -4   0   4  912.32   12.20
   4   0  -3  167.63    6.04
   4   0  -3  165.95    6.13
  -4   0   3  165.62    5.31
  -4   0   3  175.77    3.75
   4   0  -2    5.24    2.89
   4   0  -2    5.95    2.36
  -4   0   2    8.65    2.06
  -4   0   2    9.48    2.21
   4   0  -1   51.97    3.29
   4   0  -1   60.18    6.64
  -4   0   1   49.42    2.49
  -4   0   1   47.08    2.91
   4   0   0    0.33    2.34
   4   0   0    3.10    3.65
  -4   0   0    2.27    1.27
  -4   0   0   -1.12    2.55
   4   0   1  243.64   12.00
   4   0   1  242.46   10.30
  -4   0  -1  229.30    9.58
   4   0   2  307.04   11.76
   4   0   2  286.33   11.62
   4   0   3   54.59    3.95
   4   0   3   59.23    5.60
   4   0   4    3.17    2.73
   4   0   4    4.57    3.46
   4   0   5   51.72    4.36
   4   0   5   63.30   13.02
   4   0   6    9.76    5.22
  -4   0  -6    1.71    2.67
   4   0   7   67.53    5.54
  -4   0  -7   66.21    9.49
   4   0   8   10.93    3.88
  -4   0  -8    6.62    3.68
   4   0   9  465.23   14.58
  -4   0  -9  471.84   14.94
   4   0  10   31.95    6.66
  -4   0 -10   33.61    5.94
   4   0  11   96.26    9.35
  -4   0 -11   89.01    8.70
   4   0  12    6.14    3.12
  -4   0 -12    7.57    3.04
   4   0  13   34.09    9.51
  -4   0 -13   19.59    9.56
   4   1 -16   62.33    6.21
   4   1 -16   57.01    7.88
   4   1 -15   12.10    3.65
   4   1 -15    9.00    4.64
   4   1 -14   20.33    5.11
   4   1 -14   25.61    8.68
   4   1 -13  104.56    6.90
   4   1 -13  107.23    7.33
   4   1 -12    4.13    3.78
   4   1 -12    3.17    3.16
   4   1 -11  359.75   12.05
   4   1 -10   22.46    4.63
   4   1  -9   23.31    5.20
   4   1  -9   20.30    3.65
   4   1  -8    4.71    3.57
   4   1  -8   10.14    3.03
   4   1  -7   12.75    2.77
   4   1  -7   10.89    2.95
   4   1  -6   27.86    3.45
   4   1  -6   43.59   10.87
   4   1  -5  277.80   12.26
   4   1  -5  269.86   10.83
   4   1  -4   24.38    5.91
   4   1  -4   24.28    5.00
  -4  -1   4   23.25    2.95
   4   1  -3  253.18    5.26
   4   1  -3  267.68   13.36
  -4  -1   3  261.15    5.47
  -4  -1   3  256.91    5.85
   4   1  -2    1.95    2.15
   4   1  -2    5.81    4.46
  -4  -1   2   -0.17    1.51
  -4  -1   2    2.15    1.63
   4   1  -1    9.00    3.11
   4   1  -1    7.68    3.87
  -4  -1   1    7.53    2.28
  -4  -1   1    9.34    2.48
   4   1   0  159.92    6.70
   4   1   0  175.15    8.09
  -4  -1   0  160.61    6.78
   4   1   1  651.39   13.22
   4   1   1  657.27   15.09
  -4  -1  -1  628.93   12.33
   4   1   2  755.91   14.89
   4   1   2  755.08   15.79
   4   1   3  783.05   23.58
   4   1   3  785.49   22.01
   4   1   4  307.78   11.20
   4   1   4  300.24   11.33
   4   1   5   63.61    9.85
   4   1   5   69.71   18.04
   4   1   6   56.41    4.76
   4   1   7  139.16    6.81
  -4  -1  -7  134.75   13.10
   4   1   8  685.82   37.47
  -4  -1  -8  721.63   39.37
   4   1   9   43.88   10.10
  -4  -1  -9   34.73    4.79
   4   1  10  122.27   11.81
  -4  -1 -10  132.60    6.14
   4   1  11    9.43    5.09
  -4  -1 -11    1.74    3.67
   4   1  12   31.21    5.42
  -4  -1 -12   21.40    5.56
   4   1  13    6.50    3.59
  -4  -1 -13   12.64    4.65
   4   2 -16   38.59    6.54
   4   2 -16   34.14    7.39
   4   2 -15   18.77    5.33
   4   2 -14   10.03    4.67
   4   2 -13   15.57    5.58
   4   2 -13   17.00    5.89
   4   2 -12  173.17    8.07
   4   2 -12  159.69   11.10
   4   2 -11   35.22    7.45
   4   2 -11   39.97    5.73
   4   2 -10  419.96    8.70
   4   2 -10  413.55   10.16
   4   2  -9    4.17    2.27
   4   2  -9   -0.43    3.10
   4   2  -8   54.82    3.98
   4   2  -8   78.55   14.28
   4   2  -7   13.74    3.19
   4   2  -7   19.93    4.38
   4   2  -6  157.28    3.95
   4   2  -6  171.68    7.10
   4   2  -5   19.35    3.22
   4   2  -5   15.31    4.47
   4   2  -4 2374.01   42.69
   4   2  -4 2432.23   12.94
   4   2  -3  610.36   12.41
   4   2  -3  621.46   14.79
  -4  -2   3  564.22   10.89
   4   2  -2  726.11   13.91
   4   2  -1   31.50    6.66
   4   2  -1   27.18    5.07
  -4  -2   1   22.65    1.74
   4   2   0   94.33    3.96
   4   2   0  102.90    8.36
  -4  -2   0   96.08    3.41
   4   2   1  130.66    9.02
   4   2   1  126.86    7.51
  -4  -2  -1  122.78    4.95
   4   2   2  689.31   18.50
   4   2   2  691.32   19.40
   4   2   3  996.71   26.19
   4   2   3  970.51   26.96
   4   2   4  136.01    9.40
   4   2   4  154.17    7.46
   4   2   5  101.35   11.29
   4   2   6   64.17    4.86
   4   2   6   51.35   12.16
   4   2   7   80.66    6.22
   4   2   7   88.50    7.60
   4   2   8  129.64    5.39
  -4  -2  -8  143.45   15.52
   4   2   9  440.58   18.24
  -4  -2  -9  475.37   17.02
   4   2  10    6.99    2.83
  -4  -2 -10    7.46    3.89
   4   2  11  211.74    9.68
  -4  -2 -11  209.36   10.39
   4   2  12    6.39    3.45
  -4  -2 -12    2.55    5.09
   4   3 -16  250.43   12.30
   4   3 -16  290.95   13.98
   4   3 -15  107.14   12.72
   4   3 -15  106.36    6.16
   4   3 -14   76.50   11.20
   4   3 -14   64.06   17.86
   4   3 -13  101.59    9.28
   4   3 -13  111.07    6.32
   4   3 -12  210.11   19.70
   4   3 -12  208.07   10.19
   4   3 -11  438.18   24.87
   4   3 -11  443.08   26.93
   4   3 -10   60.98    6.37
   4   3 -10   67.10    5.31
   4   3  -9  669.41   18.94
   4   3  -9  675.58   19.18
   4   3  -8   76.27    4.29
   4   3  -8   64.57    5.70
   4   3  -7   83.28    4.01
   4   3  -7  100.58   14.33
   4   3  -6    1.73    2.60
   4   3  -6    7.83    3.79
   4   3  -5  554.79   15.45
   4   3  -5  597.10   17.24
   4   3  -4   60.73    4.38
   4   3  -4   58.22    8.17
   4   3  -3 1625.10   29.39
   4   3  -3 1649.93   31.10
  -4  -3   3 1603.97   28.92
   4   3  -2  170.31    6.76
   4   3  -2  182.16    8.52
  -4  -3   2  159.87    6.45
   4   3  -1   49.63    3.23
   4   3  -1   51.54    6.91
  -4  -3   1   39.25    4.44
   4   3   0  326.67    9.87
   4   3   0  325.72   11.32
  -4  -3   0  302.77    8.98
   4   3   2  848.66   22.49
   4   3   2  841.67   23.36
  -4  -3  -2  793.87   20.81
   4   3   3  229.40    9.24
   4   3   4  527.18   14.35
   4   3   4  547.55   16.26
   4   3   5  180.43    6.70
   4   3   5  168.41    8.20
   4   3   6   69.74    9.73
   4   3   6   82.38   15.56
   4   3   7  127.62    4.75
   4   3   7  130.53   14.86
   4   3   8   54.65   10.74
   4   3   9   10.57    2.99
  -4  -3  -9   14.13    3.43
   4   3  10  296.72   11.40
  -4  -3 -10  304.96   12.18
   4   3  11    8.43    4.78
  -4  -3 -11    1.83    1.82
   4   3  12  113.64    6.68
  -4  -3 -12  122.73    8.40
   4   4 -16   84.25    6.23
   4   4 -16   55.43   20.42
   4   4 -15  242.87   11.28
   4   4 -15  258.42   11.99
   4   4 -14   29.97    7.53
   4   4 -14   21.86    7.76
   4   4 -13  122.06   11.35
   4   4 -13  135.39    7.23
   4   4 -12  103.76   13.67
   4   4 -12  105.58    7.18
   4   4 -11  139.95    5.90
   4   4 -11  148.91    8.91
   4   4 -10  841.42   23.92
   4   4 -10  874.09   25.06
   4   4  -9   32.19    5.79
   4   4  -9   30.58    4.67
   4   4  -8  477.54   13.94
   4   4  -8  470.68   15.03
   4   4  -7   49.09    3.35
   4   4  -7   67.75   14.43
   4   4  -6  468.35   13.36
   4   4  -5   25.52    4.42
   4   4  -5   44.40   13.13
   4   4  -4  916.36   24.06
   4   4  -4  922.77   25.75
   4   4  -3  111.84    3.83
   4   4  -3  116.08    8.10
  -4  -4   3  103.82    2.65
   4   4  -2  157.53    5.23
   4   4  -2  147.70    6.96
  -4  -4   2  167.23    5.50
   4   4  -1    5.51    1.58
   4   4  -1    9.58    3.89
  -4  -4   1    6.37    1.28
   4   4   0    6.07    2.00
  -4  -4   0    6.89    2.07
   4   4   1  120.09    5.05
   4   4   1  126.02    6.40
  -4  -4  -1  109.41    2.45
   4   4   2   25.85    2.44
  -4  -4  -2   19.32    3.00
   4   4   3  201.95    9.00
   4   4   3  193.27   10.44
   4   4   4  274.55    6.21
   4   4   4  251.91    9.41
   4   4   5   54.38   10.08
   4   4   5   56.89   18.46
   4   4   6   14.89    3.17
   4   4   6    2.30    4.12
   4   4   7    4.63    3.10
   4   4   7    1.37    3.21
   4   4   8    5.19    3.54
   4   4   8    0.60    2.63
   4   4   9  338.35   16.07
  -4  -4  -9  373.34   18.39
   4   4  10   54.92   12.28
  -4  -4 -10   45.86    7.43
   4   4  11   75.48   12.73
  -4  -4 -11   86.34    6.12
   4   5 -16  152.99    9.09
   4   5 -16  130.98    8.93
   4   5 -15   51.19   19.68
   4   5 -15   83.02    7.84
   4   5 -14   57.25   14.53
   4   5 -14   63.83    6.67
   4   5 -13    6.36    5.41
   4   5 -13    5.00    3.82
   4   5 -12  289.84   11.97
   4   5 -12  317.17   13.31
   4   5 -11   12.49    3.90
   4   5 -11   17.67    4.68
   4   5 -10    2.83    2.94
   4   5 -10   -1.97    3.75
   4   5  -9  822.28   20.26
   4   5  -9  810.66   21.32
   4   5  -8  131.18    5.02
   4   5  -8  135.42   15.65
   4   5  -7  276.70    4.95
   4   5  -7  267.23   12.51
   4   5  -6  379.11   12.58
   4   5  -6  402.75   14.95
   4   5  -5  160.82   10.20
   4   5  -5  161.12    9.60
   4   5  -4   16.44    3.16
   4   5  -4   16.31    3.35
   4   5  -4   25.69    6.00
   4   5  -3  712.45   18.66
   4   5  -3  730.35   19.16
   4   5  -3  726.75   22.52
   4   5  -2  112.02    3.44
   4   5  -2  102.82   12.06
  -4  -5   2  115.18    2.44
   4   5  -1   46.71    3.50
   4   5  -1   51.27    6.67
  -4  -5   1   47.17    2.07
   4   5   0    2.33    1.70
  -4  -5   0    0.47    0.59
   4   5   1  249.44    8.38
   4   5   1  241.66   10.00
  -4  -5  -1  217.14    7.24
   4   5   2    7.68    1.67
   4   5   2    4.49    2.31
  -4  -5  -2    2.97    1.23
   4   5   3  135.93    4.65
   4   5   3  150.11    7.64
   4   5   4  354.91    9.76
   4   5   4  369.47   16.95
   4   5   5   65.52    2.90
   4   5   5   67.71    6.76
   4   5   6  176.79    5.83
   4   5   6  162.54   14.55
   4   5   7    1.63    0.93
   4   5   7    3.58    2.52
   4   5   8  149.21    5.65
   4   5   8  150.24   19.64
   4   5   9   80.88    5.33
   4   5  10   60.47   13.97
  -4  -5 -10   59.62    5.22
  -4  -5 -11   53.22    5.53
   4   6 -15  120.63    7.74
   4   6 -15  103.99    7.44
   4   6 -14   10.83    5.14
   4   6 -14    7.28    4.34
   4   6 -13    6.91    3.53
   4   6 -13   14.48    5.13
   4   6 -12   26.22    4.44
   4   6 -12   19.55    5.37
   4   6 -11   42.90   11.75
   4   6 -11   47.33    9.38
   4   6 -10  545.48   12.90
   4   6 -10  554.73   15.03
   4   6  -9   84.05    4.18
   4   6  -9   89.20   12.98
   4   6  -8  204.87    8.50
   4   6  -8  224.46    9.55
   4   6  -7   72.40    9.07
   4   6  -7   53.69    7.28
   4   6  -6    8.38    2.49
   4   6  -6   18.25    5.60
   4   6  -5    2.06    2.17
   4   6  -5    5.19    4.29
   4   6  -4  287.42    9.58
   4   6  -4  287.49    9.70
   4   6  -4  289.82   12.27
   4   6  -3  253.58    8.52
   4   6  -3  258.74    8.82
   4   6  -3  258.22   17.33
   4   6  -2  216.55    7.41
   4   6  -2  218.41    7.39
   4   6  -1  144.81    6.32
  -4  -6   1  131.87    5.70
   4   6   0   52.23    3.46
   4   6   0   48.00    7.07
  -4  -6   0   50.02    4.07
   4   6   1   63.95    4.25
   4   6   1   54.00   15.41
  -4  -6  -1   47.98    3.44
   4   6   2    0.37    0.97
   4   6   2    4.45    4.57
  -4  -6  -2    0.79    0.68
   4   6   3  360.37    9.47
   4   6   3  374.02   15.01
   4   6   4    2.98    3.28
   4   6   5  193.82    5.27
   4   6   5  194.87    7.61
   4   6   6    2.42    1.34
   4   6   6    4.10    2.83
   4   6   7    3.32    2.61
   4   6   7    6.33    3.37
   4   6   8   98.75   11.52
   4   6   8  101.39   10.92
   4   6   9   11.38    6.37
  -4  -6 -10   18.56    9.75
   4   7 -15   62.89    6.98
   4   7 -15   49.22    9.02
   4   7 -14   27.90    4.29
   4   7 -14    7.27    4.67
   4   7 -13   10.63    4.96
   4   7 -13    4.11    3.91
   4   7 -12   66.13    4.61
   4   7 -12   54.41    9.32
   4   7 -11    1.22    2.48
   4   7 -11    3.30    3.96
   4   7 -10   45.73    3.90
   4   7 -10   27.66    6.75
   4   7  -9  493.41   12.74
   4   7  -9  499.60   13.55
   4   7  -8   17.04    3.61
   4   7  -8   15.29    5.10
   4   7  -7    1.69    1.66
   4   7  -7   -3.06    3.85
   4   7  -6   59.38    5.16
   4   7  -6   62.11   12.76
   4   7  -5   76.51    6.02
   4   7  -5   86.78    6.67
   4   7  -4  269.25    4.87
   4   7  -4  292.25    5.50
   4   7  -4  270.60    7.88
   4   7  -3  219.33    6.14
   4   7  -3  224.70    6.36
   4   7  -2  298.25    5.86
   4   7  -2  294.50    4.81
   4   7  -2  301.48   20.62
   4   7  -1   90.95    4.42
   4   7  -1   96.35    4.47
   4   7  -1   82.88    6.89
   4   7   0  134.72    3.89
   4   7   0  128.68    7.37
   4   7   1    2.35    0.92
   4   7   1    4.22    3.56
   4   7   2  188.82    4.31
   4   7   2  204.47    9.30
   4   7   3   56.66    1.89
   4   7   3   61.99   11.59
   4   7   4  803.27   15.68
   4   7   4  772.79   25.58
   4   7   5   50.40    6.35
   4   7   5   60.58   15.27
   4   7   6   37.42    7.26
   4   7   7   31.54    9.01
   4   7   8    9.26    4.13
   4   7   9   38.48   18.11
  -4  -7 -10  188.08    9.30
   4   8 -14  137.23    7.61
   4   8 -14   75.34   20.76
   4   8 -13   17.23    4.10
   4   8 -13   16.22    6.88
   4   8 -12   83.78    9.38
   4   8 -12   95.23    7.58
   4   8 -11    8.99    4.41
   4   8 -11    5.37    3.94
   4   8 -10  232.50    6.42
   4   8 -10  248.75   11.07
   4   8  -9   73.50    5.27
   4   8  -9   60.94   12.15
   4   8  -8  414.68   10.32
   4   8  -8  450.54   14.86
   4   8  -7  149.18    5.29
   4   8  -7  125.13    7.31
   4   8  -6  330.07    9.83
   4   8  -6  357.73   13.41
   4   8  -5    6.72    2.92
   4   8  -4   30.07    5.62
   4   8  -4   31.25    9.25
   4   8  -3  172.80    6.27
   4   8  -3  206.32   10.66
   4   8  -2   50.87    1.41
   4   8  -2   56.47    1.31
   4   8  -2   49.55    8.09
   4   8  -1  208.11    9.69
   4   8   0   29.72    6.44
   4   8   1   29.59    8.75
   4   8   2  173.91   16.37
   4   8   3  445.16   15.71
   4   8   4  142.93    7.86
   4   8   5  386.42   19.97
   4   8   6    3.06    3.94
   4   8   7  280.02   15.02
   4   8   8    0.53    5.61
   4   8   9  106.54   16.39
   4   9 -14   54.53    4.36
   4   9 -14   53.55    9.12
   4   9 -13   99.70   10.52
   4   9 -13   96.25    8.38
   4   9 -12   24.29    9.36
   4   9 -12   33.63   10.95
   4   9 -11  161.06   28.03
   4   9 -11  178.10   10.78
   4   9 -10    1.98    3.30
   4   9 -10    0.57    4.30
   4   9  -9  595.61   19.71
   4   9  -9  619.66   22.28
   4   9  -8   10.25    3.72
   4   9  -8   11.98    5.49
   4   9  -7  251.88    4.45
   4   9  -7  240.34   10.14
   4   9  -6   10.42    3.46
   4   9  -5  281.93   43.61
   4   9  -5  334.85   11.93
   4   9  -4   -0.50    0.60
   4   9  -4    5.19    4.67
   4   9  -3   72.54    8.86
   4   9  -2  215.89   11.31
   4   9  -1  166.69    9.69
   4   9   0  181.74    8.81
   4   9   1   89.86   21.25
   4   9   2   64.48   18.57
   4   9   3   18.85    8.12
   4   9   4  367.45   20.35
   4   9   5    5.11    2.13
   4   9   6   89.25   16.51
   4   9   7    2.58    4.10
   4   9   8   54.42   19.50
   4  10 -13   45.60    4.96
   4  10 -13   51.47    9.15
   4  10 -12  136.82    6.64
   4  10 -12   99.95   29.70
   4  10 -11   41.56    3.78
   4  10 -11   40.87    7.97
   4  10  -9   19.47    5.42
   4  10  -9   34.94    6.24
   4  10  -8  400.51   17.82
   4  10  -7   14.11    6.86
   4  10  -6  214.17    9.35
   4  10  -5  146.71    9.13
   4  10  -4  247.98   14.22
   4  10  -3   41.41   13.12
   4  10  -2  422.64   14.42
   4  10  -1  171.21   10.39
   4  10   0  179.91   10.07
   4  10   1  125.52   22.27
   4  10   2   33.20    8.54
   4  10   3   31.02   10.09
   4  10   4   17.68    5.79
   4  10   5  128.97   17.47
   4  10   6   65.00   20.22
   4  10   7   78.33   10.90
   4  11 -12   44.10   19.67
   4  11 -11  111.96   22.10
   4  11  -8    7.86    4.07
   4  11  -7  242.28   11.20
   4  11  -6   42.14   16.55
   4  11  -5   78.84   21.85
   4  11  -4   15.35    6.34
   4  11  -3   19.78    9.61
   4  11  -2  160.38   10.50
   4  11  -1   56.08    7.89
   4  11   0  271.65   12.78
   4  11   1   16.33    4.68
   4  11   2   -7.09    4.09
   4  11   3    2.75    4.05
   4  11   4   72.59   23.56
   4  11   5    3.36    2.63
   4  12 -10   14.60    6.26
   4  12  -9   35.50   20.46
   4  12  -8   19.73    7.32
   4  12  -7   61.20   15.89
   4  12  -6   79.04   14.38
   4  12  -5   25.71   11.38
   4  12  -4   16.07    9.42
   4  12  -3   31.76    9.36
   4  12  -2    3.97    4.17
   4  12  -1  130.92    9.87
   4  12   0    7.22    4.26
   4  12   1   34.92    9.40
   4  12   2    5.33    3.18
   4  12   3   12.79    5.64
   4  12   4    4.72    2.95
   4  13  -8   16.95    6.02
   4  13  -7   83.70    6.91
   4  13  -6  110.31    8.21
   4  13  -5   22.93    6.18
   4  13  -4    6.86    5.24
   4  13  -3   60.42    7.22
   4  13  -2  239.54   13.59
   4  13  -1   20.72    5.81
   4  13   0  295.59   16.11
   4  13   1    7.64    4.39
  -5  15  -5    5.52    3.51
  -5  15  -6   14.01    5.23
  -5  14  -2    6.85    3.22
   5 -14   3   87.26   11.20
  -5  14  -3  100.08   13.47
   5 -14   4   19.84    5.62
  -5  14  -4   24.54    5.41
   5 -14   5   15.26    3.46
  -5  14  -5   11.04    3.30
   5 -14   6    7.93    5.69
  -5  14  -6   13.47    3.65
   5 -14   7    4.79    1.93
  -5  14  -7   -1.17    2.43
   5 -13  -2   94.99    9.21
   5 -13  -1   19.89    7.30
   5 -13   0    4.12    2.13
  -5  13   0    0.83    1.46
   5 -13   1    0.45    1.41
  -5  13  -1    1.38    2.19
   5 -13   2   30.31    6.16
  -5  13  -2   24.78    7.39
   5 -13   3   79.89    5.49
  -5  13  -3   62.09    4.52
   5 -13   4   90.74   12.66
  -5  13  -4  109.92    5.61
   5 -13   5    1.36    3.90
  -5  13  -5    4.52    2.97
   5 -13   6   23.32    4.19
  -5  13  -6    8.00    9.12
   5 -13   7  135.62   11.98
  -5  13  -7  166.51    9.05
   5 -13   8   25.48    4.96
  -5  13  -8   26.49    5.56
   5 -13   9   17.88    4.89
  -5  13  -9   16.08    4.28
   5 -12  -6    2.95    2.31
   5 -12  -5   64.83    7.09
   5 -12  -4    5.09    2.78
   5 -12  -3  405.07   11.90
   5 -12  -2   15.44    3.72
   5 -12  -1  101.14    7.27
  -5  12   1  107.72    3.56
   5 -12   0   26.34    3.28
  -5  12   0   17.08    3.22
   5 -12   1  375.34   13.04
  -5  12  -1  375.84   10.49
   5 -12   2    2.76    3.75
  -5  12  -2    2.24    2.42
   5 -12   3  492.06   16.69
  -5  12  -3  479.64   16.84
   5 -12   4   66.39    6.27
  -5  12  -4   55.48   14.47
   5 -12   5  376.42   23.83
  -5  12  -5  385.96   18.80
   5 -12   6  152.21    6.63
  -5  12  -6  124.17    9.23
   5 -12   7   40.29    5.91
  -5  12  -7   30.26    6.14
   5 -12   8   20.02   13.54
  -5  12  -8   31.29   10.13
   5 -12   9   14.99    6.85
  -5  12  -9   14.93   10.83
   5 -12  10  166.60   13.36
  -5  12 -10  163.71    9.73
   5 -11  -9  186.52    8.20
   5 -11  -8  122.44    4.73
   5 -11  -7   29.86    4.53
   5 -11  -6  107.56    9.64
   5 -11  -5    3.60    2.16
   5 -11  -4  259.04    7.04
   5 -11  -3   20.94    3.25
  -5  11   3   12.54    3.10
   5 -11  -2  670.63   36.45
  -5  11   2  630.94   33.51
   5 -11  -1   -2.27    2.08
  -5  11   1    0.64    0.71
   5 -11   0    4.71    2.99
  -5  11   0    3.87    2.12
   5 -11   1   63.75    6.11
  -5  11  -1   69.42    8.88
   5 -11   2   62.01    7.14
  -5  11  -2   62.34    4.27
   5 -11   3   82.80    8.59
  -5  11  -3   94.42    4.90
   5 -11   4  549.83   15.27
  -5  11  -4  498.77   14.29
   5 -11   5    4.05    3.43
  -5  11  -5    3.41    2.25
   5 -11   6  176.95    6.19
  -5  11  -6  175.90    7.07
   5 -11   7   57.60    5.34
  -5  11  -7   77.89   14.65
   5 -11   8   34.95   13.06
  -5  11  -8   38.42   10.54
   5 -11   9   28.34    7.11
  -5  11  -9   36.74    5.29
   5 -11  10  204.52   15.96
  -5  11 -10  222.94   11.71
   5 -10 -12   44.71    3.66
   5 -10 -11    2.56    3.24
   5 -10 -10  381.02   12.72
   5 -10  -9  141.39    7.05
   5 -10  -8  369.95   13.41
   5 -10  -7  127.54    5.84
   5 -10  -6   18.05    3.58
   5 -10  -5  305.54   17.64
   5 -10  -4    5.10    2.80
   5 -10  -3  319.01    9.66
  -5  10   3  304.61    7.34
   5 -10  -2  245.93   11.19
  -5  10   2  250.57    6.70
   5 -10  -1  873.81   24.27
  -5  10   1  856.63   20.04
   5 -10   0   76.56   10.20
  -5  10   0   87.76    7.57
   5 -10   1  100.30    4.53
  -5  10  -1   98.11    3.75
   5 -10   2   76.45    4.43
  -5  10  -2   80.60    4.24
   5 -10   3  284.29   11.29
  -5  10  -3  270.41    7.83
   5 -10   4   37.44    9.60
  -5  10  -4   43.18   11.63
   5 -10   5  816.21   18.35
  -5  10  -5  808.04   18.25
   5 -10   6   32.78    9.09
  -5  10  -6   32.40    6.70
   5 -10   7   58.76    5.40
  -5  10  -7   70.32    5.59
   5 -10   8   13.79    4.31
   5 -10   9   38.91   12.58
  -5  10  -9   40.43    5.83
   5 -10  10  139.55   21.33
  -5  10 -10  127.87    8.36
   5 -10  11  297.58   16.31
  -5  10 -11  286.84   16.55
   5  -9 -13  313.48   13.58
   5  -9 -11   82.01   10.33
   5  -9 -10  162.18    8.02
   5  -9  -9  421.01   14.88
   5  -9  -8  399.32   10.75
   5  -9  -7   91.32    9.42
   5  -9  -6   77.17    4.13
   5  -9  -5    6.75    2.80
   5  -9  -4   36.18    5.90
   5  -9  -3  181.00    7.48
  -5   9   3  169.15    4.44
   5  -9  -2  581.08   12.82
   5  -9  -2  548.92    7.69
  -5   9   2  581.78    8.81
   5  -9  -1  204.31    9.11
   5  -9  -1  183.71    5.71
  -5   9   1  200.26    6.17
   5  -9   0  273.15    7.46
   5  -9   0  244.39    6.96
  -5   9   0  266.91    5.90
   5  -9   1   30.07   10.87
  -5   9  -1   33.19    6.97
   5  -9   2  125.35    4.99
  -5   9  -2  116.09    6.74
   5  -9   3   57.93   13.56
  -5   9  -3   61.73    4.52
   5  -9   4  345.88   12.32
  -5   9  -4  342.70   11.36
   5  -9   5   77.40    4.99
  -5   9  -5   73.16   10.19
   5  -9   6  188.99   13.20
  -5   9  -6  188.81    9.25
   5  -9   7   88.40   11.80
  -5   9  -7   79.24    6.04
   5  -9   8   28.31    5.02
  -5   9  -8   15.46    8.63
   5  -9   9    9.68    4.35
  -5   9  -9   10.28    2.94
   5  -9  10   20.59    5.45
  -5   9 -10   10.12    4.13
   5  -9  11  180.09   18.30
  -5   9 -11  208.46   12.55
   5  -8 -14   97.13    5.21
   5  -8 -12   53.36   10.25
   5  -8 -11    0.09    2.73
   5  -8 -10  506.05   16.93
   5  -8  -9  108.06    4.30
   5  -8  -8  170.40   12.88
   5  -8  -7  127.65    5.77
   5  -8  -6   99.15    4.17
   5  -8  -5    8.98    2.80
   5  -8  -4    5.97    2.09
   5  -8  -3  334.75   10.19
   5  -8  -2   37.73    5.84
  -5   8   2   29.28    1.67
  -5   8   2   33.10    3.65
   5  -8  -1 1021.77   20.90
  -5   8   1  974.61   19.06
   5  -8   0   27.47    7.66
   5  -8   0   17.45    4.95
  -5   8   0   26.30    5.72
   5  -8   1   13.37    3.51
  -5   8  -1   11.62    3.85
   5  -8   2   15.67    4.51
  -5   8  -2   11.68    2.96
   5  -8   3  155.43    6.83
  -5   8  -3  132.19    5.94
   5  -8   4   17.52    4.04
  -5   8  -4   12.15    3.06
   5  -8   5  328.30   11.39
  -5   8  -5  322.82   10.69
   5  -8   6   19.57    4.76
  -5   8  -6   13.93    4.70
   5  -8   7   16.20    5.17
   5  -8   8   11.07    4.90
  -5   8  -8   15.92    5.41
   5  -8   9    3.13    3.74
  -5   8  -9    8.80    4.37
   5  -8  10   14.38    3.85
  -5   8 -10    7.12    4.11
   5  -8  11    5.82    2.41
  -5   8 -11    2.17    3.94
   5  -8  12   32.96   14.17
  -5   8 -12   34.06    5.64
   5  -7 -14    2.57    3.49
   5  -7 -13   32.49   10.63
   5  -7 -12    5.16    3.08
   5  -7 -11    1.90    2.18
   5  -7 -10   68.62    4.73
   5  -7  -9  237.66    7.40
   5  -7  -8   63.32    4.14
   5  -7  -8   53.23    1.30
   5  -7  -7   10.85    2.91
   5  -7  -6   86.32    6.70
   5  -7  -5    5.87    2.82
   5  -7  -4  118.99    4.71
   5  -7  -3   64.62    3.79
   5  -7  -2  327.04   11.32
  -5   7   2  330.77   10.44
  -5   7   2  354.28   10.98
   5  -7  -1   56.29    7.18
  -5   7   1   43.65    2.57
  -5   7   1   57.29    2.66
   5  -7   0  449.21   13.14
  -5   7   0  400.40   12.73
  -5   7   0  420.69    6.04
   5  -7   1    8.15    1.98
  -5   7  -1   10.06    2.55
   5  -7   2  189.46    9.34
  -5   7  -2  180.16    6.88
   5  -7   3    1.01    3.13
  -5   7  -3    2.11    2.04
   5  -7   4   41.10   13.08
  -5   7  -4   50.69    5.80
   5  -7   5  196.41    9.22
  -5   7  -5  186.52    8.60
   5  -7   6  385.80   13.49
  -5   7  -6  402.59   13.12
   5  -7   7   57.12    8.11
  -5   7  -7   68.24   14.75
   5  -7   8    9.25    3.98
  -5   7  -8    9.65    5.04
   5  -7   9    3.92    2.91
  -5   7 -10    7.44    8.49
   5  -7  11  203.36   11.06
  -5   7 -11  156.00   19.97
   5  -7  12   31.73    7.47
  -5   7 -12   46.51    6.46
   5  -6 -15    0.72    1.61
   5  -6 -14  104.20    4.98
   5  -6 -13    7.34    2.75
   5  -6 -12   51.69   13.39
   5  -6 -11   95.51    7.69
   5  -6 -10    3.78    2.87
   5  -6 -10    3.18    1.38
   5  -6  -9    9.67    3.28
   5  -6  -9   14.28    1.81
   5  -6  -8   13.81    3.28
   5  -6  -8    8.71    2.60
   5  -6  -8   11.80    2.43
   5  -6  -7  440.91   15.15
   5  -6  -6   25.61    5.20
   5  -6  -5    9.00    3.68
   5  -6  -4    6.52    3.07
   5  -6  -3  323.82   13.45
   5  -6  -2   12.79    2.89
  -5   6   2    8.13    2.32
  -5   6   2    8.72    1.92
   5  -6  -1 1627.98   42.66
  -5   6   1 1573.98   40.44
  -5   6   1 1648.83   42.31
   5  -6   0   12.74    3.03
  -5   6   0    8.86    1.39
  -5   6   0   11.34    3.23
   5  -6   1  140.63    6.50
  -5   6  -1  146.37    6.55
   5  -6   2  341.53   14.17
  -5   6  -2  341.03   13.17
   5  -6   3   79.35    4.76
  -5   6  -3   72.96    4.10
   5  -6   4   47.00    7.03
  -5   6  -4   59.70   14.96
   5  -6   5  253.09    9.03
  -5   6  -5  247.32   14.15
   5  -6   6  414.83   12.41
  -5   6  -6  411.29   12.75
   5  -6   7  151.90    8.41
  -5   6  -7  152.78    8.86
   5  -6   8   45.75    5.25
  -5   6  -8   63.58    5.96
   5  -6   9   13.00    4.55
  -5   6  -9    3.44    4.18
   5  -6  10   31.11    9.66
  -5   6 -10   21.56   11.32
   5  -6  11   32.89    5.93
  -5   6 -11   31.28   10.57
   5  -6  12  435.03   19.29
  -5   6 -12  437.86   18.87
   5  -5 -15   71.69    8.80
   5  -5 -14   94.04   21.20
   5  -5 -13   69.45   12.78
   5  -5 -12   53.25    5.09
   5  -5 -12   46.03    6.35
   5  -5 -11    7.36    3.92
   5  -5 -11    7.32    2.28
   5  -5 -10   19.41    3.98
   5  -5 -10   23.53    4.64
   5  -5  -9    5.34    2.15
   5  -5  -9    3.91    1.56
   5  -5  -9    8.64    1.62
   5  -5  -8  221.63    7.82
   5  -5  -8  223.89    6.60
   5  -5  -8  232.96    6.57
   5  -5  -7    9.32    3.17
   5  -5  -7    6.44    1.52
   5  -5  -7    8.17    1.17
   5  -5  -6  400.93   13.83
   5  -5  -5   11.47    3.28
   5  -5  -4    6.57    3.56
   5  -5  -3   52.08    4.76
  -5   5   2  603.44   15.84
  -5   5   2  646.09   16.92
   5  -5  -1   32.76    4.55
  -5   5   1   28.00    3.38
  -5   5   1   33.41    4.26
   5  -5   0 1015.91   28.01
  -5   5   0  943.62   25.18
  -5   5   0  971.94   25.51
   5  -5   1  128.63    5.19
  -5   5  -1  135.99    3.91
   5  -5   2   26.03    7.05
  -5   5  -2   24.05    6.33
   5  -5   3   -0.18    3.39
  -5   5  -3    3.57    2.87
   5  -5   4  243.97   17.23
  -5   5  -4  240.62   10.80
   5  -5   5  546.72   16.50
  -5   5  -5  537.30   16.11
   5  -5   6  274.68   17.04
  -5   5  -6  296.72   15.93
   5  -5   7  526.78   17.34
  -5   5  -7  452.09   14.81
   5  -5   8  136.81    6.57
  -5   5  -8  144.47    7.47
   5  -5   9   73.90   12.33
  -5   5  -9   69.55   12.72
   5  -5  10   12.08    7.85
  -5   5 -10    6.95    4.07
  -5   5 -11   58.99    9.18
   5  -4 -16   21.12    7.70
   5  -4 -15   53.93    4.67
   5  -4 -14  440.86   16.41
   5  -4 -13  159.82    5.68
   5  -4 -13  165.76    5.75
   5  -4 -12  355.12   15.47
   5  -4 -12  338.79    9.68
   5  -4 -11   83.02    6.45
   5  -4 -11   67.65    5.46
   5  -4 -10  418.20   13.46
   5  -4 -10  418.78   12.70
   5  -4  -9  210.50   14.95
   5  -4  -9  185.39    5.85
   5  -4  -9  204.08    6.82
   5  -4  -8  304.08   15.42
   5  -4  -8  287.87    7.89
   5  -4  -7 1888.72   12.27
   5  -4  -7 1854.10   35.17
  -5   4   7 1890.42    6.34
   5  -4  -6  322.59   11.16
   5  -4  -6  307.19    9.83
  -5   4   6  321.44   10.01
   5  -4  -5  447.72   13.67
   5  -4  -5  475.96   12.38
  -5   4   5  452.17   12.59
   5  -4  -4   94.32    9.96
   5  -4  -4   81.31    2.94
  -5   4   4   81.58    1.83
   5  -4  -3  760.76   15.39
   5  -4  -3  758.28   13.85
  -5   4   3  736.34   13.41
   5  -4  -2  458.19   10.26
  -5   4   2  455.91    4.21
   5  -4  -1 1104.10   21.77
  -5   4   1 1033.35   19.24
  -5   4   1 1097.70   20.20
   5  -4   0  475.69   11.40
  -5   4   0  457.66    9.40
  -5   4   0  479.44   10.33
   5  -4   1  834.68   22.69
  -5   4  -1  844.86   23.06
   5  -4   2    0.49    3.26
  -5   4  -2   -0.22    1.71
   5  -4   3   29.09    6.52
  -5   4  -3   21.55    3.55
   5  -4   4  136.22    6.75
  -5   4  -4  135.75    8.00
   5  -4   5  149.36    8.89
  -5   4  -5  144.81   11.46
   5  -4   6 1223.42   31.35
  -5   4  -6 1264.98   31.64
  -5   4  -7  891.64   25.84
  -5   4  -8   40.57    6.72
   5  -4   9   31.32   10.11
  -5   4  -9   25.01    5.78
   5  -4  10   -0.08    4.24
  -5   4 -10    2.84    3.57
   5  -4  11   13.85    5.98
   5  -4  12  107.82   19.46
  -5   4 -12  132.75   10.26
   5  -3 -16    6.51    3.73
   5  -3 -15  231.28   10.06
   5  -3 -14  217.76   10.32
   5  -3 -14  253.51   13.23
   5  -3 -13  310.49   11.55
   5  -3 -13  292.49   11.50
   5  -3 -12  374.36   13.50
   5  -3 -12  391.44   11.51
   5  -3 -11   66.81    6.04
   5  -3 -11   67.80    5.21
   5  -3 -10  407.14   11.78
   5  -3 -10  413.43   12.49
   5  -3  -9   28.41    5.87
   5  -3  -9   25.96    2.82
   5  -3  -8  401.67   14.70
   5  -3  -8  384.87   12.64
  -5   3   8  413.83    4.38
   5  -3  -7  430.53   13.13
   5  -3  -7  426.14   11.75
  -5   3   7  437.20   11.62
   5  -3  -6  916.62   25.32
   5  -3  -6  882.92   23.40
  -5   3   6  924.09   23.88
   5  -3  -5  136.58    4.76
   5  -3  -5  128.64    3.18
  -5   3   5  129.72    3.01
   5  -3  -4  558.26   10.87
  -5   3   4  547.94   10.27
   5  -3  -3  108.50    5.53
   5  -3  -3  132.84    7.88
  -5   3   3  114.92    4.54
   5  -3  -2 1666.32   31.78
   5  -3  -2 1600.65   29.61
  -5   3   2 1588.35   28.69
   5  -3  -1   20.64    3.88
   5  -3  -1   19.80    7.14
  -5   3   1   12.81    3.80
  -5   3   0  617.29   12.76
   5  -3   1   87.00   10.74
   5  -3   1   82.04    7.36
   5  -3   2    3.88    1.99
  -5   3  -2    9.78    3.57
  -5   3  -3   95.76    4.23
  -5   3  -4    3.44    2.83
   5  -3   5  441.75   13.36
  -5   3  -5  438.19   14.57
   5  -3   6   93.51    6.95
  -5   3  -6   91.08    6.88
   5  -3   7  476.45   15.14
  -5   3  -7  467.42   15.77
   5  -3   8   31.50    5.82
  -5   3  -8   27.63    5.54
   5  -3   9   17.80    6.66
   5  -3  10   -0.37    4.46
  -5   3 -10    0.41    3.62
   5  -3  11   28.19    7.98
  -5   3 -11   20.66    5.03
   5  -3  12    4.15    4.39
  -5   3 -12    8.13    4.52
   5  -2 -16  103.92   11.26
   5  -2 -15    2.38    2.36
   5  -2 -15    8.58    2.99
   5  -2 -14  438.55   14.89
   5  -2 -14  440.88   14.64
   5  -2 -13  235.18    6.71
   5  -2 -13  238.80    6.16
   5  -2 -12  307.37    9.24
   5  -2 -12  324.94    9.09
   5  -2 -11  103.43    5.96
   5  -2 -11  102.83    5.21
   5  -2 -10    3.00    3.25
   5  -2 -10    1.09    2.71
   5  -2  -9   29.39    5.16
   5  -2  -9   22.07    6.48
   5  -2  -8  196.38   10.61
   5  -2  -8  189.26    7.39
   5  -2  -7  539.90   15.14
   5  -2  -7  547.26   15.35
  -5   2   7  539.03   14.32
   5  -2  -6   73.10    4.43
   5  -2  -6   68.46    3.52
  -5   2   6   65.31    2.04
   5  -2  -5  397.93   12.70
   5  -2  -5  355.34   11.80
  -5   2   5  368.05   10.71
   5  -2  -4  118.94    7.12
   5  -2  -3  187.18    8.35
   5  -2  -3  184.02    7.71
  -5   2   3  191.74    7.37
   5  -2  -2  120.80    9.05
   5  -2  -2  117.00    5.20
  -5   2   2  112.38    4.48
   5  -2  -1  123.78    6.24
   5  -2  -1  132.44    5.95
  -5   2   1  118.27    5.34
   5  -2   0   70.64    3.90
  -5   2   0   69.66    2.90
   5  -2   1  400.90   15.27
   5  -2   1  410.91   15.48
   5  -2   2   23.02    7.79
   5  -2   2   17.19    5.67
   5  -2   3   57.65    4.63
   5  -2   3   65.59    6.97
   5  -2   4   45.19    4.57
  -5   2  -4   33.70   11.86
   5  -2   5   16.76    5.45
  -5   2  -5    4.45    3.27
   5  -2   6  158.10    8.03
  -5   2  -6  158.43    7.74
   5  -2   7  391.33   13.52
   5  -2   8   84.41    5.86
   5  -2   9    4.49    4.53
  -5   2  -9    1.39    2.22
   5  -2  10   31.90   11.16
  -5   2 -10   25.00    5.42
  -5   2 -11    7.07    4.65
  -5   2 -12   23.73    6.14
   5  -1 -16   12.34    4.97
   5  -1 -16    8.34    6.35
   5  -1 -15   19.64    5.32
   5  -1 -15   20.11    6.13
   5  -1 -14   26.68    6.03
   5  -1 -14   21.24    4.97
   5  -1 -13  131.37    6.72
   5  -1 -13  138.89   10.04
   5  -1 -12   96.05    6.02
   5  -1 -12  100.72   10.04
   5  -1 -11    8.89    2.79
   5  -1 -11   11.21    3.09
   5  -1 -10  226.02    8.56
   5  -1 -10  217.60    9.36
   5  -1  -9  163.60    9.49
   5  -1  -9  177.48    8.47
   5  -1  -8   11.62    3.04
   5  -1  -8   16.38    2.70
   5  -1  -7    2.07    1.66
   5  -1  -7   -0.37    2.01
   5  -1  -6 1142.69   30.32
   5  -1  -6 1159.80   30.52
  -5   1   6 1123.89   29.27
   5  -1  -5    8.61    2.66
  -5   1   5    7.54    1.09
   5  -1  -4  320.68   11.97
  -5   1   4  321.60   11.67
   5  -1  -3   -0.95    2.80
   5  -1  -3    3.29    2.28
  -5   1   3    6.97    2.12
   5  -1  -2   46.17    5.16
   5  -1  -2   44.66    2.92
  -5   1   2   43.27    2.64
   5  -1  -1  216.47    8.62
   5  -1  -1  216.93    9.19
  -5   1   1  212.47    8.40
   5  -1   0  429.69   16.15
   5  -1   0  484.33   11.14
   5  -1   1   49.94    3.21
   5  -1   1   53.03    4.24
   5  -1   2  610.20   17.19
   5  -1   2  589.92   16.93
   5  -1   3  219.26    8.51
   5  -1   3  227.45    9.39
   5  -1   4   12.12    3.60
   5  -1   4    7.08    5.72
   5  -1   5  121.05    7.53
  -5   1  -5   90.12    7.26
   5  -1   6   10.22    5.01
   5  -1   7  416.10   14.41
  -5   1  -7  361.36   12.16
   5  -1   8    6.53    5.39
  -5   1  -8   -3.18    3.45
   5  -1   9  276.92   14.73
  -5   1  -9  276.61   12.16
   5  -1  10    6.54    3.18
  -5   1 -10   -2.50    3.87
   5  -1  11    2.97    1.99
  -5   1 -11    1.36    2.74
   5  -1  12   33.62    8.42
  -5   1 -12   23.96    6.15
   5   0 -16    2.90    3.20
   5   0 -16   13.51    4.67
   5   0 -15   55.36    6.74
   5   0 -14  127.72    7.55
   5   0 -14  115.22    7.28
   5   0 -13  149.84    6.54
   5   0 -13  133.34    8.62
   5   0 -12   -0.32    2.94
   5   0 -12    4.89    4.12
   5   0 -11   43.32    4.11
   5   0 -11   42.75    9.00
   5   0 -10   20.11    4.00
   5   0 -10   20.32    4.31
   5   0  -9   56.95    7.49
   5   0  -8   51.54    8.53
   5   0  -7  243.35    9.40
   5   0  -7  240.53   11.36
   5   0  -6   42.48    3.88
   5   0  -6   44.03    5.31
   5   0  -5   18.86    6.62
   5   0  -5   22.39    7.05
   5   0  -4  905.39   17.75
   5   0  -4  941.35   18.10
  -5   0   4  894.34   16.90
   5   0  -3    1.45    2.40
   5   0  -3    1.73    3.32
  -5   0   3   -3.40    1.61
   5   0  -2   39.42    4.98
   5   0  -2   43.54    3.97
   5   0  -1   69.94    9.87
   5   0  -1   65.67    4.85
   5   0   0  426.57   15.58
   5   0   0  457.57   11.19
   5   0   1  218.57    7.75
   5   0   1  222.40    9.03
   5   0   2  602.43   16.65
   5   0   2  612.65   17.54
   5   0   3  316.49   11.18
   5   0   3  316.74   12.09
   5   0   4   19.29    4.13
   5   0   4   18.49    4.51
   5   0   5   -0.07    3.34
   5   0   5    3.06    3.40
   5   0   6  266.42    8.89
  -5   0  -6  245.24    8.56
   5   0   7   31.70    4.60
  -5   0  -7   21.65    3.89
   5   0   8  411.42   11.53
  -5   0  -8  399.84   11.48
   5   0   9   19.62    4.93
  -5   0  -9    9.56    2.55
   5   0  10   39.59   10.49
  -5   0 -10   43.36    6.87
   5   0  11   13.93    4.19
  -5   0 -11   11.40    3.14
   5   0  12   21.65    6.04
  -5   0 -12   24.46    6.16
   5   1 -16   22.89    6.03
   5   1 -16   13.27    3.54
   5   1 -15   21.85    5.14
   5   1 -15   28.63    6.64
   5   1 -14   24.36    5.06
   5   1 -14   18.91    8.77
   5   1 -13   12.24    4.02
   5   1 -12  396.97   11.41
   5   1 -11   54.60    5.22
   5   1 -11   47.45    5.39
   5   1 -10  171.55    8.01
   5   1 -10  166.43    7.85
   5   1  -9   24.91    4.17
   5   1  -9   20.09    4.43
   5   1  -8  167.54    7.90
   5   1  -8  191.33    8.30
   5   1  -7   44.81   11.22
   5   1  -7   52.30   10.57
   5   1  -6 2084.53   11.74
   5   1  -6 1966.24   50.61
   5   1  -5  244.17    8.43
   5   1  -5  274.62   10.85
   5   1  -4  306.25   10.90
   5   1  -4  305.62   10.11
   5   1  -3    2.39    3.41
   5   1  -3    1.53    2.33
   5   1  -2  100.99    6.87
   5   1  -2  122.13    7.47
   5   1  -1   52.66    5.01
   5   1  -1   58.63    5.50
   5   1   0  636.76   18.33
   5   1   0  632.73   18.34
   5   1   1  468.29    5.87
   5   1   1  462.36    7.62
   5   1   2  326.01   11.09
   5   1   2  338.54   19.44
   5   1   3  455.72   10.91
   5   1   3  462.97   11.74
   5   1   4    3.49    3.57
   5   1   4    3.85    2.80
   5   1   5    6.64    3.53
   5   1   5   -3.43    3.46
   5   1   6   34.53    3.82
   5   1   6   32.94    6.40
   5   1   7  464.23   25.57
  -5  -1  -7  465.78   26.86
   5   1   8   41.71    9.99
  -5  -1  -8   29.92    7.42
   5   1   9  534.04   25.89
  -5  -1  -9  620.78   28.41
   5   1  10   11.86    3.65
  -5  -1 -10   20.68    5.48
   5   1  11   26.08    6.53
  -5  -1 -11   13.58    4.14
   5   1  12    5.35    2.99
  -5  -1 -12    3.33    4.08
   5   2 -16   56.63    5.43
   5   2 -16   32.80   14.05
   5   2 -15   59.82    6.26
   5   2 -15   40.06   16.52
   5   2 -14  183.63    7.24
   5   2 -14  188.98    9.09
   5   2 -13  220.96    6.75
   5   2 -12  202.25    7.23
   5   2 -12  216.44    9.20
   5   2 -11  934.53   50.40
   5   2 -11  967.42   51.85
   5   2 -10  108.13   14.41
   5   2 -10  108.78    6.98
   5   2  -9  247.52    8.81
   5   2  -9  271.53    7.14
   5   2  -8   -3.22    3.32
   5   2  -8    7.30    3.17
   5   2  -7  466.09   11.22
   5   2  -7  442.00    7.23
   5   2  -6  151.26    9.79
   5   2  -6  157.99    7.79
   5   2  -5  857.17   24.72
   5   2  -5  963.42   26.20
   5   2  -4   36.68    6.25
   5   2  -4   34.08    9.67
   5   2  -3  865.01   23.07
   5   2  -3  814.42   26.62
   5   2  -2    1.76    1.45
   5   2  -2    3.30    4.04
   5   2  -1  252.71    8.11
   5   2  -1  252.66   12.06
   5   2   0   24.04    2.48
   5   2   0   26.50   10.01
   5   2   1  834.95   22.04
   5   2   1  872.26   25.09
   5   2   2 1082.06   21.70
   5   2   2 1098.54   27.47
   5   2   3  615.06   13.31
   5   2   3  604.77   14.49
   5   2   4  185.76    6.44
   5   2   5  118.71    5.74
   5   2   5  150.29   18.22
   5   2   6   36.38    4.73
   5   2   7   62.27    4.48
   5   2   7   61.56   15.97
   5   2   8  327.39   12.70
  -5  -2  -8  347.84   13.21
   5   2   9    5.57    3.11
  -5  -2  -9   10.10    3.89
   5   2  10  305.12   14.09
  -5  -2 -10  348.60   14.84
   5   2  11    4.81    2.78
   5   3 -16    7.32    3.30
   5   3 -15   32.15    5.57
   5   3 -15   45.87    8.54
   5   3 -14  160.05    8.99
   5   3 -14  140.87    7.69
   5   3 -13   61.19    4.56
   5   3 -13   45.85    5.02
   5   3 -12  584.71   16.32
   5   3 -12  584.21   16.49
   5   3 -11  123.54   13.34
   5   3 -11  131.04   15.48
   5   3 -10  120.51    5.61
   5   3 -10  126.69    7.44
   5   3  -9    3.10    4.14
   5   3  -9    2.67    3.21
   5   3  -8  548.10   15.51
   5   3  -8  580.34   20.77
   5   3  -7   25.45    7.58
   5   3  -7   37.64   10.02
   5   3  -6  770.72   16.15
   5   3  -6  800.99   18.92
   5   3  -5    8.43    1.57
   5   3  -5   15.73    5.60
   5   3  -4 1358.69   36.18
   5   3  -4 1353.45   36.38
   5   3  -3   43.57    2.48
   5   3  -3   48.81   11.50
   5   3  -2  791.47   21.13
   5   3  -2  786.07   25.52
   5   3  -1   55.79    2.52
   5   3  -1   56.28    5.17
   5   3   0   60.75    6.04
   5   3   0   63.32    7.54
   5   3   1 1058.70   21.22
   5   3   1 1095.75   27.42
   5   3   2  387.57   14.49
   5   3   2  382.38   23.16
   5   3   3  482.78   13.80
   5   3   3  506.02   16.11
   5   3   4   31.96    9.58
   5   3   4   34.64   11.29
   5   3   5   -1.39    2.66
   5   3   6    3.05    2.75
   5   3   6   -0.99    4.16
   5   3   7  100.07    9.63
   5   3   7  108.15   24.29
   5   3   8    3.65    1.89
   5   3   8   -0.41    2.53
   5   3   9  335.04   12.28
  -5  -3  -9  356.01   13.43
   5   3  10   18.67    5.86
  -5  -3 -10   23.17    5.95
   5   3  11   12.34    3.15
  -5  -3 -11   18.47    6.57
   5   4 -16  111.79    9.11
   5   4 -16   84.64   11.87
   5   4 -15    3.24    3.89
   5   4 -15   11.38    4.26
   5   4 -14  176.22    8.97
   5   4 -14  149.09    8.62
   5   4 -13   45.00    6.28
   5   4 -13   68.49    5.43
   5   4 -12   40.60    5.32
   5   4 -12   44.45    5.09
   5   4 -11  323.22   10.45
   5   4 -11  313.63   10.70
   5   4 -10  224.38    8.25
   5   4 -10  231.91    8.89
   5   4  -9    5.77    3.29
   5   4  -9    2.98    2.42
   5   4  -8    5.72    3.55
   5   4  -8    4.13    3.69
   5   4  -7  229.95   11.37
   5   4  -7  258.33   16.86
   5   4  -6    4.44    1.80
   5   4  -6    5.24    3.94
   5   4  -5 1069.51   22.05
   5   4  -5 1034.16   25.79
   5   4  -4   -0.27    1.17
   5   4  -4   -0.32    4.16
   5   4  -3   12.95    2.40
   5   4  -3   15.46    4.65
   5   4  -2   17.56    3.80
   5   4  -2   17.69    5.11
  -5  -4   2   14.85    3.22
   5   4  -1   18.29    4.60
   5   4  -1   16.13    5.47
  -5  -4   1   16.00    2.56
   5   4   0    4.68    2.40
   5   4   0   -1.56    4.03
   5   4   1  182.15    9.01
   5   4   1  179.57   12.13
   5   4   2  365.35   10.59
   5   4   2  362.65   14.01
   5   4   3   20.63    3.28
   5   4   4   56.52    3.34
   5   4   4   53.34   13.10
   5   4   5   45.95    3.44
   5   4   5   48.66   11.91
   5   4   6    2.93    1.61
   5   4   6    1.30    3.09
   5   4   7   23.15    6.71
   5   4   7   25.11    7.54
   5   4   8  345.69   12.13
   5   4   8  358.86   15.89
   5   4   9   82.56   18.51
  -5  -4  -9   66.34   16.58
   5   4  10   97.94   14.09
  -5  -4 -10  117.23    8.07
   5   5 -16   13.53    5.22
   5   5 -16    5.72    5.27
   5   5 -15   28.46    4.49
   5   5 -15   20.23    4.68
   5   5 -14    5.70    3.57
   5   5 -14    6.42    4.16
   5   5 -13  109.10    7.93
   5   5 -13   68.31   19.38
   5   5 -12   49.00    4.58
   5   5 -12   46.75    5.78
   5   5 -11   84.72    6.27
   5   5 -11   77.84    6.51
   5   5 -10  200.42    6.65
   5   5 -10  233.78    9.40
   5   5  -9  177.36    5.87
   5   5  -9  164.65   14.59
   5   5  -8  375.44   10.67
   5   5  -8  322.64   20.96
   5   5  -7    5.57    2.17
   5   5  -7    6.17    4.06
   5   5  -6   37.85    2.74
   5   5  -6   54.10   12.30
   5   5  -5  199.20    8.84
   5   5  -5  218.36   12.27
   5   5  -4  297.55    8.74
   5   5  -4  307.69   11.28
   5   5  -3  345.36   10.24
   5   5  -3  323.12   14.12
   5   5  -2   66.70    4.75
   5   5  -2   69.33    7.60
  -5  -5   2   66.09    4.26
   5   5  -1    1.50    0.98
   5   5  -1    5.07    4.11
  -5  -5   1    2.63    1.24
   5   5   0    7.71    1.90
   5   5   0   12.55    3.36
  -5  -5   0    7.18    3.58
   5   5   1  159.53    5.72
   5   5   2    3.52    1.91
   5   5   2    2.56    4.56
   5   5   3  256.17    6.31
   5   5   3  262.54    9.11
   5   5   4   66.42    3.67
   5   5   4   63.65    8.51
   5   5   5  126.59    4.79
   5   5   5  113.62   11.82
   5   5   6   11.35    2.92
   5   5   6   13.56    4.13
   5   5   7    9.74    2.95
   5   5   7   25.64    7.08
   5   5   8   39.31    8.19
   5   5   8   36.16   11.79
   5   5   9  103.89    4.18
  -5  -5 -10  102.40    8.11
   5   6 -15   48.90    6.80
   5   6 -15   25.23   12.75
   5   6 -14    9.07    4.02
   5   6 -14    6.83    5.50
   5   6 -13   38.15    4.51
   5   6 -12    1.02    3.01
   5   6 -12    5.56    2.14
   5   6 -11  275.65   10.99
   5   6 -11  293.68   12.05
   5   6 -10   36.29   10.04
   5   6 -10   29.78    4.70
   5   6  -9   -2.38    4.14
   5   6  -8   22.99    6.69
   5   6  -8   30.02    8.19
   5   6  -7  100.55    5.18
   5   6  -7  109.89   16.08
   5   6  -6   15.25    4.62
   5   6  -6   11.53    6.18
   5   6  -5    0.48    1.56
   5   6  -5    4.37    3.09
   5   6  -4   11.77    2.19
   5   6  -4   18.10    5.42
   5   6  -3  291.00    7.32
   5   6  -3  296.86    6.88
   5   6  -3  312.36   13.06
   5   6  -2   91.13    5.37
   5   6  -2   85.39    7.43
  -5  -6   2   83.29    4.60
   5   6  -1   53.76    5.72
   5   6  -1   53.90   14.58
  -5  -6   1   43.78    4.89
   5   6   0   54.79    4.49
  -5  -6   0   55.21    2.83
   5   6   1    0.12    1.32
   5   6   1    0.40    2.42
   5   6   2  523.58   14.32
   5   6   2  519.84   17.50
   5   6   3   10.85    2.67
   5   6   3   12.54    5.20
   5   6   4  563.56   12.95
   5   6   4  574.52   20.50
   5   6   5   38.17    4.49
   5   6   5   38.82   10.86
   5   6   6    2.11    1.32
   5   6   6    3.93    4.41
   5   6   7   24.18    9.36
   5   6   8   29.75    9.22
   5   6   9   40.36   13.83
   5   7 -15   17.50    4.49
   5   7 -15    3.47    6.32
   5   7 -14   79.56   13.44
   5   7 -14   69.31    8.21
   5   7 -13   12.48    4.17
   5   7 -13   10.96    4.36
   5   7 -12  439.63   15.17
   5   7 -12  391.36   16.38
   5   7 -11   16.82    3.43
   5   7 -11   18.76    6.56
   5   7 -10  325.01   12.00
   5   7 -10  354.68   16.48
   5   7  -9   58.17    5.65
   5   7  -9   66.97   17.48
   5   7  -8  178.36    6.04
   5   7  -8  213.06    8.94
   5   7  -7    5.95    2.64
   5   7  -7    5.01    4.31
   5   7  -6  100.24    6.46
   5   7  -6  114.03    7.64
   5   7  -5   17.13    4.04
   5   7  -5   15.29    3.83
   5   7  -4 1012.52   26.80
   5   7  -4  877.81   26.83
   5   7  -3  600.32   14.27
   5   7  -3  613.75   20.04
   5   7  -2   20.63    4.03
   5   7  -1   76.57    4.23
   5   7   0   48.55    4.27
   5   7   0   48.00    6.67
   5   7   1  141.13    2.44
   5   7   1  152.22   21.55
   5   7   2    7.46    1.58
   5   7   2    7.75    4.19
   5   7   3  476.36   14.91
   5   7   4   17.74    4.42
   5   7   5  458.39   25.92
   5   7   6  170.03   17.73
   5   7   7   22.15    7.14
   5   7   8    1.69    4.17
   5   8 -14   27.58    4.55
   5   8 -14   32.14   11.46
   5   8 -13   13.90    4.76
   5   8 -13   18.07    7.04
   5   8 -12   52.37   15.75
   5   8 -12   55.43   20.96
   5   8 -11  251.08   10.76
   5   8 -11  274.16   11.73
   5   8 -10   22.77    8.46
   5   8 -10   25.21    7.01
   5   8  -9  374.17   13.03
   5   8  -9  387.64   15.43
   5   8  -8    2.61    1.92
   5   8  -8    3.81    3.35
   5   8  -7  206.17    6.04
   5   8  -7  227.21    8.33
   5   8  -6   27.92    3.76
   5   8  -6   44.75    8.02
   5   8  -5  779.96   41.78
   5   8  -5  746.97   41.30
   5   8  -4  438.41   23.42
   5   8  -4  423.87   24.20
   5   8  -3  261.59    5.73
   5   8  -2  382.80   22.61
   5   8  -1   42.27    6.53
   5   8   0    8.77    4.52
   5   8   1   81.93   14.65
   5   8   2  205.18    7.92
   5   8   3   47.53   13.60
   5   8   4  513.76   32.61
   5   8   5   17.00    5.61
   5   8   6  134.30    6.90
   5   8   7   10.06    4.45
   5   8   8   35.66   14.66
   5   9 -13   18.33    9.27
   5   9 -13   26.14    8.52
   5   9 -12   48.27   16.81
   5   9 -12   66.84   17.59
   5   9 -11    2.01    2.62
   5   9 -11    7.01    5.19
   5   9 -10  390.20   12.79
   5   9 -10  415.28   16.14
   5   9  -9    7.18    3.03
   5   9  -9   -0.17    4.53
   5   9  -8  193.33    4.76
   5   9  -8  162.23   20.98
   5   9  -7   36.34    7.58
   5   9  -7   29.50    7.40
   5   9  -6  289.76    9.74
   5   9  -6  309.42   14.04
   5   9  -4  370.01   13.67
   5   9  -3  171.28   10.20
   5   9  -2  179.02    9.86
   5   9  -1   25.07    5.97
   5   9   0  124.27   11.45
   5   9   1    9.10    7.19
   5   9   2   84.93   32.39
   5   9   3  179.62   16.23
   5   9   5  200.52   11.63
   5   9   6   20.79    7.71
   5  10 -12    8.78    3.83
   5  10 -12   25.76    6.28
   5  10 -11   75.80    6.94
   5  10 -10    3.40    4.06
   5  10  -9  142.50   13.06
   5  10  -8   -9.09    4.22
   5  10  -5   24.87    7.26
   5  10  -4   12.66    5.74
   5  10  -3   67.97    8.30
   5  10  -2  140.40    8.96
   5  10  -1   37.05    8.46
   5  10   0    3.25    3.88
   5  10   1  101.60   13.29
   5  10   2   65.22   18.30
   5  10   3   -2.14    4.10
   5  10   4  155.39   10.58
   5  10   5    7.56    7.47
   5  11 -10  192.54   17.15
   5  11  -9  116.98   10.08
   5  11  -7   24.32    7.82
   5  11  -6   33.55    7.46
   5  11  -5   41.35   17.86
   5  11  -4   28.23    7.73
   5  11  -3   47.60   10.32
   5  11  -2   10.06    5.06
   5  11  -1   36.13   12.09
   5  11   0    6.61    4.12
   5  11   1   20.96    6.76
   5  11   2    3.46    4.78
   5  11   3   51.81   21.42
   5  11   4   49.77   12.45
   5  12  -8  119.37   12.16
   5  12  -7   21.99    9.54
   5  12  -6    7.97    4.63
   5  12  -5   52.63   23.91
   5  12  -4  103.86   20.86
   5  12  -3    8.69    4.71
   5  12  -2  261.77   15.28
   5  12  -1    6.21    2.32
   5  12   0  136.62   21.52
   5  12   2   41.91   13.00
   5  13  -6   97.69    7.83
   5  13  -5   41.00    9.68
   5  13  -4   16.13    4.79
   5  13  -3  109.44   10.37
   5  13  -2    7.97    4.47
   6 -14   1   27.55   10.37
   6 -14   2  198.98   13.83
   6 -14   3    0.95    2.90
   6 -14   4    5.15    4.69
  -6  14  -4   -0.73    2.15
   6 -14   5   18.06    5.21
  -6  14  -5   20.28    3.77
   6 -14   6   12.87    4.00
  -6  14  -6    8.18    3.80
   6 -14   7   15.64    9.14
  -6  14  -7   13.49    8.64
   6 -13  -4    1.78    1.87
   6 -13  -3   14.37    5.47
   6 -13  -2   58.90    8.03
   6 -13  -1   22.43    6.35
   6 -13   0   38.39    4.89
   6 -13   1  340.05   15.93
  -6  13  -2    1.48    1.90
   6 -13   3  609.11   20.28
  -6  13  -3  598.95   19.15
   6 -13   4   31.32    4.67
  -6  13  -4   13.66    4.11
   6 -13   5   22.26    9.87
  -6  13  -5   25.93    4.82
   6 -13   6   24.52    5.37
  -6  13  -6   17.24    5.46
   6 -13   7   17.03    4.33
  -6  13  -7   10.98    3.12
   6 -13   8   85.64    8.54
  -6  13  -8   76.57   14.13
   6 -12  -7    1.25    1.77
   6 -12  -6   94.69    7.74
   6 -12  -5   28.84    5.55
   6 -12  -4  504.30   16.56
   6 -12  -3    2.34    2.14
   6 -12  -2   18.61    3.62
   6 -12  -1    3.11    2.00
   6 -12   0  249.23    6.72
  -6  12   0  263.87    7.86
   6 -12   1   73.27    4.52
  -6  12  -1   67.88    4.91
   6 -12   2  467.01   19.04
  -6  12  -2  471.61   15.79
   6 -12   3  136.80    6.76
  -6  12  -3  150.23    5.56
   6 -12   4  214.45   12.00
  -6  12  -4  221.35   13.39
   6 -12   5  116.35    5.74
  -6  12  -5  114.88    6.06
   6 -12   6   10.68    4.21
  -6  12  -6   11.28    4.71
   6 -12   7    9.83    3.39
  -6  12  -7    4.50    5.32
   6 -12   8   48.04    5.45
  -6  12  -8   42.78    9.37
   6 -12   9  114.88   14.74
  -6  12  -9  144.78    8.23
   6 -11 -10  215.29    9.29
   6 -11  -9   18.22    4.20
   6 -11  -8   12.23    3.21
   6 -11  -7   86.71    8.56
   6 -11  -6   77.49   10.65
   6 -11  -5  381.30   11.80
   6 -11  -4  312.37    8.49
   6 -11  -3  549.09   15.97
   6 -11  -2   27.99    7.37
   6 -11  -1  503.67   13.32
  -6  11   1  508.43   10.52
   6 -11   0   21.41    7.61
  -6  11   0   28.82    5.81
   6 -11   1  186.35   12.49
  -6  11  -1  199.13    7.84
   6 -11   2    4.01    3.27
   6 -11   3  661.45   23.56
  -6  11  -3  624.31   16.43
   6 -11   4   29.48   11.12
  -6  11  -4   39.03    9.04
   6 -11   5  108.49   11.53
  -6  11  -5  142.57    7.72
  -6  11  -6    0.23    3.44
   6 -11   7  103.62    7.08
  -6  11  -7   80.14   17.49
   6 -11   8   74.66    5.70
  -6  11  -8   93.57    8.34
   6 -11   9  126.08   11.98
  -6  11  -9  142.61    9.36
   6 -10 -13   88.77    4.97
   6 -10 -12   26.76    7.95
   6 -10 -11  245.95   13.69
   6 -10 -10   69.58   13.49
   6 -10  -9  215.69   10.78
   6 -10  -8  219.87    5.55
   6 -10  -7   57.43    4.34
   6 -10  -6   91.64    6.02
   6 -10  -5   82.14    7.58
   6 -10  -4  728.72   41.15
   6 -10  -3  120.29    5.16
   6 -10  -2  600.93   18.49
  -6  10   2  584.40   15.43
   6 -10  -1   16.30    3.43
  -6  10   1   13.37    3.15
   6 -10   0  162.70    6.20
  -6  10   0  162.12    4.96
   6 -10   1   45.15   11.60
  -6  10  -1   35.58    9.19
   6 -10   2  138.54    7.26
  -6  10  -2  127.69    5.18
   6 -10   3    1.29    2.42
  -6  10  -3    5.39    3.51
   6 -10   4  214.78    9.19
  -6  10  -4  214.24    8.44
   6 -10   5    1.61    3.73
  -6  10  -5    2.83    2.58
   6 -10   6   48.32    5.20
  -6  10  -6   35.49    8.39
  -6  10  -7    8.63    4.40
   6 -10   8    1.44    4.05
  -6  10  -8    5.72    4.33
   6 -10   9   98.34    6.63
  -6  10  -9   91.64    6.78
   6 -10  10   94.89   20.78
  -6  10 -10   78.37    6.59
   6  -9 -13   11.86    3.55
   6  -9 -12  158.01   10.84
   6  -9 -11   48.28    7.06
   6  -9 -10  258.94   12.99
   6  -9  -9  107.28    6.29
   6  -9  -8  116.65    6.79
   6  -9  -7   23.35    4.14
   6  -9  -6    4.27    3.36
   6  -9  -5   73.70    6.18
   6  -9  -4   55.96    7.81
   6  -9  -3  381.22   11.08
   6  -9  -2    0.41    2.00
  -6   9   2    0.61    0.60
  -6   9   2    0.07    0.59
   6  -9  -1   49.83    6.24
  -6   9   1   41.87    2.97
  -6   9   1   51.71    5.97
   6  -9   0   87.39    4.17
  -6   9   0   84.81    8.66
   6  -9   1  122.61   13.58
  -6   9  -1  105.63    9.10
   6  -9   2    3.76    3.82
  -6   9  -2    4.05    3.25
   6  -9   3  102.59    5.34
  -6   9  -3  108.29    7.52
   6  -9   4   69.46   12.17
  -6   9  -4   65.62    4.74
   6  -9   5  177.39    6.84
  -6   9  -5  170.45    6.94
   6  -9   6   22.34    4.60
  -6   9  -6   36.99    5.22
   6  -9   7    9.04    2.02
  -6   9  -7    8.94    3.82
   6  -9   8    3.25    4.26
  -6   9  -8   -0.02    3.20
   6  -9   9   11.14    3.75
  -6   9  -9   20.45    5.92
   6  -9  10   71.85   14.48
  -6   9 -10   93.55    7.45
   6  -9  11   22.97    4.87
  -6   9 -11   19.50    5.81
   6  -8 -14    0.92    2.88
   6  -8 -13   12.08    6.52
   6  -8 -12    2.45    3.66
   6  -8 -11  118.71    5.66
   6  -8 -10  148.99    7.65
   6  -8  -9  240.14    8.44
   6  -8  -8   10.80    4.08
   6  -8  -7    7.33    3.80
   6  -8  -6    2.30    2.32
   6  -8  -5    7.24    2.43
   6  -8  -4  196.65    8.27
   6  -8  -3   26.83    4.11
   6  -8  -2  186.18    8.95
  -6   8   2  163.97    6.91
  -6   8   2  172.67    7.16
   6  -8  -1   15.26    3.93
  -6   8   1    9.73    2.42
  -6   8   1   17.83    4.14
   6  -8   0   28.31    9.30
  -6   8   0   18.55    4.47
  -6   8   0   30.30    8.17
   6  -8   1   48.59   11.41
  -6   8  -1   40.23    3.76
   6  -8   2   36.83    6.92
  -6   8  -2   37.70    3.94
   6  -8   3    9.49    4.28
  -6   8  -3    6.59    2.46
   6  -8   4  286.88    8.82
  -6   8  -4  311.52   10.70
   6  -8   5  227.73   16.36
  -6   8  -5  252.01    8.27
   6  -8   6    7.20    4.14
  -6   8  -6   13.34    3.40
   6  -8   7   38.79    8.53
  -6   8  -7   28.66    8.09
   6  -8   8    3.29    3.74
  -6   8  -8    6.40    3.77
   6  -8   9  113.95   18.29
  -6   8  -9  100.57   16.36
   6  -8  10   20.36    6.78
  -6   8 -10   13.59    5.43
   6  -8  11  217.65   22.90
  -6   8 -11  245.37   12.22
   6  -7 -14   44.03    6.60
   6  -7 -13   25.68    3.98
   6  -7 -12    5.41    3.56
   6  -7 -11   11.14    3.85
   6  -7 -10   18.71    3.74
   6  -7  -9  233.35    7.32
   6  -7  -8  195.37    8.52
   6  -7  -7   59.51    4.69
   6  -7  -6   64.31    5.51
   6  -7  -5   77.20    6.07
   6  -7  -4    3.52    3.57
   6  -7  -3  963.63   21.00
   6  -7  -2   96.12    7.28
  -6   7   2   80.08    2.38
  -6   7   2   88.31    2.84
   6  -7  -1  649.96   20.16
  -6   7   1  645.38   13.16
  -6   7   1  660.03   13.30
   6  -7   0  111.21   10.17
  -6   7   0   69.24    6.98
  -6   7   0   93.04    8.73
   6  -7   1   12.26    4.48
  -6   7  -1   14.50    3.69
   6  -7   2  157.12    8.34
  -6   7  -2  180.01   10.08
   6  -7   3   32.52    4.52
  -6   7  -3   34.70    6.22
   6  -7   4  195.70    9.15
  -6   7  -4  195.53   11.39
   6  -7   5  315.97   11.22
  -6   7  -5  326.28   11.45
   6  -7   6  138.77    6.39
  -6   7  -6  141.26    6.54
   6  -7   7    2.87    2.64
  -6   7  -7    2.13    2.53
   6  -7   8   41.25    7.86
  -6   7  -8   45.24    7.83
   6  -7   9   10.25    5.97
  -6   7  -9    6.06    2.94
   6  -7  10  232.56   14.89
  -6   7 -10  250.35   15.35
   6  -7  11    7.47    7.68
  -6   7 -11   -1.01    2.77
   6  -6 -15  119.42    7.41
   6  -6 -14   22.90    6.25
   6  -6 -13    7.74    3.49
   6  -6 -12  148.53    5.98
   6  -6 -11   69.68    4.40
   6  -6 -10  488.76   16.18
   6  -6  -9   97.46    5.77
   6  -6  -8   92.21    6.71
   6  -6  -7   19.98    5.35
   6  -6  -6  501.09   15.47
   6  -6  -5   12.86    4.49
   6  -6  -4  273.21   12.33
   6  -6  -3    6.13    3.76
  -6   6   3    5.21    0.77
  -6   6   3    5.22    0.68
   6  -6  -2 1402.13   37.07
  -6   6   2 1358.59   34.67
  -6   6   2 1423.80   36.22
   6  -6  -1  554.56   13.87
  -6   6   1  548.55   11.43
  -6   6   1  568.83   11.99
   6  -6   0  168.83    7.50
  -6   6   0  147.27    6.92
  -6   6   0  165.57    6.37
   6  -6   1   64.14    5.73
  -6   6  -1   65.01    3.43
   6  -6   2   51.59    5.93
  -6   6  -2   49.44    4.18
   6  -6   3  358.45   11.58
  -6   6  -3  353.04    9.62
   6  -6   4  225.28    9.30
  -6   6  -4  230.84   12.10
   6  -6   5  108.49    8.03
  -6   6  -5   96.21   12.69
   6  -6   6  164.67    7.59
  -6   6  -6  150.48    7.52
   6  -6   7  261.90    9.74
  -6   6  -7  268.20   10.40
   6  -6   8   16.41    5.80
  -6   6  -8   17.91    7.89
   6  -6   9   55.94    6.20
  -6   6  -9   59.34    7.22
   6  -6  10   44.69   17.00
  -6   6 -10   74.00    8.76
   6  -6  11  161.27   28.28
  -6   6 -11  152.45    9.61
   6  -5 -15  140.68    6.15
   6  -5 -14  169.42    8.53
   6  -5 -13   11.42    4.82
   6  -5 -12   88.14    8.40
   6  -5 -11   16.95    4.28
   6  -5 -10  400.14   22.38
   6  -5 -10  377.27   20.26
   6  -5  -9 1104.66   30.09
   6  -5  -9 1086.30   28.55
   6  -5  -8  494.57    7.01
   6  -5  -8  495.30    7.03
   6  -5  -7  235.60   11.13
   6  -5  -7  238.05    9.54
   6  -5  -7  250.10   10.02
   6  -5  -6    4.13    2.02
   6  -5  -5  326.53   12.17
   6  -5  -4   25.54    4.10
  -6   5   4   24.35    1.39
   6  -5  -3  956.92   28.23
  -6   5   3  894.22   22.87
  -6   5   3  951.88   24.24
   6  -5  -2  133.72    6.58
  -6   5   2  130.01    4.69
  -6   5   2  135.02    4.94
   6  -5  -1 1035.61   27.83
  -6   5   1 1020.40   26.69
  -6   5   1 1030.05   27.02
   6  -5   0  111.78    8.50
  -6   5   0  117.79    3.25
   6  -5   1  308.59   11.85
  -6   5  -1  324.96   11.38
   6  -5   2    9.86    4.61
  -6   5  -2    7.41    2.68
   6  -5   3  467.16   14.06
  -6   5  -3  478.08   14.13
   6  -5   4  140.12    9.39
  -6   5  -4  137.50    6.63
   6  -5   5 1042.41   26.03
  -6   5  -5 1099.38   28.03
   6  -5   6  974.08   52.56
  -6   5  -6 1104.95   59.39
   6  -5   7   71.88    7.60
  -6   5  -7   77.05    5.81
   6  -5   8   68.21   13.87
  -6   5  -8   48.33    5.42
  -6   5  -9   87.12    6.14
  -6   5 -10    1.51    2.90
   6  -5  11    7.84    2.05
  -6   5 -11   14.02    5.55
   6  -5  12  112.85   21.78
  -6   5 -12  115.48   17.33
   6  -4 -16   81.57   14.56
   6  -4 -15  270.28   13.37
   6  -4 -14   78.02   11.95
   6  -4 -13  118.72    9.46
   6  -4 -12  140.81    6.68
   6  -4 -12  118.30    5.18
   6  -4 -11   42.15    4.07
   6  -4 -11   41.24    3.87
   6  -4 -10  422.95   13.12
   6  -4 -10  399.71   11.39
   6  -4  -9  177.91    7.99
   6  -4  -9  171.97    7.91
  -6   4   9  188.56    6.87
   6  -4  -8  995.97   10.34
   6  -4  -8  984.23   13.54
  -6   4   8  989.42   13.54
   6  -4  -7  129.33    6.92
   6  -4  -7  124.08    6.22
  -6   4   7  116.57    5.49
   6  -4  -6  310.33   15.90
   6  -4  -6  308.20    9.99
  -6   4   6  302.37    9.59
   6  -4  -5   13.92    3.98
   6  -4  -5   14.41    2.62
  -6   4   5   13.80    2.19
   6  -4  -4   10.97    4.19
   6  -4  -4    8.76    1.66
  -6   4   4   10.09    1.92
   6  -4  -3   88.25    4.79
   6  -4  -3   91.18    2.89
  -6   4   3   93.18    2.69
   6  -4  -2 1411.57   37.97
   6  -4  -2 1369.02   35.60
  -6   4   2 1321.18   34.36
   6  -4  -1   21.07    5.53
   6  -4  -1   20.84    7.16
  -6   4   1   18.78    3.46
   6  -4   0  456.70   13.35
  -6   4   0  445.08   13.48
   6  -4   1   29.19    7.76
  -6   4  -1   30.46    7.06
   6  -4   2   44.58   12.81
  -6   4  -2   44.67    3.99
   6  -4   3    2.64    2.92
  -6   4  -3    1.13    2.95
  -6   4  -4  536.86   11.49
  -6   4  -5  919.98   23.97
   6  -4   6   27.44    6.60
  -6   4  -6   36.80    9.52
   6  -4   7  477.11   16.09
  -6   4  -7  498.20   13.69
   6  -4   8   51.73   13.00
  -6   4  -8   63.43   14.29
   6  -4   9    6.55    6.21
  -6   4  -9    3.57    3.95
   6  -4  10    5.17    5.36
  -6   4 -10    2.05    4.51
   6  -4  11  162.14   19.73
  -6   4 -11  190.04   11.45
   6  -4  12    7.14    3.96
   6  -3 -16  180.58   10.17
   6  -3 -15   11.09    3.90
   6  -3 -14  197.11   17.96
   6  -3 -13    4.47    2.53
   6  -3 -13   16.50    3.84
   6  -3 -12  131.13   12.04
   6  -3 -12  130.48    6.10
   6  -3 -11   14.85    4.17
   6  -3 -11   13.84    4.15
   6  -3 -10   95.46    5.82
   6  -3 -10   96.87    3.54
   6  -3  -9   10.09    3.33
   6  -3  -9   13.84    2.91
   6  -3  -8  177.94    8.87
   6  -3  -8  177.89    7.79
  -6   3   8  170.57    7.32
   6  -3  -7  110.42   14.18
   6  -3  -7  100.73    5.16
  -6   3   7  104.67    4.54
   6  -3  -6   30.32    7.84
   6  -3  -6   29.66    4.76
  -6   3   6   27.53    2.80
   6  -3  -5   81.39   13.77
   6  -3  -5   78.33    3.05
  -6   3   5   76.89    1.87
   6  -3  -4  125.82    4.94
   6  -3  -4  119.34    3.63
  -6   3   4  116.83    3.09
   6  -3  -3  293.54    9.90
   6  -3  -3  285.22    9.76
  -6   3   3  269.21    8.56
   6  -3  -2   28.56    7.15
   6  -3  -2   22.60    6.71
  -6   3   2   18.01    3.37
   6  -3  -1 1748.59   46.12
   6  -3  -1 1771.72   47.57
   6  -3   0   50.99    9.35
   6  -3   0   47.65    3.66
   6  -3   1   38.11   10.43
   6  -3   2   21.51    5.45
   6  -3   3    8.90    3.14
  -6   3  -3   10.94    3.95
   6  -3   4  206.40   15.18
  -6   3  -4  220.80    8.65
   6  -3   5   11.74    2.96
  -6   3  -5    5.04    4.25
   6  -3   6    8.35    5.89
  -6   3  -6    5.52    4.25
   6  -3   7    6.37    4.01
  -6   3  -7    6.13    3.84
  -6   3  -8   -1.13    3.65
   6  -3   9   13.46    6.83
  -6   3  -9    5.23    3.75
   6  -3  10    4.51    2.44
   6  -3  11   12.25    6.86
  -6   3 -11   10.09    5.22
   6  -3  12  182.66   10.36
  -6   3 -12  204.18   11.21
   6  -2 -16    5.53    2.71
   6  -2 -15   55.42    9.21
   6  -2 -14  169.18   14.19
   6  -2 -14  139.99    6.06
   6  -2 -13  293.39   11.81
   6  -2 -13  293.38   10.81
   6  -2 -12    5.07    1.67
   6  -2 -12    1.59    2.13
   6  -2 -11    9.74    5.24
   6  -2 -11    8.40    3.15
   6  -2 -10    8.31    5.15
   6  -2 -10    5.96    2.70
   6  -2  -9    0.01    1.69
   6  -2  -9    2.97    2.12
   6  -2  -8  846.03   23.07
   6  -2  -8  805.08   21.64
   6  -2  -7   12.56    4.57
   6  -2  -7   16.02    4.24
  -6   2   7   16.16    2.26
   6  -2  -6   60.12    4.61
   6  -2  -6   54.30    5.96
  -6   2   6   51.50    2.11
   6  -2  -5    6.10    2.99
   6  -2  -5    4.15    1.79
  -6   2   5    3.36    1.09
   6  -2  -4   -0.18    3.10
   6  -2  -4    0.48    2.22
  -6   2   4    1.88    1.38
   6  -2  -3   71.42    6.67
  -6   2   3   73.19    4.29
   6  -2  -2  342.09   11.26
  -6   2   2  306.90    9.66
   6  -2  -1   14.70    4.10
   6  -2  -1   12.58    3.01
   6  -2   0  370.69   14.03
   6  -2   0  390.55   14.75
   6  -2   1  192.41   13.66
   6  -2   1  175.96   11.30
   6  -2   2   71.83    4.61
   6  -2   2   76.20    4.49
   6  -2   3   12.02    4.53
   6  -2   3   14.08    4.13
   6  -2   4    2.06    3.53
  -6   2  -4    3.59    3.46
   6  -2   5  173.57   12.28
  -6   2  -5  183.23   11.47
   6  -2   6    6.24    2.78
  -6   2  -6    6.13    4.24
   6  -2   7  347.15   10.62
  -6   2  -7  335.78   10.02
   6  -2   8    9.36    4.06
  -6   2  -8    3.83    4.05
   6  -2   9    8.72    4.65
   6  -2  10   39.32   11.61
  -6   2 -10   25.67    5.30
   6  -2  11  148.38   28.27
  -6   2 -11  138.00    8.98
   6  -1 -16    6.60    7.17
   6  -1 -15   75.73    6.74
   6  -1 -15   69.11    9.21
   6  -1 -14  104.89    7.24
   6  -1 -14   91.97    6.01
   6  -1 -13   85.39    9.49
   6  -1 -13   85.82    4.57
   6  -1 -12   83.96    9.18
   6  -1 -12   59.38    4.17
   6  -1 -11   17.53    5.46
   6  -1 -11   11.30    3.50
   6  -1 -10   18.52    3.08
   6  -1 -10   21.06    3.23
   6  -1  -9   93.13    6.18
   6  -1  -9   86.32    6.76
   6  -1  -8   31.56    4.21
   6  -1  -8   39.42    8.79
   6  -1  -7 1012.68   20.55
   6  -1  -6  192.30    7.67
   6  -1  -6  188.42    8.34
   6  -1  -5   19.56    4.58
   6  -1  -5   24.48    5.64
   6  -1  -4  134.20    4.75
   6  -1  -4  125.89    4.65
   6  -1  -3  108.22    5.41
   6  -1  -3   91.36    4.25
   6  -1  -2  499.91   14.69
   6  -1  -2  503.98   14.88
   6  -1  -1  464.93    6.27
   6  -1  -1  494.70   15.36
   6  -1   0  305.73   10.73
   6  -1   0  301.54   12.27
   6  -1   1   43.95    4.23
   6  -1   1   40.08   10.00
   6  -1   2   17.22    5.43
   6  -1   2   13.83    5.46
   6  -1   3    3.13    3.32
   6  -1   3    4.90    3.73
   6  -1   4   72.48   15.06
   6  -1   4   80.09   17.87
   6  -1   5  105.03    9.55
   6  -1   6  329.61   18.90
  -6   1  -6  351.03   20.10
   6  -1   7    1.36    3.59
   6  -1   8  222.67    7.66
  -6   1  -8  227.64    7.66
   6  -1   9    4.59    3.00
  -6   1  -9   12.78    5.55
   6  -1  10   45.02   10.03
  -6   1 -10   50.15    6.98
   6  -1  11   -0.38    4.00
  -6   1 -11    4.64    3.18
   6   0 -16   11.02    3.61
   6   0 -16    9.45    3.42
   6   0 -15   38.77    5.18
   6   0 -15   61.85    5.82
   6   0 -14  409.48   14.47
   6   0 -14  403.80   14.02
   6   0 -13   23.76    5.07
   6   0 -13   20.03    4.48
   6   0 -12  227.81    8.68
   6   0 -11  124.28   10.58
   6   0 -10   52.27   12.18
   6   0 -10   43.35    4.39
   6   0  -9   13.99    4.03
   6   0  -9   19.59    4.92
   6   0  -8  613.68   17.22
   6   0  -8  584.00   17.92
   6   0  -7    4.05    2.52
   6   0  -7   12.53    2.82
   6   0  -6  606.37   16.99
   6   0  -6  621.59   17.82
   6   0  -5   31.07    9.28
   6   0  -5   28.66    5.68
   6   0  -4  133.17    5.87
   6   0  -4  133.02    7.62
   6   0  -3   10.73    3.25
   6   0  -3    3.24    2.58
   6   0  -2 1137.78   31.41
   6   0  -2 1157.55   33.63
   6   0  -1  304.26   10.55
   6   0  -1  320.95   11.60
   6   0   0  742.06   20.11
   6   0   0  754.46   21.21
   6   0   1  505.13   11.86
   6   0   1  494.99   14.21
   6   0   2   28.80    7.69
   6   0   2   23.55    5.46
   6   0   3   65.12    5.91
   6   0   3   60.31    8.17
   6   0   4  107.80    6.80
   6   0   4   90.88    9.45
   6   0   5  557.67   16.48
   6   0   5  538.03   17.41
   6   0   6   41.00   12.74
   6   0   7  693.66   19.30
  -6   0  -7  733.35   21.33
   6   0   8   16.68    4.47
  -6   0  -8   10.38    5.44
   6   0   9  189.51    7.71
  -6   0  -9  184.35   10.19
   6   0  10    0.87    4.39
  -6   0 -10    4.20    3.76
   6   0  11   82.96   16.77
  -6   0 -11   57.12   10.52
   6   1 -16   31.83   12.49
   6   1 -15  141.80    7.44
   6   1 -14  212.30    7.49
   6   1 -14  209.03   10.20
   6   1 -13  544.02   25.52
   6   1 -13  524.62   24.29
   6   1 -12  113.56    6.14
   6   1 -12  111.72    9.91
   6   1 -11   60.59   12.26
   6   1 -11   50.62    5.38
   6   1 -10   65.94   10.76
   6   1 -10   66.02    5.22
   6   1  -9  114.27    6.33
   6   1  -9  121.78    8.04
   6   1  -8   27.73    4.86
   6   1  -8   44.22   11.56
   6   1  -7  983.08   21.12
   6   1  -7  976.77   21.93
   6   1  -6   51.25    4.32
   6   1  -6   40.75    4.17
   6   1  -5  881.61   23.68
   6   1  -5  925.49   25.69
   6   1  -4    5.11    3.64
   6   1  -4    2.27    2.48
   6   1  -3  526.98   14.63
   6   1  -3  538.28   15.56
   6   1  -2   70.96    3.92
   6   1  -2   66.04    4.20
   6   1  -1  720.90   20.52
   6   1  -1  738.89   21.69
   6   1   0  576.99   19.23
   6   1   0  591.31   17.98
   6   1   1  552.20   12.32
   6   1   1  543.19   13.32
   6   1   2  427.49   12.17
   6   1   2  439.30   14.97
   6   1   3  140.54    6.26
   6   1   3  142.47    9.31
   6   1   4  187.61    8.11
   6   1   4  216.44   13.99
   6   1   5   85.42    4.66
   6   1   5   83.77    6.56
   6   1   6  346.33   10.73
   6   1   6  323.51   19.54
   6   1   7   65.11    5.81
  -6  -1  -7   63.91    5.91
   6   1   8  346.52   17.44
  -6  -1  -8  334.72   18.75
   6   1   9    7.48    2.59
  -6  -1  -9    2.33    4.12
   6   1  10   43.50    9.83
  -6  -1 -10   24.99    7.34
   6   1  11    4.20    3.06
  -6  -1 -11   10.63    6.11
   6   2 -16   42.55   11.31
   6   2 -16   25.89   11.27
   6   2 -15   40.98   15.93
   6   2 -15   51.75    5.49
   6   2 -14  329.35   13.18
   6   2 -14  339.96   13.47
   6   2 -13   94.58    6.37
   6   2 -13  113.24   11.44
   6   2 -12  476.77   15.13
   6   2 -12  458.42   13.81
   6   2 -11  152.63    6.11
   6   2 -11  150.39    6.55
   6   2 -10  156.52    6.88
   6   2 -10  148.50    6.90
   6   2  -9  266.02    8.89
   6   2  -9  247.37    8.78
   6   2  -8  297.76    8.55
   6   2  -8  271.43   15.02
   6   2  -7   22.71    6.85
   6   2  -7   19.46    4.82
   6   2  -6 1610.27   32.10
   6   2  -6 1665.24   33.83
   6   2  -5   14.50    5.32
   6   2  -5   16.82    5.66
   6   2  -4  495.34   11.17
   6   2  -4  499.27   11.98
   6   2  -3  103.50    3.76
   6   2  -3  103.05    5.20
   6   2  -2  246.58    8.86
   6   2  -2  273.05   11.22
   6   2  -1   30.18    3.07
   6   2  -1   30.81   12.03
   6   2   0  204.14   12.08
   6   2   0  191.56    9.26
   6   2   1  203.98    9.93
   6   2   1  188.36   10.30
   6   2   2   68.78    7.68
   6   2   2   85.00   12.04
   6   2   3  468.45   14.79
   6   2   3  448.79   14.58
   6   2   4   59.94    4.35
   6   2   4   63.93   14.72
   6   2   5   14.55    4.46
   6   2   5   15.52    3.92
   6   2   6   14.18    3.51
   6   2   6   17.70    6.76
   6   2   7  242.65    7.11
   6   2   8    3.41    2.26
  -6  -2  -8   13.20    7.51
   6   2   9  178.22   12.35
  -6  -2  -9  218.71   11.22
   6   2  10   16.99    4.67
  -6  -2 -10   10.14    6.28
   6   3 -16   45.49    9.16
   6   3 -16   42.30    4.52
   6   3 -15    7.88    3.23
   6   3 -15   24.83    7.13
   6   3 -14  172.44    9.09
   6   3 -14  153.95    9.98
   6   3 -13  385.08   19.19
   6   3 -13  405.78   19.80
   6   3 -12   76.73    5.38
   6   3 -12   96.77   11.22
   6   3 -11   55.51   10.83
   6   3 -11   45.37    6.80
   6   3 -10  284.34    8.58
   6   3 -10  286.51    9.35
   6   3  -9    5.03    4.13
   6   3  -9    9.78    3.76
   6   3  -8    6.90    3.81
   6   3  -8    7.19    3.37
   6   3  -7  588.93   10.60
   6   3  -7  582.53   11.90
   6   3  -6   61.01    4.94
   6   3  -6   61.04    6.36
   6   3  -5  445.92   12.58
   6   3  -5  435.77   13.34
   6   3  -4    9.59    2.23
   6   3  -4    8.36    4.18
   6   3  -3    3.62    1.80
   6   3  -3    4.00    5.54
   6   3  -2   55.86    5.18
   6   3  -2   63.47    6.83
   6   3  -1   21.30    7.09
   6   3  -1   17.52    5.52
   6   3   0  197.58    9.53
   6   3   0  219.41   12.34
   6   3   1   26.98    8.85
   6   3   1   29.01    9.42
   6   3   2  117.24    6.13
   6   3   2  117.28   15.29
   6   3   3   10.40    3.56
   6   3   3   12.91    4.73
   6   3   4  159.34    5.81
   6   3   4  148.23   13.27
   6   3   5   22.61    7.91
   6   3   5   16.13    6.62
   6   3   6  109.29    4.90
   6   3   7    1.29    4.53
   6   3   7    0.64    2.68
   6   3   8  228.16    9.81
   6   3   8  207.56   10.48
   6   3   9   -0.01    2.88
  -6  -3  -9    0.15    2.70
   6   3  10   17.36    5.15
  -6  -3 -10   18.45    5.30
   6   4 -16   -0.05    3.82
   6   4 -16    2.80    3.24
   6   4 -15   22.29    7.46
   6   4 -15   21.73    5.94
   6   4 -14   65.16    6.79
   6   4 -14   44.00   13.96
   6   4 -13   11.01    5.25
   6   4 -13   16.04    4.40
   6   4 -12  191.22    7.02
   6   4 -12  198.54    8.46
   6   4 -11    4.03    2.26
   6   4 -11    0.26    3.52
   6   4 -10   25.92    8.40
   6   4 -10   26.39    8.89
   6   4  -9   76.80    5.10
   6   4  -9   80.38    6.35
   6   4  -8    1.76    1.38
   6   4  -8    3.02    3.60
   6   4  -7  118.29    5.51
   6   4  -7  128.35    8.26
   6   4  -6  744.24   11.73
   6   4  -6  756.99   14.64
   6   4  -5  197.30    6.60
   6   4  -5  209.39    9.41
   6   4  -4  104.13    7.04
   6   4  -4  124.99   15.35
   6   4  -3    8.73    2.56
   6   4  -3    2.07    4.19
   6   4  -2   56.27    7.79
   6   4  -2   47.84    8.85
   6   4  -1   47.88    7.88
   6   4  -1   41.23    6.37
   6   4   0  166.92    5.90
   6   4   0  176.38   10.84
   6   4   1  252.10   11.52
   6   4   1  278.79   16.71
   6   4   2    8.64    4.81
   6   4   2    6.16    3.52
   6   4   3  142.90    5.91
   6   4   3  117.14   16.81
   6   4   4    0.86    2.24
   6   4   4    1.21    2.57
   6   4   5   31.65    4.16
   6   4   5   24.43    5.59
   6   4   6    0.65    1.19
   6   4   6    2.88    2.94
   6   4   7  298.64   10.77
   6   4   7  303.67   14.84
   6   4   8   28.59    7.98
   6   4   8   32.39   12.56
   6   4   9  127.00    6.39
  -6  -4  -9  146.83   12.42
   6   5 -15    4.73    3.21
   6   5 -15    8.97    5.55
   6   5 -14   11.35    4.53
   6   5 -14    2.55    3.81
   6   5 -13  189.38    9.07
   6   5 -13  172.10   16.49
   6   5 -12   -0.04    2.78
   6   5 -12   10.33    5.62
   6   5 -11  150.74    6.03
   6   5 -11  153.22    9.84
   6   5 -10   11.52    3.40
   6   5 -10    0.20    3.91
   6   5  -9   25.30    3.35
   6   5  -9   34.20    5.67
   6   5  -8  152.64    5.99
   6   5  -8  176.88    8.87
   6   5  -7   13.19    5.37
   6   5  -7   12.13    4.76
   6   5  -6  329.02   11.95
   6   5  -6  330.95   11.60
   6   5  -5    9.55    3.34
   6   5  -5    6.03    4.16
   6   5  -4  285.18    8.16
   6   5  -4  318.02   12.00
   6   5  -3  101.70    7.44
   6   5  -3  129.36    6.75
   6   5  -2  132.69    5.59
   6   5  -2  147.39    8.98
   6   5  -1    0.89    0.79
   6   5  -1    3.93    2.98
   6   5   0  108.31    5.78
   6   5   0  110.74    8.56
   6   5   1    6.41    3.59
   6   5   1   -3.05    3.75
   6   5   2  657.56   35.11
   6   5   2  637.83   37.03
   6   5   3   13.13    2.27
   6   5   4  113.51    5.03
   6   5   4  111.17    8.74
   6   5   5    5.31    1.71
   6   5   5    4.59    2.34
   6   5   6  100.05   12.80
   6   5   6   90.34    7.73
   6   5   7    9.27    1.60
   6   5   7   11.66    7.39
   6   5   8   89.27   20.13
   6   6 -15   12.56    3.48
   6   6 -15    3.78    6.69
   6   6 -14  118.85   15.88
   6   6 -14  125.58    8.23
   6   6 -13    8.48    3.60
   6   6 -13    6.66    3.77
   6   6 -12  327.53   12.62
   6   6 -12  312.36   16.07
   6   6 -11    1.71    2.99
   6   6 -10  272.62   10.83
   6   6 -10  259.29   11.94
   6   6  -9   79.19    8.51
   6   6  -9   62.16   19.52
   6   6  -8   31.90    9.44
   6   6  -8   40.58   12.94
   6   6  -7  151.03    5.25
   6   6  -7  168.38    8.06
   6   6  -6  495.70   26.75
   6   6  -6  531.34   30.00
   6   6  -5  293.35    7.14
   6   6  -5  289.05    9.68
   6   6  -4  812.43   21.96
   6   6  -4  790.34   23.56
   6   6  -3  105.10    7.33
   6   6  -3   90.42    7.45
   6   6  -2   71.59    6.02
   6   6  -2   75.44    5.72
   6   6  -1  152.21    4.22
   6   6  -1  117.27   17.01
   6   6   0   21.64    5.52
   6   6   0   19.79    6.47
   6   6   1  805.42   16.36
   6   6   2    0.53    1.47
   6   6   2    6.99    3.52
   6   6   3  337.60    8.90
   6   6   3  358.10   11.96
   6   6   4    9.86    3.71
   6   6   4    9.46    4.33
   6   6   5  141.10   17.34
   6   6   6    5.47    4.44
   6   6   7  253.94   14.20
   6   6   8    0.09    2.20
   6   7 -14   28.81    7.26
   6   7 -14   23.73    8.30
   6   7 -13  213.05   10.63
   6   7 -13  192.17   11.24
   6   7 -12    3.48    2.96
   6   7 -12   10.37    5.38
   6   7 -11  383.77   13.50
   6   7 -11  405.18   16.72
   6   7 -10   21.74    3.81
   6   7 -10   20.00    5.35
   6   7  -9  158.71    4.94
   6   7  -9  147.13    7.56
   6   7  -8   -1.06    2.11
   6   7  -8    2.17    4.28
   6   7  -7  244.15   12.23
   6   7  -7  271.29   11.50
   6   7  -6   40.66    4.13
   6   7  -6   38.96    9.26
   6   7  -5  303.83    7.40
   6   7  -5  323.24   13.54
   6   7  -4  425.09   23.10
   6   7  -4  423.71   24.99
   6   7  -3  193.84    6.99
   6   7  -3  195.58    8.81
   6   7  -2   -1.06    1.08
   6   7  -2    9.58    4.15
   6   7  -1  110.94    6.40
   6   7  -1   99.12   18.45
   6   7   1  159.87   12.11
   6   7   2  411.42   15.45
   6   7   3   42.98   10.09
   6   7   4  276.17   24.11
   6   7   5    4.38    4.04
   6   7   6  200.41   10.17
   6   7   7   12.41    4.61
   6   8 -13   23.82   12.24
   6   8 -13   49.06    9.14
   6   8 -12  242.44   10.07
   6   8 -12  255.49   15.07
   6   8 -11   -0.36    2.38
   6   8 -10  515.24   16.54
   6   8 -10  517.01   19.17
   6   8  -9    1.91    1.47
   6   8  -9    2.30    4.07
   6   8  -8  226.32   11.00
   6   8  -8  249.71   14.15
   6   8  -7    1.78    1.47
   6   8  -7   13.14    8.90
   6   8  -6  256.22    9.09
   6   8  -6  280.71   11.81
   6   8  -5   24.94    5.98
   6   8  -5   23.31    8.33
   6   8  -4  303.40   14.40
   6   8  -3   89.65    7.02
   6   8  -1   25.21   10.44
   6   8   0  137.04   19.97
   6   8   1    6.06    5.14
   6   8   2   57.25   24.76
   6   8   3  296.34   16.00
   6   8   5   11.12    6.60
   6   8   6   12.97    5.27
   6   9 -12    5.40    3.54
   6   9 -12   10.80    6.00
   6   9 -11  204.38    9.22
   6   9 -11  183.38   23.70
   6   9 -10    5.47    3.10
   6   9  -9  157.42   17.14
   6   9  -8   81.56   22.41
   6   9  -7   -3.25    4.85
   6   9  -6    3.40    4.95
   6   9  -5  133.47   18.35
   6   9  -2    7.35    4.44
   6   9  -1   52.95   19.89
   6   9   0   37.18    8.59
   6   9   1   16.26   10.67
   6   9   2  163.75   17.48
   6   9   3   34.68   10.71
   6   9   4   59.90   12.13
   6   9   5    3.00    2.41
   6  10 -11   48.08   22.77
   6  10 -10  123.30   13.06
   6  10  -9   53.38    6.69
   6  10  -8   52.29   19.89
   6  10  -7   -2.30    4.30
   6  10  -6   31.67    6.87
   6  10  -4   28.13    6.42
   6  10  -3  345.60   15.92
   6  10  -2    5.32    5.55
   6  10  -1    8.67    5.82
   6  10   0    2.87    4.98
   6  10   1   35.80    9.61
   6  10   2   62.33   17.46
   6  10   3  232.21   14.10
   6  11 -10   82.02    8.10
   6  11  -9   11.51    5.41
   6  11  -8   32.92   13.51
   6  11  -5    9.93    5.49
   6  11  -4  298.57   15.45
   6  11  -3    1.19    5.31
   6  11  -2   97.41   22.49
   6  11  -1    2.77    4.43
   6  11   0   37.16   10.76
   6  11   1   -0.77    3.14
   6  11   2  180.10   10.63
   6  12  -7    7.08    4.60
   6  12  -6  136.30   21.35
   6  12  -5   83.53    8.80
   6  12  -4   51.79    8.49
   6  12  -3  382.53   17.05
   6  12  -2    9.74    4.93
   6  12  -1  112.06   31.07
   7 -15   4    0.07    1.68
   7 -14  -1   47.56   13.36
   7 -14   0    1.23    2.64
   7 -14   1  397.27   16.55
   7 -14   2    5.56    3.96
   7 -14   3   33.50   13.62
   7 -14   4    5.75    3.90
   7 -14   5   22.76    7.32
   7 -13  -6  264.79   10.86
   7 -13  -5  105.91    6.54
   7 -13  -4  235.66    9.20
   7 -13  -3   -2.36    2.19
   7 -13  -2   85.09    9.96
   7 -13  -1   41.42    8.42
   7 -13   0  415.90   17.86
   7 -13   1    6.27    2.92
   7 -13   2  540.70   20.09
   7 -13   3  183.82   18.17
   7 -13   4  130.02    7.68
  -7  13  -4  132.06    5.56
   7 -13   5  175.47    9.73
  -7  13  -5  193.75    9.55
   7 -13   6    9.75    3.41
  -7  13  -6   11.64    2.59
   7 -13   7  110.20    7.47
  -7  13  -7   77.39   17.84
   7 -12  -9   13.89    3.17
   7 -12  -8   52.35   12.21
   7 -12  -7  160.74   28.36
   7 -12  -6   61.59   10.65
   7 -12  -5  594.55   26.33
   7 -12  -4   41.29    3.65
   7 -12  -3  296.14   14.25
   7 -12  -2    8.38    2.89
   7 -12  -1    5.62    3.02
   7 -12   0    0.88    3.22
   7 -12   1  696.73   31.92
   7 -12   2    0.99    3.72
  -7  12  -2    3.92    1.86
   7 -12   3  219.12    9.20
  -7  12  -3  217.33   10.46
  -7  12  -4    1.96    2.64
   7 -12   5   17.77    6.27
  -7  12  -5    4.11    3.71
   7 -12   6   42.76    5.53
  -7  12  -6   43.59   11.30
   7 -12   7  184.39   10.23
  -7  12  -7  200.14   10.06
   7 -12   8   67.54    6.06
  -7  12  -8   82.41    5.91
   7 -11 -12   39.50    3.62
   7 -11 -11  413.40   17.12
   7 -11 -10   27.66    3.94
   7 -11  -9   99.18    6.11
   7 -11  -8   65.06    6.62
   7 -11  -7  176.46   11.59
   7 -11  -6  629.63   21.63
   7 -11  -5  298.85   11.00
   7 -11  -4  358.03   10.80
   7 -11  -3    4.40    2.77
   7 -11  -2   44.01    7.66
   7 -11  -1    1.74    3.25
   7 -11   0  198.28    8.25
  -7  11   0  181.07    5.96
   7 -11   1   10.09    3.45
  -7  11  -1   13.07    2.67
   7 -11   2  337.56   13.04
  -7  11  -2  335.56   11.73
   7 -11   3    2.14    3.00
  -7  11  -3    4.99    3.40
   7 -11   4   21.54    5.95
  -7  11  -4   34.27   10.59
   7 -11   5    7.49    4.07
  -7  11  -5    7.00    4.85
   7 -11   6    6.34    1.83
  -7  11  -6   18.10    5.06
   7 -11   7   73.28    8.23
  -7  11  -7   66.82    7.30
   7 -11   8  148.63    9.72
  -7  11  -8  132.18   12.41
   7 -10 -12  133.15    8.16
   7 -10 -11   87.96    5.28
   7 -10 -10  205.46    9.05
   7 -10  -9   16.50    4.64
   7 -10  -8   24.31    4.60
   7 -10  -7   20.55    3.43
   7 -10  -6   48.14    4.45
   7 -10  -5  115.55    6.54
   7 -10  -4   43.82    4.35
   7 -10  -3   41.69    4.32
   7 -10  -2  105.07    4.50
   7 -10  -1   18.90    4.64
  -7  10   1   20.48    2.29
   7 -10   0    5.76    4.38
  -7  10   0    5.83    1.54
   7 -10   1  345.07   10.61
  -7  10  -1  332.84    8.98
   7 -10   2    7.21    4.53
  -7  10  -2    4.23    2.96
   7 -10   3  155.62    6.83
  -7  10  -3  140.41    6.75
   7 -10   4    0.43    3.37
  -7  10  -4    1.18    2.77
   7 -10   5    5.83    3.61
  -7  10  -5    9.30    4.17
   7 -10   6    7.80    1.93
  -7  10  -6   10.24    4.44
   7 -10   7   -4.70    3.42
  -7  10  -7    2.26    3.34
   7 -10   8   38.72    6.77
  -7  10  -8   44.72    6.65
   7 -10   9   46.50    8.22
  -7  10  -9   44.99    5.72
   7  -9 -13   12.11    3.66
   7  -9 -12   10.61    6.53
   7  -9 -11  139.32    9.11
   7  -9 -10   89.32   13.54
   7  -9  -9   59.61    7.52
   7  -9  -8   62.63    4.63
   7  -9  -7   25.85    3.52
   7  -9  -6    2.47    1.05
   7  -9  -5    2.67    2.37
   7  -9  -4  356.67   12.44
   7  -9  -3    1.48    2.52
   7  -9  -2   13.92    4.11
  -7   9   2   14.86    3.02
   7  -9  -1    4.29    3.51
  -7   9   1    0.75    1.01
   7  -9   0    5.86    1.53
  -7   9   0    1.85    1.99
   7  -9   1    2.34    3.22
  -7   9  -1    2.55    1.12
   7  -9   2  377.43   21.17
  -7   9  -2  371.00   20.57
   7  -9   3   86.64    9.31
  -7   9  -3   95.70    4.79
   7  -9   4    2.42    2.74
  -7   9  -4   10.93    3.80
   7  -9   5   61.30    7.19
  -7   9  -5   69.02    4.68
   7  -9   6    5.33    3.40
  -7   9  -6    2.30    2.29
   7  -9   7   27.28    9.65
  -7   9  -7   29.09    5.11
   7  -9   8   26.45    4.59
  -7   9  -8   25.64    4.90
   7  -9   9   61.05    6.96
  -7   9  -9   76.75    7.72
   7  -9  10   12.87    4.63
  -7   9 -10   28.22    5.81
   7  -8 -14    1.97    2.37
   7  -8 -13    2.68    2.10
   7  -8 -12   47.72   10.27
   7  -8 -11   46.85   11.17
   7  -8 -10  258.14   21.14
   7  -8  -9  113.80    9.13
   7  -8  -8   51.51    6.07
   7  -8  -7    1.02    2.57
   7  -8  -6   13.68    4.06
   7  -8  -5  210.73   12.16
   7  -8  -4  152.88    8.75
   7  -8  -3  360.63   10.72
   7  -8  -2   59.30    5.15
  -7   8   2   60.14    3.93
  -7   8   2   73.20    2.21
   7  -8  -1  103.13   13.61
  -7   8   1   83.11    2.74
  -7   8   1   90.73    2.97
   7  -8   0   48.16   13.48
  -7   8   0   31.34    4.25
   7  -8   1   34.04    6.10
  -7   8  -1   18.20    4.56
   7  -8   2   77.49    6.53
  -7   8  -2   75.25   10.51
   7  -8   3  475.29   26.50
  -7   8  -3  493.38   27.46
   7  -8   4  168.67   11.23
  -7   8  -4  198.58    7.69
   7  -8   5   60.50    6.79
  -7   8  -5   74.86    5.13
   7  -8   6    8.36    2.17
  -7   8  -6    8.90    5.20
   7  -8   7    1.93    3.35
   7  -8   8  189.73   10.69
  -7   8  -8  177.38    9.57
   7  -8   9   30.91    6.19
  -7   8  -9   16.13    6.22
   7  -8  10  327.31   15.53
  -7   8 -10  258.18   12.12
   7  -7 -14   27.84   14.00
   7  -7 -13   32.69   13.05
   7  -7 -12  152.93    5.91
   7  -7 -11   35.82    8.60
   7  -7 -10  381.51   15.30
   7  -7  -9   37.03    7.15
   7  -7  -8  115.59   13.55
   7  -7  -7   34.42    3.77
   7  -7  -6    1.53    2.93
   7  -7  -5  155.31    8.20
   7  -7  -4 1208.81   16.03
   7  -7  -3   19.22    4.45
  -7   7   3   16.91    2.88
  -7   7   3   19.71    2.40
   7  -7  -2  343.30    7.95
  -7   7   2  345.58    5.78
  -7   7   2  346.38    6.45
   7  -7  -1   75.02   13.60
  -7   7   1   54.50    3.84
  -7   7   1   70.61    4.85
   7  -7   0  216.68    8.15
  -7   7   0  219.26    7.65
   7  -7   1  619.11   16.42
  -7   7  -1  637.90   15.84
   7  -7   2  398.88   11.89
  -7   7  -2  397.28   11.74
   7  -7   3  378.69   12.92
  -7   7  -3  383.14   12.26
   7  -7   4  135.90   14.86
  -7   7  -4  129.66    5.36
   7  -7   5   88.70    5.66
  -7   7  -5   80.96    4.65
   7  -7   6   87.52    5.75
  -7   7  -6   66.33   13.34
   7  -7   7   85.50    6.26
  -7   7  -7  112.00    6.65
   7  -7   8    3.92    3.96
  -7   7  -8    2.35    2.55
   7  -7   9  392.68   16.60
  -7   7  -9  383.32   15.54
   7  -7  10   93.96   13.16
  -7   7 -10  117.37   11.56
   7  -6 -15   75.00   10.44
   7  -6 -14   19.88    5.16
   7  -6 -13    8.38    3.70
   7  -6 -12  162.61    5.32
   7  -6 -11  384.94   14.01
   7  -6 -10  112.23    8.55
   7  -6  -9  268.69    8.44
   7  -6  -8   77.55    6.87
   7  -6  -7   17.90    4.32
   7  -6  -6   92.32    6.43
   7  -6  -5  193.49    8.87
   7  -6  -4   32.75   10.35
  -7   6   4   29.45    2.01
   7  -6  -3  700.67   21.02
  -7   6   3  673.41   17.21
  -7   6   3  690.42   17.73
   7  -6  -2    5.69    3.18
  -7   6   2    0.70    1.04
  -7   6   2    2.72    1.96
   7  -6  -1  635.43   17.83
  -7   6   1  625.86   17.53
  -7   6   1  673.86   17.75
   7  -6   0   19.34    5.60
  -7   6   0   24.57    6.31
   7  -6   1  494.40   15.80
  -7   6  -1  487.61    8.90
   7  -6   2   72.67   15.35
  -7   6  -2   71.82    4.11
   7  -6   3  672.32   17.72
  -7   6  -3  700.47   17.71
   7  -6   4  227.44   10.66
  -7   6  -4  222.68    6.81
   7  -6   5  153.31   12.70
  -7   6  -5  148.78    6.54
   7  -6   6   67.14   17.11
  -7   6  -6   62.90   17.71
   7  -6   7   18.65    5.81
  -7   6  -7   15.80    5.81
   7  -6   8  171.56   11.06
  -7   6  -8  158.24    7.16
   7  -6   9  110.35    7.46
  -7   6  -9  108.28   13.46
  -7   6 -10  202.93   10.69
   7  -5 -15   17.74    7.99
   7  -5 -14    4.94    3.11
   7  -5 -13   53.57    7.40
   7  -5 -12   37.55   13.65
   7  -5 -11  291.57   15.99
   7  -5 -10  996.66   22.14
   7  -5  -9  361.44   20.46
   7  -5  -8 1337.66   11.49
   7  -5  -8 1326.16   29.74
   7  -5  -7  111.41    7.92
   7  -5  -7   95.31    4.03
   7  -5  -6   80.38    6.61
   7  -5  -6   77.29    4.58
  -7   5   6   72.14    4.22
   7  -5  -5   18.58    4.72
   7  -5  -5    8.71    2.18
  -7   5   5    8.65    1.69
   7  -5  -4 1050.98   10.02
   7  -5  -4 1016.08   25.88
  -7   5   4 1002.99   25.31
   7  -5  -3    2.49    2.59
  -7   5   3    0.61    0.64
   7  -5  -2 1238.99   26.54
  -7   5   2 1156.38   22.84
  -7   5   2 1268.50   24.93
   7  -5  -1    4.20    2.79
  -7   5   1    4.67    2.25
   7  -5   0  144.72    7.94
  -7   5   0  153.91    7.35
   7  -5   1   35.53    4.96
  -7   5  -1   39.19    4.11
   7  -5   2   10.06    4.78
  -7   5  -2    9.82    2.67
   7  -5   3   31.71   11.18
  -7   5  -3   43.49    3.43
   7  -5   4  547.89   16.65
  -7   5  -4  546.57   16.58
   7  -5   5  331.43   19.23
  -7   5  -5  336.57   19.21
  -7   5  -6    4.50    3.89
  -7   5  -7    6.73    4.99
   7  -5   8    6.06    3.76
  -7   5  -8    5.73    4.14
   7  -5   9  208.96   10.91
  -7   5  -9  192.51    9.64
   7  -5  10   32.55   13.40
  -7   5 -10   47.42    6.20
  -7   5 -11   83.72   16.41
   7  -4 -14   74.04   19.78
   7  -4 -13   -0.26    3.01
   7  -4 -12    5.06    4.20
   7  -4 -11  118.87   10.11
   7  -4 -11  114.24    4.51
   7  -4 -10   41.67    5.06
   7  -4 -10   34.80    5.69
   7  -4  -9  189.94    6.58
   7  -4  -9  179.09    6.37
   7  -4  -8   22.42    3.71
   7  -4  -8   18.98    4.17
  -7   4   8   12.77    2.93
   7  -4  -7    3.14    1.80
   7  -4  -7    1.11    1.09
  -7   4   7    0.14    0.41
   7  -4  -6   14.96    2.99
   7  -4  -6   13.86    3.05
  -7   4   6   16.80    2.83
   7  -4  -5  115.72    5.18
   7  -4  -5  105.90    2.82
  -7   4   5   97.67    2.84
   7  -4  -4   29.73    7.66
   7  -4  -4   20.25    3.86
  -7   4   4   22.83    3.86
   7  -4  -3 1123.69   25.34
   7  -4  -3 1072.76   21.50
  -7   4   3 1041.61   20.42
   7  -4  -2   80.01    6.26
   7  -4  -2   89.81    4.02
  -7   4   2   78.24    4.75
   7  -4  -1  328.88   12.00
   7  -4  -1  346.05   12.61
   7  -4   0    3.05    2.71
   7  -4   0    4.68    2.65
   7  -4   1   19.15    5.15
  -7   4  -1   17.40    2.83
  -7   4  -2    2.15    2.45
  -7   4  -3    7.26    2.59
  -7   4  -4    5.31    4.55
   7  -4   5   50.95   12.41
  -7   4  -5   44.29   16.39
   7  -4   6   28.63    5.58
  -7   4  -6   18.81    5.24
   7  -4   7   29.14    5.13
  -7   4  -7   18.95    9.21
   7  -4   8    7.80    6.24
  -7   4  -8   -4.68    4.09
   7  -4   9    8.58    6.73
  -7   4  -9   13.45    7.40
   7  -4  10   32.14   14.75
  -7   4 -10   44.58   12.40
   7  -4  11    9.02    4.22
  -7   4 -11    6.49    5.80
   7  -3 -16    7.10    4.79
   7  -3 -15  123.08   12.33
   7  -3 -14  117.42   12.59
   7  -3 -13   26.99    7.18
   7  -3 -12   44.70    5.93
   7  -3 -12   45.87    6.48
   7  -3 -11   65.79    5.32
   7  -3 -11   63.93    6.42
   7  -3 -10  369.21   21.94
   7  -3 -10  346.21   19.46
   7  -3  -9  205.24    7.37
   7  -3  -9  170.55    7.74
   7  -3  -8    3.45    2.83
   7  -3  -8    0.86    1.16
  -7   3   8    5.50    1.59
   7  -3  -7   31.39    8.86
   7  -3  -7   25.53    6.50
  -7   3   7   23.77    3.84
   7  -3  -6   58.82    5.30
   7  -3  -6   47.27    3.93
  -7   3   6   54.17    5.04
   7  -3  -5    5.25    2.70
   7  -3  -5   10.37    2.75
  -7   3   5    9.43    1.57
   7  -3  -4  197.95    8.54
   7  -3  -4  182.15   10.06
  -7   3   4  180.51    6.52
   7  -3  -3   43.70    4.31
   7  -3  -3   50.06    7.22
  -7   3   3   43.47    2.46
   7  -3  -2  174.32    6.92
   7  -3  -1  350.17   13.32
   7  -3   0    6.47    3.27
   7  -3   0    1.91    2.53
   7  -3   1   17.62    4.82
   7  -3   1   19.46    4.26
   7  -3   2   11.72    3.46
   7  -3   2   11.26    5.00
   7  -3   3   24.41    7.90
  -7   3  -3   24.39    6.22
   7  -3   4  134.61   10.46
  -7   3  -4  135.53    7.12
   7  -3   5  252.58    9.00
  -7   3  -5  240.67    9.77
   7  -3   6   -2.48    4.23
  -7   3  -6    1.25    2.24
   7  -3   7    3.61    2.43
  -7   3  -7    1.93    3.66
   7  -3   8   11.97    6.13
  -7   3  -8    5.52    6.67
   7  -3   9  145.80    9.29
  -7   3  -9  114.55    8.33
   7  -3  10    5.02    5.35
  -7   3 -10    3.90    4.37
   7  -2 -16   38.65    8.82
   7  -2 -15   87.96    9.99
   7  -2 -14   20.38    5.31
   7  -2 -13   14.00    4.92
   7  -2 -13   10.56    2.65
   7  -2 -12   13.91    2.44
   7  -2 -12   10.63    2.98
   7  -2 -11    3.47    2.81
   7  -2 -10   22.27    4.71
   7  -2 -10   26.06    3.29
   7  -2  -9   90.40    4.59
   7  -2  -9  118.66   11.21
   7  -2  -8    3.17    1.74
   7  -2  -8    0.30    1.81
   7  -2  -7  420.93   16.40
   7  -2  -7  408.19   13.63
   7  -2  -6    5.79    2.97
   7  -2  -5   21.72    5.04
   7  -2  -4  162.73    7.76
   7  -2  -4  174.41    7.51
   7  -2  -3  148.71    6.98
   7  -2  -3  153.70    6.59
   7  -2  -2 1097.39   23.56
   7  -2  -2 1073.69   24.58
   7  -2  -1  221.82    9.56
   7  -2  -1  217.24   13.63
   7  -2   0   61.54    4.78
   7  -2   0   63.75    4.29
   7  -2   1    0.47    3.34
   7  -2   1    4.14    2.33
   7  -2   2  118.10    7.74
   7  -2   2  112.41    8.84
   7  -2   3   57.42   17.25
   7  -2   3   49.67    5.24
   7  -2   4  710.39   21.84
   7  -2   5   18.00    4.62
  -7   2  -5   12.91    3.30
   7  -2   6  709.27   20.17
  -7   2  -6  733.24   19.51
   7  -2   7   34.13    9.09
  -7   2  -7   51.23    5.47
   7  -2   8   12.51    5.38
  -7   2  -8   12.70    6.80
   7  -2   9    5.64    3.81
  -7   2  -9    4.27    4.48
   7  -2  10   69.43   23.58
   7  -1 -16  157.25    8.83
   7  -1 -15   63.95    8.05
   7  -1 -14  155.77    8.58
   7  -1 -14  150.86   16.13
   7  -1 -13    4.12    3.05
   7  -1 -12   44.65   11.83
   7  -1 -12   42.95    4.35
   7  -1 -11    3.71    1.55
   7  -1 -10  146.85    5.83
   7  -1  -9  147.89    9.78
   7  -1  -8  893.97   16.73
   7  -1  -8  873.70   18.51
   7  -1  -7    2.11    2.33
   7  -1  -7    1.19    2.50
   7  -1  -6  570.96   17.28
   7  -1  -6  515.64   18.49
   7  -1  -5   27.05    3.97
   7  -1  -5   38.37    4.18
   7  -1  -4  150.10    7.09
   7  -1  -4  161.45    7.12
   7  -1  -3   64.46    5.61
   7  -1  -3   54.20    4.38
   7  -1  -2  151.79    6.83
   7  -1  -2  149.52    6.61
   7  -1  -1  430.62    6.86
   7  -1  -1  444.84   13.53
   7  -1   0  365.11   12.98
   7  -1   0  410.25   17.86
   7  -1   1    6.19    4.82
   7  -1   1    7.32    4.11
   7  -1   2   71.38    7.84
   7  -1   2   77.20   15.47
   7  -1   3  134.65    7.84
   7  -1   3  150.09    8.26
   7  -1   4   32.48   11.82
   7  -1   4   32.88    7.13
   7  -1   5 1170.27  181.18
   7  -1   5 1136.08   25.43
   7  -1   6   56.20   16.83
  -7   1  -6   68.62    5.63
   7  -1   7  323.62   16.19
  -7   1  -7  316.41   21.79
   7  -1   8    6.07    3.66
  -7   1  -8    0.06    3.59
   7  -1   9   48.74   18.36
   7  -1  10    5.51    4.32
   7   0 -16   92.18    7.16
   7   0 -15  252.50   11.43
   7   0 -15  248.07   11.25
   7   0 -14   30.97   11.21
   7   0 -13  243.95   12.13
   7   0 -12  135.26    5.83
   7   0 -12  134.64    9.92
   7   0 -11   20.05    6.53
   7   0 -11   13.99    4.40
   7   0 -10  110.21    5.95
   7   0 -10  118.46   11.14
   7   0  -9  792.17   20.03
   7   0  -9  820.00   21.42
   7   0  -8    6.50    3.42
   7   0  -8    5.65    3.87
   7   0  -7  682.92   12.53
   7   0  -7  736.00   13.48
   7   0  -6   24.14    7.15
   7   0  -6   10.98    3.31
   7   0  -5  268.21   10.48
   7   0  -5  301.28   14.64
   7   0  -4  215.46    9.11
   7   0  -4  225.74    9.36
   7   0  -3  515.63   11.90
   7   0  -3  536.23   12.95
   7   0  -2  150.88    6.72
   7   0  -2  146.56    8.27
   7   0  -1 1347.02   27.26
   7   0  -1 1296.15   28.18
   7   0   0  268.23   12.18
   7   0   0  298.86   10.27
   7   0   1   99.69   14.50
   7   0   1   73.01    6.08
   7   0   2   23.67    4.95
   7   0   2   18.56    3.86
   7   0   3  132.91    7.35
   7   0   3  134.16    8.62
   7   0   4  419.63   24.29
   7   0   4  409.36   23.78
   7   0   5  128.27    6.49
   7   0   5  145.32   17.46
   7   0   6  410.23   15.21
   7   0   7  108.78    5.44
   7   0   8   26.24    4.80
  -7   0  -8   28.96   12.85
   7   0   9   18.80    6.18
  -7   0  -9   24.32    5.46
   7   0  10   82.15   19.10
  -7   0 -10   77.15    7.77
   7   1 -16  178.96   10.93
   7   1 -16  191.53    9.99
   7   1 -15   46.35   17.60
   7   1 -15   42.13   13.77
   7   1 -14  425.61   18.80
   7   1 -14  367.46   20.36
   7   1 -13  148.00    8.18
   7   1 -13  145.13   15.28
   7   1 -12  352.29   13.46
   7   1 -12  321.40   14.23
   7   1 -11   97.41   14.85
   7   1 -11  115.71    6.48
   7   1 -10  309.90   18.40
   7   1 -10  322.73   22.42
   7   1  -9    4.69    4.14
   7   1  -9   11.22    3.08
   7   1  -8  927.50   23.17
   7   1  -8  904.16   23.98
   7   1  -7   53.85   15.08
   7   1  -7   40.39    9.41
   7   1  -6  313.90   10.09
   7   1  -6  279.49    6.71
   7   1  -5    2.70    3.01
   7   1  -5    0.33    3.06
   7   1  -4  103.94    8.24
   7   1  -4   99.07    7.63
   7   1  -3  117.17   10.64
   7   1  -3  119.67    7.58
   7   1  -2  623.00   17.12
   7   1  -2  624.32   19.48
   7   1  -1  138.28    7.33
   7   1  -1  148.65    8.43
   7   1   0  479.84   15.54
   7   1   0  471.16   15.03
   7   1   1   30.90    8.55
   7   1   1   30.86    7.57
   7   1   2  154.21    6.81
   7   1   2  153.62   10.20
   7   1   3   89.19    4.89
   7   1   3   95.79    7.79
   7   1   4   55.84    4.85
   7   1   4   53.35    9.97
   7   1   5  393.17   11.69
   7   1   5  390.60   12.38
   7   1   6   46.44    8.30
   7   1   6   53.82   13.37
   7   1   7  108.34    5.56
  -7  -1  -7  126.75    6.94
   7   1   8    7.33    3.84
  -7  -1  -8    6.40    5.24
   7   1   9    6.02    5.56
  -7  -1  -9    5.41    3.90
   7   1  10   23.27    4.78
  -7  -1 -10   15.24    6.92
   7   2 -16   21.63    6.95
   7   2 -16   23.39    5.11
   7   2 -15  101.74   10.43
   7   2 -15  101.90   14.59
   7   2 -14   50.25   12.64
   7   2 -14   85.22    7.68
   7   2 -13   46.15   12.12
   7   2 -13   62.65    8.40
   7   2 -12   69.57    5.84
   7   2 -12   58.89   12.41
   7   2 -11    4.73    3.37
   7   2 -11    0.88    2.61
   7   2 -10   35.16    5.05
   7   2 -10   26.40    6.30
   7   2  -9   93.43   12.43
   7   2  -9  104.04    5.44
   7   2  -8   31.38   11.49
   7   2  -8   32.16    4.00
   7   2  -7   98.59    5.15
   7   2  -7  104.69    6.53
   7   2  -6  222.00    7.86
   7   2  -6  224.29    9.92
   7   2  -5  239.67    8.05
   7   2  -5  246.71   20.61
   7   2  -4   55.69    4.84
   7   2  -4   52.93    6.80
   7   2  -3  133.06    7.37
   7   2  -3  143.64    8.41
   7   2  -2   22.39    4.13
   7   2  -2   29.52   13.10
   7   2  -1  165.56    6.51
   7   2  -1  186.14    8.16
   7   2   0  442.62    8.89
   7   2   0  449.90   11.63
   7   2   1   92.63    4.02
   7   2   1  102.36   23.29
   7   2   2    2.88    2.55
   7   2   2    4.60    2.57
   7   2   3    3.25    1.69
   7   2   3    6.00    3.48
   7   2   4   58.36    6.97
   7   2   4   70.33   14.55
   7   2   5    8.12    3.63
   7   2   5    2.88    2.85
   7   2   6   90.48    5.45
   7   2   6  100.56   22.78
   7   2   7   19.75    4.46
   7   2   7   18.54    5.29
   7   2   8   22.80    7.92
  -7  -2  -8   18.82    9.28
   7   2   9    4.44    2.49
  -7  -2  -9    5.86    4.41
   7   3 -15   12.48    6.37
   7   3 -15   13.79    5.74
   7   3 -14  200.90   10.27
   7   3 -14  187.44   10.46
   7   3 -13   22.58    9.01
   7   3 -13   39.85    9.91
   7   3 -12   49.27    5.27
   7   3 -12   41.48    5.93
   7   3 -11   15.99    6.08
   7   3 -11   19.10    6.03
   7   3 -10   25.66    4.46
   7   3 -10   26.96    5.27
   7   3  -9    4.91    2.40
   7   3  -9    7.10    3.75
   7   3  -8  416.53   14.50
   7   3  -8  440.51   14.84
   7   3  -7   72.01    9.51
   7   3  -7   79.13   14.94
   7   3  -6  185.46    7.86
   7   3  -6  160.53   11.94
   7   3  -5   45.32    3.53
   7   3  -5   52.98   13.54
   7   3  -4    6.89    1.78
   7   3  -4    4.08    3.62
   7   3  -3   73.58    9.06
   7   3  -3   63.33    7.57
   7   3  -2  105.76   12.84
   7   3  -2  105.46    8.15
   7   3  -1  165.12    8.48
   7   3  -1  167.78   20.34
   7   3   0   65.15    3.65
   7   3   0   75.57    6.18
   7   3   1  108.99    3.86
   7   3   1  107.96    9.28
   7   3   2    6.57    2.56
   7   3   2   -1.72    3.74
   7   3   3    5.27    2.50
   7   3   3    1.88    3.48
   7   3   4    2.34    1.58
   7   3   4    4.88    2.14
   7   3   5   92.64    9.63
   7   3   5  108.51   12.00
   7   3   6   35.13    4.15
   7   3   6   32.13   11.75
   7   3   7  413.78   15.25
   7   3   8    2.79    1.61
   7   3   9   15.33    5.37
  -7  -3  -9   16.03   16.05
   7   4 -15   46.69   17.56
   7   4 -15   58.18    6.53
   7   4 -14   34.96   13.36
   7   4 -14   45.00   13.49
   7   4 -13  141.56    7.93
   7   4 -13  148.93   12.74
   7   4 -12    0.32    3.61
   7   4 -11   98.48    5.58
   7   4 -11  116.36    6.71
   7   4 -10   21.69    8.39
   7   4 -10   40.15    6.04
   7   4  -9  100.57   12.35
   7   4  -9   96.50    8.61
   7   4  -8   35.54    4.47
   7   4  -8   52.71    5.73
   7   4  -7    1.35    2.02
   7   4  -7    0.90    4.32
   7   4  -6 1252.92   10.31
   7   4  -6 1194.49   35.10
   7   4  -5   68.22    4.01
   7   4  -5   73.38   19.52
   7   4  -4   94.27    9.05
   7   4  -4  103.34    7.47
   7   4  -3   15.49    3.24
   7   4  -3   14.49    5.64
   7   4  -2  163.33    7.17
   7   4  -2  146.43    8.55
   7   4  -1   49.54    5.28
   7   4  -1   45.30   19.45
   7   4   0  648.72   18.07
   7   4   0  644.54   20.79
   7   4   1    4.09    2.58
   7   4   1    2.23    2.88
   7   4   2  175.93    5.56
   7   4   2  192.14    8.03
   7   4   3   58.83    7.32
   7   4   3   58.91   13.75
   7   4   4   63.26    3.63
   7   4   4   78.45   16.81
   7   4   5    2.52    2.20
   7   4   5    0.98    2.53
   7   4   6  145.83    7.34
   7   4   7   45.50   10.51
   7   4   7   44.48   11.14
   7   4   8  141.40    8.91
   7   5 -15    6.43    3.43
   7   5 -14  316.00   15.19
   7   5 -14  343.67   16.98
   7   5 -13   16.57    6.59
   7   5 -13   18.49    8.45
   7   5 -12  397.37   14.19
   7   5 -12  390.91   15.12
   7   5 -11   19.03    5.46
   7   5 -10  172.76    5.56
   7   5 -10  195.97    7.62
   7   5  -9    2.82    1.93
   7   5  -9    7.73    7.02
   7   5  -8  106.46    4.99
   7   5  -8  108.79    7.12
   7   5  -7  106.53    5.80
   7   5  -7  110.06    6.40
   7   5  -6  190.68    6.08
   7   5  -6  178.43    9.65
   7   5  -5   27.20    3.51
   7   5  -5   23.61    5.57
   7   5  -4  170.53    8.17
   7   5  -4  161.80    8.82
   7   5  -3   81.80    8.98
   7   5  -3   99.00    8.36
   7   5  -2  655.26   36.22
   7   5  -2  638.75   35.19
   7   5  -1  233.93    6.42
   7   5  -1  226.21   10.64
   7   5   0   35.70    3.57
   7   5   0   42.80   10.02
   7   5   1  613.80   15.29
   7   5   1  597.28   17.85
   7   5   2   12.14    4.60
   7   5   2   15.44    4.87
   7   5   3  165.41    5.05
   7   5   3  166.97   10.02
   7   5   4   20.37    4.52
   7   5   5  177.21   16.56
   7   5   6   25.23    9.15
   7   5   7  496.46   28.24
   7   6 -14    2.31    2.66
   7   6 -14    7.84    4.12
   7   6 -13  511.48   10.07
   7   6 -13  500.59   21.54
   7   6 -12    1.61    2.55
   7   6 -12    2.46    3.23
   7   6 -11  123.45    5.81
   7   6 -11  116.30    6.37
   7   6 -10    3.22    2.71
   7   6 -10    0.61    3.53
   7   6  -9  118.20    5.39
   7   6  -9  123.13    8.12
   7   6  -8   18.57    6.25
   7   6  -8   24.01    8.83
   7   6  -7  501.78   13.28
   7   6  -7  534.75   17.57
   7   6  -6  334.61    8.44
   7   6  -6  319.61   12.80
   7   6  -5  359.22    9.49
   7   6  -5  331.84   21.72
   7   6  -4    1.24    1.49
   7   6  -4    6.89    4.30
   7   6  -3  379.82    9.49
   7   6  -3  364.01   11.94
   7   6  -2  170.07    6.90
   7   6  -2  190.11    9.13
   7   6  -1  113.23    4.31
   7   6  -1  122.88   21.08
   7   6   0  372.95   10.27
   7   6   0  375.20   24.03
   7   6   1   23.83    4.77
   7   6   1   26.26   10.89
   7   6   2  190.62   17.01
   7   6   4   10.77    5.14
   7   6   5   59.56   11.99
   7   6   6  336.14   19.02
   7   6   7   13.38    4.29
   7   7 -13    6.14    3.89
   7   7 -13   15.95    5.44
   7   7 -12  236.19   10.80
   7   7 -12  226.89   12.51
   7   7 -11    6.67    2.78
   7   7 -11   19.18    5.74
   7   7 -10  166.92    5.42
   7   7 -10  170.05    8.62
   7   7  -9   18.33    7.08
   7   7  -9   36.08    5.73
   7   7  -8  211.48   10.43
   7   7  -8  227.11   13.27
   7   7  -7    4.81    2.79
   7   7  -7   -2.41    4.09
   7   7  -6  413.14   13.72
   7   7  -6  391.39   15.88
   7   7  -5   20.74    6.59
   7   7  -5   35.98    6.70
   7   7  -4  415.85   13.00
   7   7  -4  369.43   19.07
   7   7  -3   77.74    2.99
   7   7  -3   91.84    7.32
   7   7  -2  120.35    7.38
   7   7  -1    8.62    4.04
   7   7   0   68.33   13.26
   7   7   2    6.45    5.36
   7   7   3   29.25   11.85
   7   7   4   13.24    4.68
   7   7   5   33.30   11.65
   7   7   6    1.88    2.99
   7   8 -13  229.15   10.42
   7   8 -13  210.51   22.21
   7   8 -12   10.12    3.93
   7   8 -12   11.36    4.79
   7   8 -11  135.88    6.43
   7   8 -11  147.31   12.51
   7   8 -10    0.61    1.90
   7   8 -10    7.40    4.74
   7   8  -9   23.74    9.34
   7   8  -9   18.06    9.62
   7   8  -8    3.86    2.57
   7   8  -8   18.73    8.95
   7   8  -7   56.06    3.49
   7   8  -7   53.60    9.01
   7   8  -6   38.27   11.03
   7   8  -5   66.98    7.48
   7   8  -4  109.25    7.58
   7   8  -3    5.73    6.87
   7   8  -2   16.70    6.18
   7   8   0   39.35    9.77
   7   8   1    5.94    4.38
   7   8   2  117.74   30.00
   7   8   3    8.58    4.78
   7   8   4   36.32   12.60
   7   9 -11   54.70    7.83
   7   9 -10   21.71    6.79
   7   9  -9   35.34    6.48
   7   9  -8  103.38    7.12
   7   9  -7   16.57    6.71
   7   9  -6   28.43    8.45
   7   9  -5  233.75   12.68
   7   9  -4    3.49    4.47
   7   9  -3   42.75    7.73
   7   9  -1   -3.16    5.11
   7   9   0    3.26    5.94
   7   9   1  119.66   16.67
   7   9   2   51.26   14.47
   7   9   3  118.66   16.52
   7  10 -10   25.82   16.52
   7  10  -9    6.77    3.90
   7  10  -8   15.45    8.78
   7  10  -7    3.95    4.61
   7  10  -6  200.42   11.02
   7  10  -2   68.63    7.16
   7  10  -1    8.55    4.29
   7  10   0   57.77   12.23
   7  10   1    1.71    2.54
   7  11  -7   17.36    7.43
   7  11  -6   93.58   22.41
   7  11  -4  131.12   10.58
   7  11  -3  215.03   12.75
   7  11  -2    1.43    4.04
   8 -15   2    2.96    2.32
   8 -14  -3    0.24    2.04
   8 -14  -2  109.01    5.47
   8 -14  -1    3.71    2.71
   8 -14   0  109.61    7.47
   8 -14   1   -0.59    2.85
   8 -14   2  312.18   15.79
   8 -14   3  137.97    9.11
   8 -14   4   21.04   12.22
   8 -13  -7  200.66   10.09
   8 -13  -6   61.83    4.78
   8 -13  -5  172.15    8.98
   8 -13  -4   30.74    3.92
   8 -13  -3   81.72    8.86
   8 -13  -1  205.40   11.51
   8 -13   0   17.32    6.62
   8 -13   1  447.22   17.10
   8 -13   2   23.18   11.15
   8 -13   3   34.27   14.63
   8 -13   4   26.38   11.56
   8 -13   5   28.67   10.35
   8 -12 -10   13.07    2.93
   8 -12  -9   56.40    9.22
   8 -12  -8   66.31   10.67
   8 -12  -7  221.68   10.47
   8 -12  -6  283.54   11.95
   8 -12  -5  124.25    5.59
   8 -12  -4   97.30   12.73
   8 -12  -3   37.73   10.52
   8 -12  -2  125.29   15.46
   8 -12  -1   37.56    4.49
   8 -12   0  527.86   20.37
   8 -12   1   17.76    8.92
   8 -12   2  241.69   15.82
   8 -12   3   -3.66    3.27
  -8  12  -3    0.25    2.09
   8 -12   4   27.64    9.04
  -8  12  -4   24.68    6.33
  -8  12  -5    3.79    2.26
   8 -12   6  107.00    7.81
  -8  12  -6  107.97    6.61
   8 -11 -11   23.41    3.97
   8 -11 -10   17.77    4.02
   8 -11  -9    5.39    3.83
   8 -11  -8   61.54   12.79
   8 -11  -7  115.05   16.23
   8 -11  -6   78.75    6.95
   8 -11  -5  151.35    7.44
   8 -11  -4    7.00    5.60
   8 -11  -3    3.03    3.27
   8 -11  -2   41.95    8.69
   8 -11  -1  120.94    6.48
   8 -11   0   26.67    4.33
   8 -11   1  220.36   11.89
  -8  11  -1  221.59   10.56
   8 -11   2    0.48    3.32
  -8  11  -2    5.01    2.75
   8 -11   3   13.75    5.79
  -8  11  -3   10.90    2.69
   8 -11   4    1.87    2.58
  -8  11  -4    2.48    1.71
   8 -11   5    2.55    3.27
  -8  11  -5   12.82    4.29
   8 -11   6   -3.90    3.46
  -8  11  -6    5.02    2.18
   8 -11   7   91.47   20.34
  -8  11  -7  114.07   12.39
   8 -10 -12   57.85    4.92
   8 -10 -11   54.32    4.15
   8 -10 -10    9.35    3.87
   8 -10  -9    7.15    3.78
   8 -10  -8   24.65    5.32
   8 -10  -7    9.13    4.10
   8 -10  -6  118.78   12.46
   8 -10  -5   83.14    7.80
   8 -10  -4   11.87    3.51
   8 -10  -3   67.27    4.38
   8 -10  -2    3.79    3.42
   8 -10  -1    3.63    3.29
   8 -10   0   86.05    7.27
  -8  10   0  101.12    3.70
   8 -10   1   47.77   11.64
  -8  10  -1   52.99    8.47
   8 -10   2  117.98   10.15
  -8  10  -2  122.74    4.61
   8 -10   3   34.78    4.88
  -8  10  -3   29.82    3.62
   8 -10   4    9.25    3.03
  -8  10  -4   17.32    3.25
   8 -10   5    0.06    1.97
  -8  10  -5    0.07    2.94
   8 -10   6    0.11    4.12
  -8  10  -6    4.61    3.48
   8 -10   7  127.08   18.80
  -8  10  -7  155.22   12.14
   8 -10   8   47.02    6.18
  -8  10  -8   46.09    5.41
   8  -9 -13    7.34    3.88
   8  -9 -12   95.51   13.96
   8  -9 -11   41.41    6.52
   8  -9 -10    3.41    2.77
   8  -9  -9    5.73    3.58
   8  -9  -8    1.47    2.76
   8  -9  -7  179.87    7.00
   8  -9  -6    6.15    3.62
   8  -9  -5   98.02    5.97
   8  -9  -4   61.51    6.27
   8  -9  -3   44.59    4.42
   8  -9  -2   63.10    9.66
  -8   9   2   70.99    2.32
   8  -9  -1   28.28    4.96
  -8   9   1   23.72    2.63
   8  -9   0   -2.39    3.48
  -8   9   0    2.02    0.82
   8  -9   1  498.09   13.01
  -8   9  -1  496.66   11.42
   8  -9   2  104.44   14.94
  -8   9  -2  101.96    4.50
   8  -9   3  139.28    7.45
  -8   9  -3  117.47    5.15
   8  -9   4   32.02    9.21
  -8   9  -4   38.56    9.38
   8  -9   5    3.80    2.44
  -8   9  -5    3.74    4.13
   8  -9   6   71.06   18.88
  -8   9  -6   84.06   18.89
   8  -9   7   15.58    5.76
  -8   9  -7   13.33    6.11
   8  -9   8  208.69   16.46
  -8   9  -8  225.64   12.23
   8  -8 -14   18.39    8.21
   8  -8 -13    8.53    4.53
   8  -8 -12  177.33    9.74
   8  -8 -11   64.17   11.12
   8  -8 -10   99.32    5.87
   8  -8  -9   12.86    3.89
   8  -8  -8   32.46    4.31
   8  -8  -7    0.29    2.84
   8  -8  -6  559.45   30.73
   8  -8  -5   73.04   10.58
   8  -8  -4  446.66   24.98
   8  -8  -3   68.94   14.46
  -8   8   3   53.43    1.75
   8  -8  -2  106.22    5.55
  -8   8   2  114.73    2.76
   8  -8  -1   39.62    9.50
  -8   8   1   33.52    4.33
   8  -8   0  591.51   32.62
  -8   8   0  511.99   27.48
   8  -8   1  392.17   23.72
  -8   8  -1  372.60   20.51
   8  -8   2  492.46   13.04
  -8   8  -2  485.80   15.41
   8  -8   3  155.66    7.49
  -8   8  -3  166.85    6.96
   8  -8   4  124.93    9.28
  -8   8  -4  139.86    9.05
   8  -8   5   54.48    5.59
  -8   8  -5   51.99    6.02
   8  -8   6    4.04    2.15
  -8   8  -6    3.25    2.97
   8  -8   7  118.42   15.61
  -8   8  -7  138.34    8.86
   8  -8   8   56.45    6.18
  -8   8  -8   61.13   13.11
   8  -8   9  554.08   23.01
  -8   8  -9  514.96   20.45
   8  -7 -14   11.29    3.72
   8  -7 -13  204.68    9.66
   8  -7 -12  139.47    8.38
   8  -7 -11  149.69   12.43
   8  -7 -10   -0.72    3.36
   8  -7  -9   96.23    5.38
   8  -7  -8   21.61    4.05
   8  -7  -7  331.59   18.78
   8  -7  -6  195.12    7.67
   8  -7  -5  514.28   15.95
   8  -7  -4   49.99    4.86
  -8   7   4   43.03    0.74
   8  -7  -3  631.04   20.59
  -8   7   3  633.44   14.75
   8  -7  -2    0.41    3.78
  -8   7   2    0.91    0.83
  -8   7   2    2.25    1.38
   8  -7  -1  173.08    7.29
  -8   7   1  144.77    5.02
   8  -7   0  124.61   15.09
  -8   7   0   99.41    3.85
   8  -7   1  461.91   25.75
  -8   7  -1  434.77   24.14
   8  -7   2  308.37   18.95
  -8   7  -2  299.54    6.35
   8  -7   3  199.19    8.66
  -8   7  -3  218.98    6.95
   8  -7   4   -0.50    3.32
  -8   7  -4    3.20    2.84
   8  -7   5   17.99    5.67
  -8   7  -5   11.46    3.74
   8  -7   6   -0.29    4.25
  -8   7  -6    4.83    3.30
   8  -7   7  186.75    9.58
  -8   7  -7  160.08   14.93
   8  -7   8  343.45   14.84
  -8   7  -8  330.15   17.98
   8  -7   9   65.76    9.76
  -8   7  -9   37.28   12.95
   8  -6 -14    5.58    2.75
   8  -6 -13   27.78    4.56
   8  -6 -12  165.75    5.82
   8  -6 -11  265.19   13.71
   8  -6 -10  637.18   21.59
   8  -6  -9  140.63    5.64
   8  -6  -8  186.20    6.68
   8  -6  -7   66.47    4.81
   8  -6  -6  742.24   21.17
   8  -6  -5  110.20   15.11
  -8   6   5   95.46    2.14
   8  -6  -4  672.81   18.86
  -8   6   4  598.96   14.02
  -8   6   4  612.71   14.07
   8  -6  -3    3.60    2.36
  -8   6   3    0.34    0.95
  -8   6   3    3.93    1.20
   8  -6  -2  167.44    8.69
  -8   6   2  168.10    6.50
   8  -6  -1    6.01    3.46
  -8   6   1    2.79    1.84
   8  -6   0  146.49    7.69
  -8   6   0  137.91    6.21
   8  -6   1    7.43    3.24
  -8   6  -1    9.50    3.58
   8  -6   2  482.89   27.14
  -8   6  -2  472.39   26.35
   8  -6   3  215.58    7.43
  -8   6  -3  226.42    9.85
   8  -6   4   45.69    8.06
  -8   6  -4   52.62    4.30
   8  -6   5   14.09    5.11
  -8   6  -5   21.76    7.23
   8  -6   6   52.94   13.90
  -8   6  -6   65.18   14.23
   8  -6   7  131.83   18.29
  -8   6  -7  133.43   12.49
   8  -6   8    5.96    4.28
  -8   6  -8    3.44    3.04
  -8   6  -9  288.97   14.18
   8  -5 -15    2.95    3.46
   8  -5 -14    4.07    4.43
   8  -5 -13   17.74    7.34
   8  -5 -12   37.32    3.31
   8  -5 -11  202.32    7.68
   8  -5 -10  114.74   10.40
   8  -5  -9  275.08    7.96
   8  -5  -8   12.54    4.82
   8  -5  -7   19.60    4.35
   8  -5  -7    8.62    2.50
   8  -5  -6   13.38    4.49
   8  -5  -6   12.49    3.05
  -8   5   6   13.66    2.61
   8  -5  -5  180.68   12.77
   8  -5  -5  158.94    7.06
  -8   5   5  155.03    5.73
   8  -5  -4  111.59    6.94
   8  -5  -4   95.18    4.73
  -8   5   4   85.21    4.17
   8  -5  -3  286.10    9.82
   8  -5  -3  258.37    5.55
  -8   5   3  257.12    3.93
   8  -5  -2  106.98    6.44
   8  -5  -2  100.21    5.61
   8  -5  -1   17.52    4.52
  -8   5   1   24.95    8.46
   8  -5   0    0.86    2.17
  -8   5   0    2.34    2.28
   8  -5   1   74.61    8.40
  -8   5  -1   97.21    5.10
   8  -5   2   28.40   10.21
  -8   5  -2   35.90    4.41
   8  -5   3  187.66   10.29
  -8   5  -3  183.83    6.22
  -8   5  -4   38.97    4.22
  -8   5  -5   78.66   10.98
   8  -5   6   61.75   16.39
  -8   5  -6   49.36   13.79
   8  -5   7  155.95    7.57
  -8   5  -7  168.40    6.69
   8  -5   8   -3.33    4.98
  -8   5  -8   12.66    4.43
   8  -5   9   40.00    6.51
  -8   5  -9   28.98   10.18
   8  -4 -15   10.22    4.52
   8  -4 -14    1.81    2.00
   8  -4 -13   30.78   11.35
   8  -4 -12  152.20    6.69
   8  -4 -11  129.49    5.85
   8  -4 -10  174.57    6.21
   8  -4  -9   46.24   13.04
   8  -4  -9   40.62    7.60
   8  -4  -8    2.78    1.87
   8  -4  -8    3.85    2.00
   8  -4  -7   93.19    5.07
   8  -4  -7   78.93    3.93
  -8   4   7   71.80    2.46
   8  -4  -6  143.12    7.47
   8  -4  -6  144.77    7.42
  -8   4   6  136.96    5.73
   8  -4  -5    1.50    2.93
   8  -4  -5    1.43    0.59
   8  -4  -4  325.98    7.70
   8  -4  -4  302.46    7.50
   8  -4  -3   43.62    8.54
   8  -4  -3   47.02    5.17
   8  -4  -2   69.85    5.49
   8  -4  -2   84.39    9.06
   8  -4  -1   70.83    5.36
   8  -4  -1   72.82    5.27
   8  -4   0   18.66    5.33
   8  -4   2   42.51   14.03
  -8   4  -2   45.90    3.59
   8  -4   3  282.89   13.61
  -8   4  -3  322.40   18.50
   8  -4   4    6.50    4.42
  -8   4  -4    9.77    4.73
   8  -4   5    5.96    4.06
  -8   4  -5    3.51    2.75
   8  -4   6   18.12    5.98
  -8   4  -6   13.48    5.68
   8  -4   7    5.44    4.10
  -8   4  -7   -0.61    3.98
   8  -4   8   15.34    5.95
  -8   4  -8    1.80    3.14
   8  -4   9  106.84    8.01
  -8   4  -9   84.64   17.83
   8  -3 -15    5.35    3.18
   8  -3 -14    5.61    5.13
   8  -3 -12   16.70    5.31
   8  -3 -11  373.32   17.92
   8  -3 -11  388.27   11.67
   8  -3 -10   19.73    5.10
   8  -3 -10   25.20    4.86
   8  -3  -9  160.24    8.07
   8  -3  -9  163.35    4.81
   8  -3  -8   50.33    4.21
   8  -3  -8   44.39    6.68
   8  -3  -7   24.73    4.24
   8  -3  -7   27.37    3.33
   8  -3  -6    6.68    2.67
   8  -3  -6    4.92    1.75
   8  -3  -5  456.12    9.05
   8  -3  -4   70.03    4.90
   8  -3  -3  214.10   11.00
   8  -3  -2  318.26    7.78
   8  -3  -2  314.49    9.02
   8  -3  -1    5.22    3.01
   8  -3  -1    1.75    1.98
   8  -3   0  253.73    7.09
   8  -3   0  252.45    8.70
   8  -3   1  160.97    8.08
   8  -3   1  173.55   11.36
   8  -3   2  256.30    9.07
   8  -3   2  241.69    8.13
   8  -3   3   47.08   14.31
  -8   3  -3   54.75    4.41
   8  -3   4  781.57   17.85
  -8   3  -4  822.26   18.93
   8  -3   5    4.83    4.46
  -8   3  -5   19.10    5.84
   8  -3   6    5.73    4.47
  -8   3  -6   16.81    7.20
   8  -3   7    2.06    4.29
  -8   3  -7   -0.55    4.37
   8  -3   8   69.98    6.39
  -8   3  -8   81.64    6.69
   8  -3   9    1.34    3.99
  -8   3  -9   12.23    6.21
   8  -2 -15   15.51   11.54
   8  -2 -14   10.49    4.28
   8  -2 -13   36.52    5.23
   8  -2 -12  132.91    6.93
   8  -2 -12  135.83    6.77
   8  -2 -11   13.74    5.21
   8  -2 -11   23.90    3.52
   8  -2 -10  879.96   21.26
   8  -2 -10  838.54   18.23
   8  -2  -9    4.58    3.24
   8  -2  -9    4.14    1.70
   8  -2  -8  401.13   12.57
   8  -2  -7   15.67    4.79
   8  -2  -7   18.34    3.54
   8  -2  -6    4.63    2.90
   8  -2  -6    9.34    4.06
   8  -2  -5   70.32    6.53
   8  -2  -5   66.81    7.91
   8  -2  -4  259.12    6.32
   8  -2  -4  261.48   15.19
   8  -2  -3  433.12   13.07
   8  -2  -3  434.12   11.60
   8  -2  -2  268.74    7.26
   8  -2  -2  272.94    7.59
   8  -2  -1    0.52    3.33
   8  -2  -1    3.59    3.53
   8  -2   0   88.40    6.35
   8  -2   0  104.20   10.57
   8  -2   1   90.31   18.30
   8  -2   1   87.59    6.56
   8  -2   2  134.67    7.09
   8  -2   2  124.69    7.69
   8  -2   3  329.47   20.62
   8  -2   3  344.22   21.68
   8  -2   4  145.16    9.68
   8  -2   5  436.87   25.95
  -8   2  -5  432.85   17.10
   8  -2   6   10.72    6.90
  -8   2  -6   19.70    6.48
   8  -2   7  168.50    8.73
  -8   2  -7  153.81   10.60
   8  -2   8   22.96    6.24
  -8   2  -8   18.52    4.98
   8  -2   9   66.77   17.87
  -8   2  -9   82.99   15.70
   8  -1 -16   63.84    9.91
   8  -1 -15   56.16   17.97
   8  -1 -14   33.23    5.06
   8  -1 -13   14.35    3.91
   8  -1 -12   11.51    5.65
   8  -1 -11  364.41   11.31
   8  -1 -11  373.75   11.74
   8  -1 -10    3.39    4.98
   8  -1 -10    4.95    3.23
   8  -1  -9   93.64   15.11
   8  -1  -9   92.83    8.78
   8  -1  -8   15.53    3.69
   8  -1  -8   22.64    6.71
   8  -1  -7  145.04   13.86
   8  -1  -7  144.94   11.37
   8  -1  -6   -0.28    3.55
   8  -1  -6    1.20    3.03
   8  -1  -5  336.62    8.05
   8  -1  -5  348.33    8.36
   8  -1  -4  148.63    6.77
   8  -1  -4  154.06    6.38
   8  -1  -3  721.13   14.03
   8  -1  -3  747.50   12.60
   8  -1  -2  202.90   10.40
   8  -1  -2  212.91   13.00
   8  -1  -1  632.90   12.49
   8  -1  -1  655.21   23.60
   8  -1   0   85.84    5.42
   8  -1   0   89.31    4.47
   8  -1   1  281.26   12.40
   8  -1   1  239.26   10.49
   8  -1   2   38.46    7.10
   8  -1   2   39.23    5.48
   8  -1   3  180.91   10.53
   8  -1   3  187.34   12.02
   8  -1   4  451.32   14.17
   8  -1   4  459.03   13.85
   8  -1   5  110.75    6.16
   8  -1   5  102.71   19.38
   8  -1   6  280.04   14.64
  -8   1  -6  288.20   14.73
   8  -1   7   70.75   13.23
  -8   1  -7   92.53    9.10
   8  -1   8   42.64    5.14
  -8   1  -8   32.04   17.93
   8  -1   9    0.35    4.22
  -8   1  -9   -0.23    2.81
   8   0 -15  106.28   17.09
   8   0 -14  146.95    9.11
   8   0 -14  147.60    8.34
   8   0 -13   21.85    5.79
   8   0 -13   20.18    6.09
   8   0 -12  154.60    6.08
   8   0 -12  150.89    8.68
   8   0 -11   34.90   13.13
   8   0 -11   48.78    6.98
   8   0 -10  496.14   12.53
   8   0 -10  513.64   12.31
   8   0  -9   15.71    5.27
   8   0  -9   18.78    4.22
   8   0  -8  294.52   10.35
   8   0  -8  298.99    7.59
   8   0  -7  112.87    8.38
   8   0  -7  119.38    9.50
   8   0  -6   85.08    5.38
   8   0  -6  106.41   14.59
   8   0  -5   40.59    5.37
   8   0  -5   35.47    4.49
   8   0  -4  706.98   12.65
   8   0  -4  695.63   13.51
   8   0  -3  253.02    8.96
   8   0  -3  255.82   13.17
   8   0  -2  671.79   12.12
   8   0  -2  664.35   15.22
   8   0  -1   47.51    4.28
   8   0  -1   55.59    8.16
   8   0   0  120.09    6.38
   8   0   0  102.42   10.83
   8   0   1   -1.18    2.64
   8   0   1    3.92    2.55
   8   0   2   14.25    3.93
   8   0   2   16.24    7.32
   8   0   3  114.26    6.37
   8   0   3  132.68   14.76
   8   0   4   72.02    8.96
   8   0   4   83.67   10.82
   8   0   5  477.47   22.68
   8   0   5  444.57   21.03
   8   0   6    2.84    1.17
   8   0   7    4.69    3.69
  -8   0  -7    4.74    4.61
   8   0   8   43.33    5.52
   8   0   9   21.65   12.23
   8   1 -15  290.23   13.66
   8   1 -15  244.44   17.13
   8   1 -14   22.34   11.41
   8   1 -14   19.37    7.20
   8   1 -13   25.29    5.72
   8   1 -13   17.48    5.51
   8   1 -12   75.81    7.41
   8   1 -12   69.26    5.45
   8   1 -11   71.88    5.52
   8   1 -11   81.38    7.07
   8   1 -10    8.13    5.04
   8   1 -10   20.81    4.72
   8   1  -9  314.20    9.45
   8   1  -9  343.28    9.99
   8   1  -8    2.26    2.46
   8   1  -8    1.35    2.88
   8   1  -7  231.43   14.47
   8   1  -7  243.11   13.02
   8   1  -6    5.28    3.85
   8   1  -6    7.13    4.41
   8   1  -5    4.97    3.10
   8   1  -4   30.03    4.05
   8   1  -4   33.74   10.52
   8   1  -3  602.49   15.44
   8   1  -3  630.84   18.24
   8   1  -2  136.49    6.25
   8   1  -2  160.73   14.07
   8   1  -1   93.65    4.06
   8   1  -1   98.40   13.25
   8   1   0   13.26    3.52
   8   1   0   13.05    3.85
   8   1   1   31.61    4.28
   8   1   1   35.57    8.34
   8   1   2    3.13    2.41
   8   1   2    1.29    1.88
   8   1   3   13.05    4.55
   8   1   3   13.18    4.23
   8   1   4  119.79   10.34
   8   1   4  116.42   20.99
   8   1   5  115.98    6.29
   8   1   5  117.92   10.05
   8   1   6   68.95    5.72
   8   1   6   52.82   21.25
   8   1   7   15.79    4.10
   8   1   8    5.61    3.47
  -8  -1  -8    1.87    4.64
   8   2 -15   23.59    6.88
   8   2 -15   21.63    4.70
   8   2 -14   70.07   24.92
   8   2 -14  112.52   11.57
   8   2 -13   47.20    5.05
   8   2 -13   29.65   11.16
   8   2 -12   30.99    6.00
   8   2 -12   23.68    3.48
   8   2 -11   12.06    3.40
   8   2 -11    9.92    4.34
   8   2 -10  222.44    8.73
   8   2 -10  222.40   12.61
   8   2  -9   16.09    4.65
   8   2  -9    9.76    3.32
   8   2  -8  547.14   29.79
   8   2  -8  532.00   29.97
   8   2  -7    3.80    2.68
   8   2  -7    5.38    4.08
   8   2  -6   70.38    3.91
   8   2  -6   80.22    7.02
   8   2  -5   92.93    4.41
   8   2  -5  111.34    6.43
   8   2  -4   29.29    6.42
   8   2  -4   34.98    5.17
   8   2  -3  227.10    6.80
   8   2  -3  193.24   14.50
   8   2  -2   22.74    3.30
   8   2  -2   34.52    9.89
   8   2  -1  172.63    8.88
   8   2  -1  170.27   11.19
   8   2   0   42.34    9.22
   8   2   0   46.97   12.06
   8   2   1   11.37    2.90
   8   2   1   14.63    5.22
   8   2   2    2.79    1.07
   8   2   2   -0.13    3.91
   8   2   3    2.15    2.17
   8   2   3    7.62    3.98
   8   2   4   19.08    6.67
   8   2   4   13.73    6.89
   8   2   5  251.53   10.34
   8   2   5  216.40   18.28
   8   2   6   11.76    3.12
   8   2   6    4.10    4.78
   8   2   7   60.18    5.66
   8   2   7   47.58   13.38
   8   2   8    1.46    3.42
  -8  -2  -8    2.83    5.46
   8   3 -15  108.12    7.15
   8   3 -15  109.34    6.89
   8   3 -14    3.50    2.13
   8   3 -14    2.57    2.93
   8   3 -13   21.39    3.37
   8   3 -13   26.85    5.54
   8   3 -12    5.66    2.92
   8   3 -12    8.80    7.41
   8   3 -11    0.67    2.08
   8   3 -11    4.96    1.92
   8   3 -10    8.44    4.26
   8   3 -10    1.23    4.76
   8   3  -9  215.27    7.90
   8   3  -9  236.82   10.14
   8   3  -8   53.42    7.62
   8   3  -8   45.41    4.68
   8   3  -7  141.02    5.16
   8   3  -7  167.06   18.71
   8   3  -6   14.73    4.13
   8   3  -6    9.81    3.80
   8   3  -5    5.66    2.51
   8   3  -5    7.80    5.61
   8   3  -4  456.72   14.22
   8   3  -4  499.27   16.66
   8   3  -3   61.31    3.89
   8   3  -3   70.97    6.81
   8   3  -2  605.47   32.73
   8   3  -2  593.12   33.51
   8   3  -1  159.30    6.49
   8   3  -1  155.91    8.93
   8   3   0  336.86    8.45
   8   3   0  335.53   11.18
   8   3   1    2.12    2.27
   8   3   1    5.21    3.63
   8   3   2   59.29    4.96
   8   3   2   64.08   11.40
   8   3   3   -0.57    3.05
   8   3   3    7.83    5.29
   8   3   4  302.95   13.25
   8   3   4  286.49   24.76
   8   3   5   13.63    5.19
   8   3   5   20.84    4.97
   8   3   6  442.59   16.65
   8   3   6  417.08   17.34
   8   3   7   14.31    7.40
   8   3   7   27.75   12.79
   8   4 -14  328.22   16.53
   8   4 -14  363.64   17.26
   8   4 -13    2.39    3.38
   8   4 -13    6.33    5.40
   8   4 -12   86.23   10.84
   8   4 -12  107.15    8.67
   8   4 -11    0.44    2.92
   8   4 -11    1.17    3.84
   8   4 -10  174.60    6.35
   8   4 -10  187.30    7.72
   8   4  -9    3.60    3.02
   8   4  -9    7.81    2.72
   8   4  -8  226.47   11.74
   8   4  -8  255.03    8.45
   8   4  -7   18.69    3.45
   8   4  -7   18.41    4.41
   8   4  -6    5.35    2.47
   8   4  -6    6.94    4.03
   8   4  -5   48.28    6.21
   8   4  -5   42.62    6.28
   8   4  -4   64.92    5.33
   8   4  -4   59.10    7.10
   8   4  -3   36.38    3.45
   8   4  -3   37.50    6.34
   8   4  -2  191.62    6.05
   8   4  -2  188.15    7.91
   8   4  -1  578.45   13.03
   8   4  -1  559.37   15.06
   8   4   0    3.63    1.82
   8   4   0   13.50    5.33
   8   4   1  146.73    5.31
   8   4   1  133.69   22.06
   8   4   2   36.82   11.95
   8   4   2   49.96   10.13
   8   4   3  164.13    5.86
   8   4   3  159.35   13.09
   8   4   4    5.90    3.08
   8   4   5  356.59   13.44
   8   4   6   14.87    7.22
   8   5 -14    1.54    3.02
   8   5 -14    4.07    3.49
   8   5 -13  247.27   11.68
   8   5 -13  262.35   15.11
   8   5 -12   12.09    5.16
   8   5 -12    8.32    4.37
   8   5 -11   39.05   12.33
   8   5 -11   51.50    6.84
   8   5 -10   63.08    4.48
   8   5 -10   71.21    6.08
   8   5  -9  308.96   17.03
   8   5  -9  336.29   16.79
   8   5  -8  212.63    6.00
   8   5  -8  221.62    8.76
   8   5  -7  637.40   20.86
   8   5  -7  605.55   23.32
   8   5  -6   51.41    4.49
   8   5  -6   59.68    8.59
   8   5  -5  180.13    7.95
   8   5  -5  155.83   10.28
   8   5  -4    7.93    2.33
   8   5  -4   16.72    6.09
   8   5  -3  173.25    6.25
   8   5  -3  163.94    8.03
   8   5  -2  475.71   12.38
   8   5  -2  498.57   16.28
   8   5  -1  128.08    4.67
   8   5  -1  123.68   10.92
   8   5   0  409.76   13.72
   8   5   0  438.32   23.07
   8   5   1   20.16    4.78
   8   5   1   18.92    3.52
   8   5   2   27.31    8.44
   8   5   2   39.48    7.37
   8   5   3   41.37    8.31
   8   5   4   81.53   23.48
   8   5   6  274.43   24.99
   8   6 -12   60.64    9.24
   8   6 -12   60.03   19.76
   8   6 -11   51.02    4.96
   8   6 -11   54.11    7.31
   8   6 -10   96.18    9.21
   8   6 -10   90.10   10.85
   8   6  -9   -0.16    2.32
   8   6  -9    3.71    2.65
   8   6  -8  376.83   17.42
   8   6  -8  372.23   19.56
   8   6  -7  114.68    4.46
   8   6  -7  118.69   11.66
   8   6  -6  174.76    8.84
   8   6  -6  194.14    9.04
   8   6  -5    0.21    3.98
   8   6  -4   87.88    4.50
   8   6  -4   81.84    6.71
   8   6  -3    3.93    2.34
   8   6  -3   12.64    5.70
   8   6  -2   32.11    8.92
   8   6  -2   37.74    6.25
   8   6  -1  255.69   15.31
   8   6   0  127.21   13.38
   8   6   1   30.17    6.56
   8   6   2   70.15   17.11
   8   6   3    2.07    2.46
   8   6   5  134.32    8.75
   8   7 -12   13.45    7.02
   8   7 -12   14.35    5.14
   8   7 -11  112.49    5.99
   8   7 -11   92.72    7.37
   8   7 -10    9.80    5.80
   8   7 -10    9.69    5.44
   8   7  -9   50.50    9.85
   8   7  -9   53.57   19.71
   8   7  -8   73.72    5.15
   8   7  -8   60.19   19.56
   8   7  -7  114.03    4.09
   8   7  -7   64.08   21.34
   8   7  -6   91.15    7.44
   8   7  -6  107.58   12.14
   8   7  -5   30.77    6.47
   8   7  -4    0.93    4.72
   8   7  -3   71.13    6.83
   8   7  -2   68.46   13.69
   8   7  -1   30.79    5.43
   8   7   0  220.47   19.48
   8   7   1   24.24    6.96
   8   7   3   30.83    8.25
   8   7   4   16.67    6.20
   8   8 -11   15.67    8.96
   8   8 -10   20.23   11.07
   8   8  -9   10.89    7.65
   8   8  -8   44.92   13.21
   8   8  -7  219.39   11.94
   8   8  -6   67.83    9.57
   8   8  -5    3.34    4.95
   8   8  -4   41.91    6.92
   8   8  -3   22.41    8.26
   8   8  -2   17.96    8.66
   8   8  -1  292.84   22.32
   8   8   2   25.22    7.66
   8   9 -10   -0.10    2.96
   8   9  -9   10.69    6.01
   8   9  -8   62.94   16.14
   8   9  -7   18.52    8.82
   8   9  -6  505.19   22.14
   8   9  -5   10.79    6.70
   8   9  -4   84.67   10.26
   8   9  -3   34.49    7.35
   8   9  -2   78.70   19.44
   8   9   0  289.01   14.10
   8   9   1   18.63   11.53
   8  10  -7   54.19   13.78
   8  10  -6   36.04    7.46
   8  10  -5   53.32    9.15
   8  10  -4   69.41    8.57
   8  10  -3   26.11    8.07
   8  10  -2    9.14    7.02
   9 -14  -5   48.22    7.37
   9 -14  -4    2.92    1.75
   9 -14  -3  321.22   16.06
   9 -14  -2   17.28    6.80
   9 -14  -1  298.23   13.86
   9 -14   0    5.28    3.13
   9 -14   1   32.23    4.10
   9 -14   2   64.09    6.62
   9 -13  -8  148.79   10.11
   9 -13  -7  113.92    5.97
   9 -13  -6  105.67    6.07
   9 -13  -5   28.77   11.97
   9 -13  -4   59.84   16.24
   9 -13  -3    5.17    4.58
   9 -13  -2  268.61   15.51
   9 -13  -1   10.15    5.26
   9 -13   0  145.37    7.52
   9 -13   1   39.95    4.78
   9 -13   2   21.22    9.20
   9 -13   4  121.24   14.74
   9 -12 -10    6.20    3.39
   9 -12  -9  117.22   16.33
   9 -12  -8  211.44   12.20
   9 -12  -7  279.00   12.89
   9 -12  -6   30.37    4.70
   9 -12  -5   48.98    4.55
   9 -12  -4   22.68    8.38
   9 -12  -3   41.19    6.35
   9 -12  -2    5.74    3.49
   9 -12  -1  134.51   12.90
   9 -12   0    0.20    3.47
   9 -12   1   71.20   15.73
   9 -12   2    7.09    4.84
   9 -12   3    4.22    3.91
   9 -12   4    0.51    2.88
   9 -12   5   25.72   14.87
   9 -11 -10   24.35    5.57
   9 -11  -9    0.69    2.24
   9 -11  -8   97.02   12.83
   9 -11  -7   88.72    8.77
   9 -11  -6  181.64    7.91
   9 -11  -5    3.36    3.17
   9 -11  -4    6.04    4.71
   9 -11  -3    7.02    4.54
   9 -11  -2   17.64    4.34
   9 -11  -1   11.23    4.40
   9 -11   0  325.59   12.45
   9 -11   1    3.77    4.49
   9 -11   2   12.59    4.85
   9 -11   3   14.89    5.08
  -9  11  -3   14.13    4.85
   9 -11   4    5.55    3.74
  -9  11  -4    6.38    2.64
   9 -11   5   30.53    9.40
  -9  11  -5   36.49    7.61
   9 -11   6   20.67    6.47
  -9  11  -6   24.78    4.76
   9 -10 -12   23.70    4.81
   9 -10 -11    8.74    3.93
   9 -10 -10    4.32    3.12
   9 -10  -9   26.75    4.49
   9 -10  -8    3.42    2.81
   9 -10  -7  331.33   11.86
   9 -10  -6   17.16    4.19
   9 -10  -5  121.53   11.35
   9 -10  -4   16.34    3.88
   9 -10  -3    5.38    4.35
   9 -10  -2  139.10    6.41
   9 -10  -1  324.38   21.03
   9 -10   0   82.42    6.18
   9 -10   1  208.54   16.68
  -9  10  -1  220.66   10.78
   9 -10   2   38.64   10.23
  -9  10  -2   44.32    4.06
   9 -10   3    3.87    2.20
  -9  10  -3   -0.10    2.13
   9 -10   4   45.98   11.65
  -9  10  -4   61.15    5.81
   9 -10   5   27.55    7.72
  -9  10  -5   32.22    5.14
   9 -10   6  116.77    9.08
  -9  10  -6  124.04    6.92
   9 -10   7    9.59    4.39
  -9  10  -7   13.43    4.19
   9  -9 -12   39.76    8.44
   9  -9 -11   17.15    3.99
   9  -9 -10   20.40    3.86
   9  -9  -9   17.75    3.64
   9  -9  -8  412.92   19.43
   9  -9  -7    2.18    1.97
   9  -9  -6  357.51   17.40
   9  -9  -5    0.36    2.95
   9  -9  -4   25.84    4.05
   9  -9  -3   13.95    4.89
   9  -9  -2   49.19   13.12
   9  -9  -1   70.87    6.73
  -9   9   1   65.58    2.94
   9  -9   0  347.98   13.72
  -9   9   0  345.87   13.52
   9  -9   1  182.78   12.64
  -9   9  -1  195.73    5.89
   9  -9   2  276.40   14.64
  -9   9  -2  267.57   12.71
   9  -9   3  117.85    7.29
  -9   9  -3  127.76    5.01
   9  -9   4   30.03   13.16
  -9   9  -4   42.10    4.95
   9  -9   5   78.35   22.11
  -9   9  -5   93.99    7.51
   9  -9   6   79.71    6.70
  -9   9  -6   80.60    7.13
   9  -9   7  354.29   16.29
  -9   9  -7  340.36   14.31
   9  -8 -13  136.20   12.52
   9  -8 -12   21.28    9.21
   9  -8 -11  103.83    8.10
   9  -8 -10   26.53    5.04
   9  -8  -9   44.71    5.29
   9  -8  -8    0.11    3.24
   9  -8  -7  473.10   16.94
   9  -8  -6   42.23    4.77
   9  -8  -5  734.80   19.22
   9  -8  -4  106.43    5.17
   9  -8  -3   15.93    4.58
   9  -8  -2   96.81    5.96
  -9   8   2   90.30    2.66
   9  -8  -1  265.16   13.98
  -9   8   1  248.71    5.31
   9  -8   0  106.93    9.19
  -9   8   0  109.04    4.99
   9  -8   1  454.16   15.01
  -9   8  -1  462.53   12.86
   9  -8   2  134.38    6.85
  -9   8  -2  128.29    5.08
   9  -8   3   35.59    6.01
  -9   8  -3   36.96    3.70
   9  -8   4   16.68    5.67
  -9   8  -4   13.04    5.73
   9  -8   5   30.73    6.29
  -9   8  -5   15.18    6.74
   9  -8   6   57.54   11.94
  -9   8  -6   62.97    5.97
   9  -8   7  100.02   19.60
  -9   8  -7  129.37    8.44
   9  -7 -14  157.29   17.34
   9  -7 -13   51.43    5.00
   9  -7 -12  174.65    8.35
   9  -7 -11   41.58   13.61
   9  -7 -10   78.07   12.43
   9  -7  -9   40.67    5.06
   9  -7  -8  316.38   12.26
   9  -7  -7  141.94    6.96
   9  -7  -6  589.14   15.02
   9  -7  -5  146.22   16.46
   9  -7  -4  153.06    6.73
   9  -7  -3   28.03    9.29
  -9   7   3   21.96    3.81
   9  -7  -2  119.26   12.89
  -9   7   2  102.83    3.54
   9  -7  -1   19.62    5.86
  -9   7   1   14.16    2.51
   9  -7   0  451.55   12.16
  -9   7   0  450.27   11.38
   9  -7   1  148.57    7.25
  -9   7  -1  153.36    6.13
   9  -7   2  243.52    9.86
  -9   7  -2  248.25    6.67
   9  -7   3   27.82    6.73
  -9   7  -3   29.94    7.38
   9  -7   4    2.18    4.61
  -9   7  -4    6.10    5.12
   9  -7   5    4.16    3.67
  -9   7  -5    2.48    1.64
   9  -7   6   82.38    6.57
  -9   7  -6  123.74    6.59
   9  -7   7  219.86   27.25
  -9   7  -7  242.29   12.38
   9  -7   8   25.66    9.44
  -9   7  -8   20.31   12.25
   9  -6 -14  103.65   11.25
   9  -6 -13   12.48    4.50
   9  -6 -12  105.19    7.28
   9  -6 -11  252.37   11.38
   9  -6 -10   33.51    4.39
   9  -6  -9  158.06    6.57
   9  -6  -8    8.40    4.67
   9  -6  -7  317.97    9.92
   9  -6  -6  172.08   10.88
   9  -6  -5  404.05   22.85
  -9   6   5  373.90   19.85
   9  -6  -4   18.52    6.04
  -9   6   4   17.24    4.40
   9  -6  -3   19.37    4.26
  -9   6   3   23.42    4.73
   9  -6  -2    0.31    2.39
  -9   6   2    0.95    1.59
   9  -6  -1  134.73    5.21
  -9   6   1  123.18    6.34
   9  -6   0   88.83    5.65
  -9   6   0   88.85    3.96
   9  -6   1  143.77   10.85
  -9   6  -1  127.77    5.26
   9  -6   2  148.70    7.85
  -9   6  -2  157.79    6.42
   9  -6   3   61.45   14.33
  -9   6  -3   84.03    5.05
   9  -6   4   -1.44    3.94
  -9   6  -4   -0.23    2.65
  -9   6  -5    6.32    2.58
  -9   6  -6    5.98    2.76
  -9   6  -7   -0.09    3.46
   9  -6   8   64.59   23.60
  -9   6  -8   82.70    6.08
   9  -5 -14    3.27    3.28
   9  -5 -13   56.38   18.20
   9  -5 -12  283.97   11.51
   9  -5 -11  152.30    5.70
   9  -5 -10   16.05    4.38
   9  -5  -9   62.45    4.99
   9  -5  -8   13.14    4.46
   9  -5  -7   56.63    5.67
   9  -5  -6   61.09    4.90
   9  -5  -6   42.24    3.08
   9  -5  -5    3.85    1.71
   9  -5  -5    0.77    1.18
   9  -5  -4  346.16   11.32
   9  -5  -4  330.61   10.34
   9  -5  -3    1.58    3.08
   9  -5  -3    5.99    2.01
   9  -5  -2    8.26    3.97
   9  -5  -2    9.73    3.81
   9  -5  -1   31.63    5.90
  -9   5   1   20.93    5.45
   9  -5   0   25.61    7.70
  -9   5   0   20.69    6.87
  -9   5  -1  582.78   17.86
  -9   5  -2  109.68    6.28
   9  -5   3   90.20   10.46
  -9   5  -3   83.00   10.81
   9  -5   4   17.54    5.22
  -9   5  -4   21.35    4.86
   9  -5   5   -1.25    4.09
  -9   5  -5    0.38    3.06
   9  -5   6    7.26    2.96
  -9   5  -6    4.50    2.62
   9  -5   7   54.48   11.99
  -9   5  -7   56.14   10.40
   9  -5   8   16.38    7.21
  -9   5  -8   12.51    6.70
   9  -4 -15   25.38    8.53
   9  -4 -14   41.80   15.17
   9  -4 -13   83.17    8.11
   9  -4 -11  189.75   11.65
   9  -4 -10   16.25    3.47
   9  -4  -9   11.27    4.46
   9  -4  -8   13.19    3.12
   9  -4  -8   21.38    3.60
   9  -4  -7   11.36    4.30
   9  -4  -7    8.92    3.08
   9  -4  -6   -0.32    2.77
   9  -4  -6    2.30    1.37
   9  -4  -5  518.06   15.63
   9  -4  -5  487.63   15.38
   9  -4  -4  157.90    6.08
   9  -4  -4  169.40    7.26
   9  -4  -3  110.54    9.07
   9  -4  -2  127.98   10.95
   9  -4  -1    2.60    1.75
   9  -4   0  226.52    9.73
   9  -4   0  225.81    7.33
   9  -4   1   50.35   12.67
   9  -4   2  503.68   13.56
  -9   4  -2  497.42   13.05
   9  -4   3   61.85   13.78
  -9   4  -3   48.24   13.98
   9  -4   4   15.82    6.88
  -9   4  -4   22.71    4.65
   9  -4   5   14.20    5.60
  -9   4  -5   13.22    7.36
   9  -4   6   44.54   16.27
  -9   4  -6   59.63    6.90
   9  -4   7    8.19    5.03
  -9   4  -7   22.81    6.01
   9  -4   8  456.18   18.69
  -9   4  -8  422.73   17.27
   9  -3 -15    3.24    2.66
   9  -3 -14   10.97    6.48
   9  -3 -13    5.58    4.65
   9  -3 -12  184.27   17.32
   9  -3 -11   -0.70    3.50
   9  -3 -10  346.24   13.38
   9  -3  -9    5.04    2.63
   9  -3  -9    2.57    2.28
   9  -3  -8   24.85    3.74
   9  -3  -8   16.41    5.91
   9  -3  -7   84.92    4.89
   9  -3  -6  272.44    9.16
   9  -3  -5   95.64    9.94
   9  -3  -5   99.89    4.49
   9  -3  -4  751.27   21.40
   9  -3  -4  707.56   19.75
   9  -3  -3   67.72    8.96
   9  -3  -3   56.64    4.83
   9  -3  -2   32.77    5.23
   9  -3  -2   35.11    9.28
   9  -3  -1   32.15    8.12
   9  -3  -1   32.54    7.92
   9  -3   0   11.30    5.49
   9  -3   0    9.77    2.47
   9  -3   1  273.49    8.04
   9  -3   1  278.05   46.05
   9  -3   2  258.87    8.71
   9  -3   2  222.27   14.82
   9  -3   3  289.82    9.88
  -9   3  -3  294.87   10.51
   9  -3   4   10.40    5.47
  -9   3  -4   24.28    5.20
   9  -3   5  104.73    8.33
  -9   3  -5   97.26   15.90
   9  -3   6   14.07    3.48
  -9   3  -6    4.30    3.46
   9  -3   7   96.21    7.18
  -9   3  -7   92.80   15.45
   9  -3   8    3.96    4.15
  -9   3  -8   -0.45    3.98
   9  -2 -15    3.10    2.75
   9  -2 -14    0.87    2.08
   9  -2 -13   92.28    7.29
   9  -2 -12    0.04    2.50
   9  -2 -11  436.58   19.81
   9  -2 -10    8.58    3.99
   9  -2  -9  115.65    6.61
   9  -2  -9  111.73   10.11
   9  -2  -8   51.43    8.03
   9  -2  -8   41.15    4.21
   9  -2  -7  285.66    8.85
   9  -2  -7  273.62    7.85
   9  -2  -6   68.45    5.30
   9  -2  -6   65.84    6.77
   9  -2  -5  446.56   14.16
   9  -2  -5  421.77   14.51
   9  -2  -4  163.61    8.88
   9  -2  -4  188.46   12.97
   9  -2  -3  476.82   14.97
   9  -2  -3  486.57   15.73
   9  -2  -2   82.67    5.70
   9  -2  -2   88.96    6.45
   9  -2  -1  181.38   17.43
   9  -2  -1  178.47    9.83
   9  -2   0   48.11   12.55
   9  -2   0   53.51   13.15
   9  -2   1  276.56   43.22
   9  -2   1  320.42   17.82
   9  -2   2  393.63   12.08
   9  -2   2  416.03   22.37
   9  -2   3  152.81    6.50
   9  -2   3  136.58    8.73
   9  -2   4  150.64   10.44
   9  -2   5   73.07   12.72
  -9   2  -5   57.62   21.11
   9  -2   6  113.00    8.71
  -9   2  -6   95.28    6.98
  -9   2  -7    8.09    4.90
   9  -2   8  128.24   16.67
  -9   2  -8  146.35    8.43
   9  -1 -13    9.46    2.79
   9  -1 -12  189.25    6.68
   9  -1 -12  191.07    7.46
   9  -1 -11   12.47    4.05
   9  -1 -11    4.49    3.54
   9  -1 -10  839.50   14.84
   9  -1 -10  801.89   26.12
   9  -1  -9   86.44   21.19
   9  -1  -9   88.32   10.43
   9  -1  -8  179.02    6.96
   9  -1  -8  180.96   14.08
   9  -1  -7   78.67    5.83
   9  -1  -7   76.65    4.54
   9  -1  -6  609.32   33.41
   9  -1  -6  617.72   33.55
   9  -1  -5  150.19    6.63
   9  -1  -5  137.88   12.79
   9  -1  -4  550.77   18.30
   9  -1  -4  519.45   17.06
   9  -1  -3  164.84    6.81
   9  -1  -3  160.35    8.52
   9  -1  -2   66.08    5.17
   9  -1  -2   73.64    6.38
   9  -1  -1    6.17    3.41
   9  -1  -1    3.23    4.01
   9  -1   0  101.29   12.18
   9  -1   0   90.44    5.73
   9  -1   1   59.64    5.56
   9  -1   1   59.08    5.93
   9  -1   2   87.37   12.87
   9  -1   2  104.31    7.20
   9  -1   3  198.77    8.40
   9  -1   3  215.20   13.91
   9  -1   4   22.81    4.94
   9  -1   4   15.22    4.91
   9  -1   5   24.90   13.66
   9  -1   6   24.25    9.31
  -9   1  -6   14.16    9.65
   9  -1   7   19.87    9.72
  -9   1  -7   22.94   13.73
   9  -1   8    9.06    5.28
  -9   1  -8   -1.69    3.90
   9   0 -15   49.92    5.58
   9   0 -14    6.07    3.70
   9   0 -13   75.37    8.00
   9   0 -13   60.67    8.55
   9   0 -12    1.59    3.92
   9   0 -12    1.03    2.57
   9   0 -11  421.09   20.71
   9   0 -11  416.91   19.62
   9   0 -10   14.54    8.95
   9   0 -10   16.51    5.84
   9   0  -9  340.32   18.89
   9   0  -9  341.94   11.01
   9   0  -8   57.63    5.40
   9   0  -8   54.09    8.54
   9   0  -7    2.95    3.22
   9   0  -7    6.35    3.51
   9   0  -6   16.71    4.60
   9   0  -6   18.33    4.58
   9   0  -5  172.59    7.34
   9   0  -5  182.23   11.68
   9   0  -4  211.12    8.14
   9   0  -4  235.41   15.05
   9   0  -3  217.46    7.22
   9   0  -3  203.89   10.46
   9   0  -2   75.46    4.13
   9   0  -2   68.49   16.97
   9   0  -1  122.27    5.61
   9   0  -1  132.44   16.80
   9   0   0    5.29    1.80
   9   0   0    4.90    3.40
   9   0   1   14.50    4.30
   9   0   1   19.12    5.63
   9   0   2  205.77    8.37
   9   0   2  201.97    7.20
   9   0   3   20.21    8.38
   9   0   3   15.74    5.97
   9   0   4  178.81    6.45
   9   0   4  141.87   12.97
   9   0   5    8.07    5.34
   9   0   5    6.26    5.04
   9   0   6    2.16    2.64
  -9   0  -6    0.40    3.31
   9   0   7   12.68    6.27
  -9   0  -7    6.46    4.49
   9   1 -15   88.76    8.20
   9   1 -14   -5.67    3.49
   9   1 -14   -0.97    2.36
   9   1 -13   39.93   13.47
   9   1 -13   35.92   11.98
   9   1 -12   61.42    5.78
   9   1 -12   69.35    4.99
   9   1 -11    9.19    4.20
   9   1 -11   10.39    3.66
   9   1 -10  242.38    7.88
   9   1 -10  245.48   16.75
   9   1  -9    2.66    3.47
   9   1  -9    2.59    1.68
   9   1  -8   92.44    7.13
   9   1  -8   85.40    5.55
   9   1  -7   23.49    4.18
   9   1  -7   21.82    4.58
   9   1  -6   91.09    4.63
   9   1  -6   85.88    5.90
   9   1  -5   18.73    4.08
   9   1  -5   21.89    4.99
   9   1  -4    1.71    2.80
   9   1  -4    3.64    3.53
   9   1  -3  375.86   22.75
   9   1  -3  361.90   21.46
   9   1  -2  172.53    5.35
   9   1  -2  186.52    9.99
   9   1  -1  130.00    9.18
   9   1  -1  143.00   11.72
   9   1   0   25.63    6.70
   9   1   0   24.42    5.31
   9   1   1   15.04    4.47
   9   1   1   25.89    8.68
   9   1   2    2.15    2.35
   9   1   2   -3.56    4.03
   9   1   3  251.73   13.04
   9   1   3  237.82   17.52
   9   1   4   24.64   12.71
   9   1   4   26.68    6.33
   9   1   5   87.87    5.88
   9   1   5   85.85   17.34
   9   1   6   22.42    9.87
   9   1   6   33.86    9.76
   9   1   7   15.84    5.26
  -9  -1  -7    7.00    4.76
   9   2 -14   11.65    4.83
   9   2 -14   19.50    3.81
   9   2 -13    2.81    3.14
   9   2 -13    0.41    2.30
   9   2 -12    3.29    3.00
   9   2 -12    2.74    3.11
   9   2 -11  109.97   12.90
   9   2 -11  122.73   11.89
   9   2 -10   35.65   12.52
   9   2 -10   27.25    9.38
   9   2  -9  239.74    7.47
   9   2  -9  232.89    8.30
   9   2  -8   23.39    6.06
   9   2  -8   21.54    6.16
   9   2  -7   51.73    5.39
   9   2  -7   52.95    5.62
   9   2  -6    8.44    3.92
   9   2  -6    3.33    3.70
   9   2  -5    7.21    3.42
   9   2  -5   10.77    5.12
   9   2  -4  816.91   17.55
   9   2  -4  795.66   21.79
   9   2  -3    8.08    3.65
   9   2  -3   -1.03    3.67
   9   2  -2  348.69    9.86
   9   2  -2  353.58   18.84
   9   2  -1   17.29    4.47
   9   2  -1    9.22    2.91
   9   2   0   42.72    3.62
   9   2   0   43.83   12.42
   9   2   1   45.52    5.12
   9   2   1   34.30    7.05
   9   2   2  110.22    6.43
   9   2   2  124.64    8.51
   9   2   3   -0.08    1.47
   9   2   3    4.23    3.59
   9   2   4  554.19   20.40
   9   2   4  536.84   21.91
   9   2   5   22.50   14.49
   9   2   5   32.01    8.38
   9   2   6  149.10    8.25
   9   2   6  110.41   20.64
   9   3 -14    1.10    3.35
   9   3 -14    3.88    4.38
   9   3 -13    5.54    2.95
   9   3 -13    1.57    3.02
   9   3 -12  211.15   10.35
   9   3 -12  215.74   11.77
   9   3 -11    5.75    3.70
   9   3 -11    3.49    2.51
   9   3 -10  286.90   11.77
   9   3 -10  270.87   13.04
   9   3  -9   25.02    6.97
   9   3  -9   28.91    6.94
   9   3  -8  334.78   12.30
   9   3  -8  358.61   15.39
   9   3  -7   12.40    3.31
   9   3  -7   14.99    5.21
   9   3  -6    8.97    3.92
   9   3  -6   12.30    5.58
   9   3  -5    3.81    1.93
   9   3  -5   15.37    4.89
   9   3  -4   -0.17    2.43
   9   3  -4    5.46    3.97
   9   3  -3  707.33   17.89
   9   3  -3  733.75   21.46
   9   3  -2   31.47    7.99
   9   3  -2   28.36    8.51
   9   3  -1   18.10    4.73
   9   3  -1   15.57    3.59
   9   3   0   16.59    4.58
   9   3   0   18.66    3.67
   9   3   1   27.43    8.99
   9   3   1   30.35    7.00
   9   3   2    0.16    2.09
   9   3   2   -0.54    3.85
   9   3   3  295.70   11.83
   9   3   3  296.57   14.29
   9   3   4    3.60    2.75
   9   3   4    5.28    3.20
   9   3   5  185.06    8.94
   9   3   5  163.26   12.19
   9   3   6   -0.94    2.71
   9   3   6    4.16    3.96
   9   4 -14   17.80    4.80
   9   4 -14   16.73    4.13
   9   4 -13   61.28    5.14
   9   4 -13   89.56    7.51
   9   4 -12    1.09    2.80
   9   4 -12   13.30    6.73
   9   4 -11  130.69    7.25
   9   4 -11  111.40   17.34
   9   4 -10   97.98    9.17
   9   4 -10  127.09   12.76
   9   4  -9  253.57   10.16
   9   4  -9  272.86   10.99
   9   4  -8  107.47    6.19
   9   4  -8  119.42   18.26
   9   4  -7  124.20    5.94
   9   4  -7   94.00   15.54
   9   4  -6    6.39    4.01
   9   4  -6    5.05    3.72
   9   4  -5  155.17    6.75
   9   4  -5  179.66    7.94
   9   4  -4   19.96    5.79
   9   4  -4    7.39    4.70
   9   4  -3  359.54   12.96
   9   4  -3  336.59   13.92
   9   4  -2  134.85    4.95
   9   4  -2  139.80   23.16
   9   4  -1  378.34   18.78
   9   4  -1  399.67   20.23
   9   4   0  520.17   16.49
   9   4   0  513.02   24.01
   9   4   1  129.26    4.88
   9   4   1  135.72   18.08
   9   4   2   44.07   11.80
   9   4   2   50.30   13.83
   9   4   3    9.11    6.40
   9   4   3   14.69    9.27
   9   4   4  221.15   15.55
   9   4   5    5.29    6.02
   9   5 -13   15.71    4.25
   9   5 -13   20.18    4.69
   9   5 -12   39.21   17.71
   9   5 -12   70.18   10.34
   9   5 -11    1.92    4.29
   9   5 -11    9.30    3.72
   9   5 -10  199.06   10.08
   9   5 -10  199.13    9.74
   9   5  -9  102.05    6.85
   9   5  -9   77.94    6.49
   9   5  -8  233.45    9.38
   9   5  -8  253.77   11.80
   9   5  -7   59.59    8.31
   9   5  -7   64.36    7.09
   9   5  -6  105.86    9.35
   9   5  -6  106.55    6.79
   9   5  -5   -0.20    2.20
   9   5  -5    3.32    4.06
   9   5  -4   24.31    3.46
   9   5  -4   29.86    5.46
   9   5  -3  133.46    4.74
   9   5  -3  115.16   13.49
   9   5  -2  182.57    4.98
   9   5  -2  171.02   20.16
   9   5  -1  297.61   10.45
   9   5  -1  303.07   29.83
   9   5   0   15.85    8.65
   9   5   0   44.19   11.48
   9   5   1    1.26    4.48
   9   5   2   82.93   12.72
   9   5   3   10.55    5.62
   9   5   4    4.29    3.44
   9   6 -12   84.90    5.30
   9   6 -12   93.50   22.09
   9   6 -11   61.11   13.02
   9   6 -11   49.95   24.63
   9   6 -10    2.72    2.39
   9   6 -10    4.91    2.68
   9   6  -9  165.39    7.60
   9   6  -9  162.20   17.86
   9   6  -8   85.56    5.34
   9   6  -8   83.18   14.76
   9   6  -7  147.10    7.44
   9   6  -7  173.68   10.16
   9   6  -6   30.28    6.87
   9   6  -5   80.81    7.41
   9   6  -5   97.23    6.72
   9   6  -4    8.47    2.52
   9   6  -4   13.60    4.92
   9   6  -3  115.77   11.80
   9   6  -2  526.60   20.44
   9   6  -1    6.17    3.50
   9   6   0  100.03   20.65
   9   6   1   48.70   14.00
   9   6   2    6.75    5.79
   9   6   3    4.07    3.95
   9   7 -11   10.87    2.28
   9   7 -11   10.14    7.85
   9   7 -10  159.57    7.84
   9   7 -10  158.14    9.92
   9   7  -9   38.48    5.89
   9   7  -8    7.36    6.58
   9   7  -7   31.98    7.84
   9   7  -6   95.52   10.26
   9   7  -5    5.23    4.74
   9   7  -4   49.23    9.97
   9   7  -3   41.70   12.58
   9   7  -2    3.53    3.72
   9   7  -1  238.93   23.19
   9   7   0   23.82    9.03
   9   7   1   20.43    7.96
   9   8  -9   -0.00    5.91
   9   8  -8  182.24   11.29
   9   8  -7   63.62    8.53
   9   8  -6  127.00    8.90
   9   8  -5   29.18    7.79
   9   8  -4    5.00    4.21
   9   8  -3    5.11    2.75
   9   8  -2  168.22   18.85
   9   8  -1    3.54    6.59
   9   9  -6   24.51    7.38
   9   9  -5   30.03    8.52
   9   9  -4   14.68    7.59
  10 -14  -3   -0.47    3.08
  10 -14  -2  250.56   12.29
  10 -14  -1   11.43    7.04
  10 -13  -7   64.72    7.76
  10 -13  -6   29.64    6.97
  10 -13  -5   21.09    9.01
  10 -13  -4   18.31    4.92
  10 -13  -3  289.11   14.09
  10 -13  -2   11.32    5.72
  10 -13  -1  179.26   14.54
  10 -13   0   17.68    6.77
  10 -13   1    4.71    3.92
  10 -13   2    5.55    3.36
  10 -12  -9   49.37   11.73
  10 -12  -8  142.05    8.23
  10 -12  -7   35.59    5.22
  10 -12  -6   12.36    5.78
  10 -12  -5   -0.63    3.53
  10 -12  -4    3.64    2.87
  10 -12  -3    2.10    3.23
  10 -12  -2  135.08   12.34
  10 -12  -1    9.11    3.03
  10 -12   1   28.04   11.26
  10 -12   2    5.02    3.88
  10 -12   3   12.47    5.58
  10 -11 -10    3.80    2.54
  10 -11  -9  102.30    7.57
  10 -11  -8   25.09   10.75
  10 -11  -7   90.83   11.69
  10 -11  -6   -0.51    3.04
  10 -11  -5   15.26    5.27
  10 -11  -4    6.15    3.62
  10 -11  -3  116.76    7.18
  10 -11  -2   13.89    4.25
  10 -11  -1   38.09   14.81
  10 -11   0   66.88    7.95
  10 -11   1   22.17    4.71
  10 -11   2    5.79    3.75
  10 -11   3    8.36    4.17
  10 -11   4  154.42   15.29
  10 -10 -11   10.46    3.84
  10 -10 -10   37.05   12.49
  10 -10  -9   27.24    6.75
  10 -10  -8  256.18   11.44
  10 -10  -7    0.32    1.54
  10 -10  -6   71.84   11.34
  10 -10  -5    5.11    2.46
  10 -10  -4   50.97    5.96
  10 -10  -3   15.90    4.79
  10 -10  -2  137.57    6.56
  10 -10  -1  186.23    7.46
  10 -10   0  120.72    7.59
  10 -10   1   29.46    5.24
  10 -10   2   54.31   18.32
  10 -10   3   48.72   16.64
 -10  10  -3   76.08    4.43
  10 -10   4  180.98   10.25
 -10  10  -4  156.42    8.18
  10 -10   5  261.74   13.63
 -10  10  -5  241.65   10.57
  10  -9 -12    2.53    3.22
  10  -9 -11   10.70    2.91
  10  -9 -10    2.43    3.07
  10  -9  -9  152.01    9.18
  10  -9  -8    5.68    3.55
  10  -9  -7  486.33   18.25
  10  -9  -6    5.15    3.58
  10  -9  -5  102.77    6.82
  10  -9  -4    6.15    3.08
  10  -9  -3  111.00    5.51
  10  -9  -2   15.89    4.28
  10  -9  -1  313.37   15.44
  10  -9   0  171.76   10.90
  10  -9   1  257.18   10.57
 -10   9  -1  259.74    9.79
  10  -9   2  121.25   16.66
 -10   9  -2  133.85    7.08
  10  -9   3   29.45    5.98
 -10   9  -3   26.20    3.36
  10  -9   4   40.46   17.34
 -10   9  -4   50.45    7.67
  10  -9   5   99.13    8.16
 -10   9  -5   99.84    6.35
  10  -9   6  201.25   10.91
 -10   9  -6  185.17    8.90
  10  -8 -12   15.76    4.85
  10  -8 -11   -0.00    3.03
  10  -8 -10  103.18    6.45
  10  -8  -9   24.56    3.82
  10  -8  -8  353.31   13.98
  10  -8  -7   15.69    3.47
  10  -8  -6  491.16   22.59
  10  -8  -5   17.94    4.56
  10  -8  -4  161.11   13.46
  10  -8  -3    3.22    1.93
  10  -8  -2   38.51    9.02
  10  -8  -1  186.86    7.65
 -10   8   1  186.02    4.13
  10  -8   0  535.57   24.85
 -10   8   0  521.51   23.16
  10  -8   1   16.21    7.55
 -10   8  -1   18.48    2.65
  10  -8   2   11.90    4.60
 -10   8  -2   15.97    4.73
  10  -8   3    2.60    2.84
 -10   8  -3    5.58    3.36
  10  -8   4    3.15    4.59
 -10   8  -4   12.25    6.32
  10  -8   5   81.85    6.93
 -10   8  -5   63.96    4.45
  10  -8   6   58.12   26.19
 -10   8  -6   83.96    6.44
  10  -7 -13  126.72    8.22
  10  -7 -12   66.56    5.38
  10  -7 -11    3.26    3.44
  10  -7 -10   41.86    5.93
  10  -7  -9  171.47    7.19
  10  -7  -8   -2.21    3.20
  10  -7  -7  818.41   27.59
  10  -7  -6   29.37    4.56
  10  -7  -5   75.64    5.52
  10  -7  -4   43.38   14.26
  10  -7  -3  202.36    8.42
  10  -7  -2   67.54    7.04
 -10   7   2   64.67    2.90
  10  -7  -1  307.70   13.05
 -10   7   1  299.24   10.33
  10  -7   0   83.25    5.47
 -10   7   0   88.51    3.87
  10  -7   1   24.93    9.35
 -10   7  -1   26.38    6.30
  10  -7   2   52.26    6.70
 -10   7  -2   35.75    5.02
  10  -7   3    6.99    4.03
 -10   7  -3   19.02    4.32
  10  -7   4    0.27    3.34
 -10   7  -4    8.09    3.78
  10  -7   5    8.31    6.95
 -10   7  -5   14.52    5.39
  10  -7   6   72.17    9.15
 -10   7  -6   60.11    4.85
  10  -6 -13  100.19   16.09
  10  -6 -12   30.48    5.23
  10  -6 -11   15.14    4.27
  10  -6 -10    3.97    3.39
  10  -6  -9   49.07    5.11
  10  -6  -8   93.24    7.75
  10  -6  -7   21.67   10.81
  10  -6  -6   88.07    7.46
  10  -6  -5   -0.26    3.62
  10  -6  -4   -2.14    3.58
 -10   6   4    0.62    0.80
  10  -6  -3   34.13    5.88
 -10   6   3   26.59    2.99
  10  -6  -2    3.44    3.58
 -10   6   2    2.51    1.66
  10  -6  -1   28.06    7.49
 -10   6   1   30.52    7.87
  10  -6   1   96.60    7.84
 -10   6  -1   78.73   12.46
  10  -6   2   13.77    4.98
 -10   6  -2   14.68    4.72
 -10   6  -3   28.33    9.07
 -10   6  -4    8.49    5.13
  10  -6   5   17.97    7.98
 -10   6  -5   29.04   11.34
  10  -6   6    3.72    3.10
 -10   6  -6    7.71    4.21
  10  -5 -14    3.05    3.70
  10  -5 -13  118.24    7.08
  10  -5 -12   26.61   14.91
  10  -5 -11   19.79    5.43
  10  -5 -10   16.19    4.76
  10  -5  -9   73.07    6.17
  10  -5  -8    2.24    3.32
  10  -5  -7  328.04   10.96
  10  -5  -6   13.25    3.94
  10  -5  -5  275.18    9.40
  10  -5  -5  238.65    8.31
  10  -5  -4   15.11    6.04
  10  -5  -4   19.25    5.06
  10  -5  -3   52.23    5.14
  10  -5  -3   45.48    4.49
  10  -5  -2   14.98    4.62
  10  -5  -2   12.16    5.98
 -10   5   0  305.24   14.25
  10  -5   1   43.92   11.47
 -10   5  -1   30.75   11.28
  10  -5   2  215.32   12.64
 -10   5  -2  170.28    5.71
  10  -5   3    3.92    3.93
 -10   5  -3   10.18    4.43
  10  -5   4    3.69    2.89
 -10   5  -4    4.70    2.62
  10  -5   5    9.70    3.66
 -10   5  -5    7.80    4.94
  10  -5   6  233.98   12.74
 -10   5  -6  242.89   12.16
  10  -5   7    7.67    6.34
  10  -4 -14   33.42   16.67
  10  -4 -13    1.88    2.11
  10  -4 -12   64.03    6.24
  10  -4 -11    3.31    3.46
  10  -4 -10   42.28    9.97
  10  -4  -9    8.96    4.97
  10  -4  -8  241.30    7.85
  10  -4  -7    3.58    2.97
  10  -4  -7    1.28    1.71
  10  -4  -6  282.45    9.87
  10  -4  -6  238.57   10.51
  10  -4  -5   15.61    4.23
  10  -4  -4   56.68   16.25
  10  -4  -4   51.55    4.84
  10  -4  -3   25.45    9.78
  10  -4  -3   37.14    9.14
  10  -4  -2  120.02   22.17
  10  -4  -2  101.34    4.15
  10  -4  -1  117.96    6.54
  10  -4  -1  115.95   11.08
  10  -4   0   51.11   12.26
  10  -4   0   51.14    6.71
  10  -4   1  212.06    7.55
  10  -4   2   25.68    6.38
 -10   4  -2   10.35    5.86
  10  -4   3  196.57    8.36
 -10   4  -3  202.53    6.59
  10  -4   4    7.03    5.40
 -10   4  -4    6.13    3.23
  10  -4   5   13.97    6.24
 -10   4  -5    6.61    5.57
  10  -4   6    3.62    3.53
 -10   4  -6    0.70    3.84
  10  -3 -14   23.61    6.09
  10  -3 -13  244.30   11.76
  10  -3 -12    5.76    4.41
  10  -3 -11  301.36   12.80
  10  -3 -10   -0.46    3.36
  10  -3  -8   80.33    6.78
  10  -3  -8   63.85    9.34
  10  -3  -7   88.53    5.98
  10  -3  -7   89.04    5.05
  10  -3  -6  144.81   12.83
  10  -3  -6  132.83    6.79
  10  -3  -5  426.27   11.88
  10  -3  -5  427.22   10.24
  10  -3  -4   47.37    3.93
  10  -3  -4   44.52   10.67
  10  -3  -3   65.14    4.15
  10  -3  -3   75.80    7.38
  10  -3  -2    1.55    2.80
  10  -3  -2    2.66    3.45
  10  -3  -1   96.17    5.67
  10  -3  -1   94.00   12.30
  10  -3   0  211.06    9.05
  10  -3   0  210.63   14.10
  10  -3   1  308.22   15.25
  10  -3   1  280.69   19.08
  10  -3   2  246.08   17.25
  10  -3   2  229.95   18.45
  10  -3   3   66.41    6.25
 -10   3  -3   47.96   11.32
  10  -3   4   22.08    6.51
 -10   3  -4   23.36    6.38
  10  -3   5   10.40    3.30
 -10   3  -5   15.86    4.94
  10  -3   6   82.32    5.44
 -10   3  -6  105.53    7.58
  10  -2 -12  589.05  100.89
  10  -2 -11    5.65    3.07
  10  -2 -10  223.97   11.79
  10  -2  -9   23.41    5.59
  10  -2  -9   14.31    3.39
  10  -2  -8  127.67    6.27
  10  -2  -8  109.90   10.16
  10  -2  -7   17.94    6.45
  10  -2  -7    7.49    2.80
  10  -2  -6  290.89    9.79
  10  -2  -6  266.20    8.55
  10  -2  -5   46.14   12.26
  10  -2  -5   54.47    4.52
  10  -2  -4  218.28    7.21
  10  -2  -4  229.23    9.09
  10  -2  -3   16.32    9.33
  10  -2  -3   16.68    6.13
  10  -2  -2   61.21   17.89
  10  -2  -2   57.28    9.12
  10  -2  -1   16.92    4.86
  10  -2  -1   19.87    7.17
  10  -2   0  156.53    7.67
  10  -2   0  146.38   19.94
  10  -2   1  310.66   12.29
  10  -2   1  308.63   19.83
  10  -2   2   26.40    9.41
  10  -2   2   25.20    4.67
  10  -2   3  253.09   10.65
  10  -2   3  243.21   19.70
  10  -2   4   58.91    5.61
 -10   2  -4   47.18   14.84
  10  -2   5   15.07    5.00
 -10   2  -5   11.53    4.02
  10  -2   6   45.20    7.92
 -10   2  -6   27.41    5.52
  10  -1 -14   31.23    9.39
  10  -1 -13  315.16   15.65
  10  -1 -12    2.58    3.02
  10  -1 -11  308.41   12.66
  10  -1 -11  238.22   12.69
  10  -1 -10    3.18    4.01
  10  -1 -10    1.35    1.70
  10  -1  -9   81.93    5.49
  10  -1  -9   73.05    4.16
  10  -1  -8   25.45    5.86
  10  -1  -8   21.88    2.97
  10  -1  -7  202.20    9.95
  10  -1  -7  181.46    7.08
  10  -1  -6   20.18    7.25
  10  -1  -6   29.68    8.85
  10  -1  -5  731.03   19.57
  10  -1  -5  708.38   21.92
  10  -1  -4  100.20    6.70
  10  -1  -4  101.95    9.95
  10  -1  -3   40.62    5.37
  10  -1  -3   52.66   13.05
  10  -1  -2   27.96    5.06
  10  -1  -2   20.73    9.08
  10  -1  -1   30.19    9.13
  10  -1  -1   32.41    5.85
  10  -1   0  159.87    6.02
  10  -1   0  146.55   14.40
  10  -1   1   24.86   13.15
  10  -1   1   46.47   10.55
  10  -1   2  221.42    9.55
  10  -1   2  216.38   13.66
  10  -1   3    9.55    3.13
  10  -1   3   16.77    7.36
  10  -1   4   13.01    4.85
  10  -1   4    8.77    3.70
  10  -1   5    4.51    3.20
 -10   1  -5    6.84    4.04
  10  -1   6    3.03    3.39
 -10   1  -6    9.38    4.12
  10   0 -14   51.27    6.17
  10   0 -12  176.56    9.00
  10   0 -12  185.46    8.89
  10   0 -11    4.27    3.56
  10   0 -11   -0.62    2.89
  10   0 -10  124.91   13.79
  10   0 -10   95.23   11.87
  10   0  -9   31.85    5.60
  10   0  -9   18.14    2.89
  10   0  -8    2.51    4.10
  10   0  -8    1.96    2.54
  10   0  -7   10.35    3.76
  10   0  -7   22.91    4.83
  10   0  -6  115.50    6.63
  10   0  -6  119.25   10.66
  10   0  -5   10.46    7.05
  10   0  -5   19.87    7.53
  10   0  -4  229.80    8.51
  10   0  -4  224.84   14.88
  10   0  -3   58.57    5.06
  10   0  -3   47.99    9.27
  10   0  -2    3.05    2.83
  10   0  -2    8.73    4.01
  10   0  -1  123.36    5.72
  10   0  -1  115.39   18.87
  10   0   0   61.72    4.60
  10   0   0   60.86   12.75
  10   0   1  185.99    5.94
  10   0   1  183.83   12.12
  10   0   2    4.38    3.25
  10   0   2    6.16    4.42
  10   0   3  141.13    8.55
  10   0   3  118.91   12.52
  10   0   4    1.96    3.34
  10   0   5    6.23    5.13
  10   0   5    2.21    2.80
  10   1 -14   17.33    4.60
  10   1 -13   16.76    4.72
  10   1 -13   10.29    3.72
  10   1 -12   -0.58    3.22
  10   1 -12    2.46    2.83
  10   1 -11  257.45   11.03
  10   1 -11  253.25   11.09
  10   1 -10   69.57    5.31
  10   1 -10   67.98    8.64
  10   1  -9   55.42    4.95
  10   1  -9   60.50    8.61
  10   1  -8    8.40    4.58
  10   1  -8   -0.13    3.39
  10   1  -7  100.61    5.32
  10   1  -7   96.01    5.24
  10   1  -6  124.94    5.49
  10   1  -6  124.78    6.83
  10   1  -5   29.11    7.27
  10   1  -5   35.27    8.83
  10   1  -4  235.10    6.37
  10   1  -4  207.09   10.74
  10   1  -3    1.36    2.88
  10   1  -3    0.81    2.37
  10   1  -2  267.31   15.28
  10   1  -2  299.49   11.88
  10   1  -1   34.62    9.64
  10   1  -1   35.45    8.27
  10   1   0   17.80    4.45
  10   1   0    9.89    4.17
  10   1   1   50.00    5.96
  10   1   1   45.88   13.93
  10   1   2  335.03   13.70
  10   1   2  307.94   12.93
  10   1   3   11.68    5.07
  10   1   3    9.46    3.03
  10   1   4  128.36    7.20
  10   1   4  101.23   24.66
  10   1   5    2.38    2.75
  10   2 -13   10.40    5.99
  10   2 -13    3.76    3.82
  10   2 -12   68.95    5.25
  10   2 -12   52.03    7.71
  10   2 -11   34.42   10.81
  10   2 -11   32.79   10.71
  10   2 -10  216.82   10.10
  10   2 -10  189.01    9.54
  10   2  -9    4.88    2.81
  10   2  -9    1.65    3.54
  10   2  -8   11.66    3.75
  10   2  -8   16.79    5.29
  10   2  -7    9.11    3.46
  10   2  -7    4.08    3.27
  10   2  -6   98.37   10.15
  10   2  -6   98.62    6.39
  10   2  -5  314.56   11.79
  10   2  -5  306.90   21.26
  10   2  -4   39.23   11.03
  10   2  -4   41.23   11.89
  10   2  -3  262.18   12.98
  10   2  -3  284.44   14.41
  10   2  -2   38.34    9.09
  10   2  -2   27.15    6.73
  10   2  -1    0.56    3.34
  10   2  -1    5.61    2.18
  10   2   0   36.79   13.78
  10   2   0   46.87    7.87
  10   2   1  245.27   10.26
  10   2   1  227.29   15.77
  10   2   2    9.03    3.93
  10   2   2    9.31    3.71
  10   2   3  332.81   14.87
  10   2   3  310.28   17.14
  10   2   4    1.20    2.62
  10   2   4    3.44    3.84
  10   3 -13    2.38    2.68
  10   3 -12  110.70    7.24
  10   3 -12  101.19    9.84
  10   3 -11  288.60   12.62
  10   3 -11  294.22   12.91
  10   3 -10  126.91    9.15
  10   3 -10  113.85    9.88
  10   3  -9   47.54    4.93
  10   3  -9   59.51    7.59
  10   3  -8   20.56    5.22
  10   3  -8   21.54    5.83
  10   3  -7  118.20    6.81
  10   3  -7  130.87    8.10
  10   3  -6   17.03    4.77
  10   3  -6   50.21    7.23
  10   3  -5  308.44   15.28
  10   3  -5  285.13   16.11
  10   3  -4   80.89    7.65
  10   3  -4   80.94   13.84
  10   3  -3   93.76    6.09
  10   3  -3  101.85   18.48
  10   3  -2  160.13   11.19
  10   3  -2  155.51    8.54
  10   3  -1  213.29    8.60
  10   3  -1  211.93    7.71
  10   3   0   23.34    3.63
  10   3   0   19.34    7.26
  10   3   1   37.16    5.46
  10   3   1   47.61    9.54
  10   3   2  242.28   12.01
  10   3   2  235.61   21.34
  10   3   3    6.66    2.63
  10   3   3    2.74    3.82
  10   3   4  132.47   26.88
  10   4 -12   68.07   13.45
  10   4 -12   83.62    5.88
  10   4 -11   47.47    6.42
  10   4 -11   21.18    9.63
  10   4 -10  240.60   10.09
  10   4 -10  303.29   14.26
  10   4  -9   66.89    5.75
  10   4  -9   58.52    6.45
  10   4  -8  338.87   13.12
  10   4  -8  357.13   14.67
  10   4  -7    3.30    2.54
  10   4  -7    6.52    4.11
  10   4  -6  151.97    6.07
  10   4  -6  133.04    7.43
  10   4  -5  197.20    8.01
  10   4  -5  211.22    8.27
  10   4  -4   79.09    4.59
  10   4  -4   57.85   13.50
  10   4  -3  176.29    8.15
  10   4  -3  150.67   15.39
  10   4  -2   95.57    5.46
  10   4  -2   99.79   18.85
  10   4  -1  116.99   10.29
  10   4  -1  119.39   10.67
  10   4   0    5.30    2.32
  10   4   0   13.10    4.66
  10   4   1   71.75   20.94
  10   4   2   -2.21    4.14
  10   4   3  108.75    9.89
  10   5 -11  270.73   11.83
  10   5 -11  261.56   13.85
  10   5 -10   14.52    4.15
  10   5 -10    5.64    2.86
  10   5  -9  375.97   15.79
  10   5  -9  379.39   17.30
  10   5  -8    8.76    4.26
  10   5  -8   10.26    5.56
  10   5  -7  102.81    5.47
  10   5  -7  121.40    8.36
  10   5  -6    3.27    2.37
  10   5  -6    2.15    3.89
  10   5  -5   87.53    9.14
  10   5  -5  100.41   10.32
  10   5  -4  220.11    9.13
  10   5  -4  231.06   21.11
  10   5  -3    7.17    3.48
  10   5  -3    6.47    4.88
  10   5  -2   66.55   18.02
  10   5  -1   83.02   22.82
  10   5   0    2.46    3.03
  10   5   1   50.94   10.64
  10   6 -10  260.53   10.98
  10   6 -10  269.29   12.96
  10   6  -9   33.02    3.51
  10   6  -9   25.22    5.54
  10   6  -8   73.83    7.81
  10   6  -7    1.59    4.26
  10   6  -6   13.16    4.33
  10   6  -5   22.39    7.41
  10   6  -4   19.83    6.02
  10   6  -3   99.45   23.90
  10   6  -1   94.07   24.31
  10   6   0    2.34    3.15
  10   7  -8   76.47    9.13
  10   7  -7   10.46    4.94
  10   7  -6   20.90    6.67
  10   7  -5   31.29    7.32
  10   7  -4  127.85   29.82
  10   7  -3   11.40    4.17
  10   7  -2  148.83   15.54
  11 -12  -7   -1.02    2.59
  11 -12  -6    5.08    4.45
  11 -12  -5   53.49    5.22
  11 -12  -4   21.12    4.96
  11 -12  -3  138.65   12.72
  11 -12  -2    3.51    3.39
  11 -12  -1   33.65   12.66
  11 -12   0    3.44    4.38
  11 -12   1    1.69    4.68
  11 -11  -8   59.52   11.54
  11 -11  -7    3.44    3.12
  11 -11  -6   13.22    5.96
  11 -11  -5   52.17    6.45
  11 -11  -4   97.98    6.48
  11 -11  -3   32.96   10.35
  11 -11  -2  302.56   14.54
  11 -11  -1   15.59    4.41
  11 -11   0   17.19    6.24
  11 -11   1   25.09   15.30
  11 -11   2   50.03   17.64
  11 -10 -10    8.73    3.51
  11 -10  -9  273.86   14.98
  11 -10  -8    1.33    3.35
  11 -10  -7  115.40   10.16
  11 -10  -6   42.75   13.08
  11 -10  -5   96.03    6.11
  11 -10  -4   -2.22    3.27
  11 -10  -3  410.45   16.27
  11 -10  -2   11.79    3.11
  11 -10  -1   59.69    8.69
  11 -10   0   84.08    8.73
  11 -10   1    4.17    4.18
  11 -10   2   17.63    5.31
  11 -10   3  107.85    8.25
  11  -9 -10   89.05   11.61
  11  -9  -9    8.07    3.18
  11  -9  -8  511.02   19.78
  11  -9  -7   14.91    4.58
  11  -9  -6   88.65   10.02
  11  -9  -5    6.97    3.37
  11  -9  -4  172.79    8.49
  11  -9  -3   29.54    5.75
  11  -9  -2  495.83   19.13
  11  -9  -1    5.75    2.03
  11  -9   0   29.53    7.20
  11  -9   1   18.21    4.04
  11  -9   2   22.11    3.83
  11  -9   3   20.44    9.02
  11  -9   4   14.77    6.86
 -11   9  -4   17.87    4.06
  11  -8 -11   14.74    4.81
  11  -8 -10    2.25    3.41
  11  -8  -9  463.57   17.94
  11  -8  -8   18.29    3.21
  11  -8  -7  252.97   11.27
  11  -8  -6   -1.72    3.52
  11  -8  -5  217.01    9.84
  11  -8  -4    4.93    3.69
  11  -8  -3  391.23   14.50
  11  -8  -2   46.67    5.77
  11  -8  -1  265.95   12.32
  11  -8   0    1.72    3.02
  11  -8   1  103.30   17.74
 -11   8  -1  120.58    4.70
 -11   8  -2    2.51    1.42
  11  -8   3   -3.00    4.50
 -11   8  -3    6.01    3.44
  11  -8   4  188.11   15.59
 -11   8  -4  178.99    8.65
  11  -7 -12    0.40    3.69
  11  -7 -11  172.23   10.23
  11  -7 -10   51.08    6.24
  11  -7  -9   24.80    6.14
  11  -7  -8  270.39   21.34
  11  -7  -7   15.53    7.94
  11  -7  -6   39.94   16.44
  11  -7  -5   17.68    4.47
  11  -7  -4   20.01    4.85
  11  -7  -3    4.50    3.44
  11  -7  -2  156.95    7.73
  11  -7  -1   71.19   14.01
 -11   7   1   60.87    3.05
  11  -7   0   15.88    5.34
 -11   7   0   16.88    3.24
  11  -7   1   46.33    6.45
 -11   7  -1   22.75    7.88
  11  -7   2    3.15    3.89
 -11   7  -2    1.03    2.36
  11  -7   3   26.95    6.59
 -11   7  -3   15.18    6.35
 -11   7  -4    6.79    4.54
  11  -6 -12   42.65    5.10
  11  -6 -11    6.56    3.48
  11  -6 -10    7.70    5.32
  11  -6  -9  156.13    9.97
  11  -6  -8    3.21    2.45
  11  -6  -7  350.90   13.01
  11  -6  -6    6.25    3.18
  11  -6  -5   12.94    6.20
  11  -6  -4   47.90    7.08
  11  -6  -3   44.09    5.41
 -11   6   3   31.29    5.79
  11  -6  -2   99.86    6.63
 -11   6   2   98.36    5.79
  11  -6  -1  200.13    7.37
 -11   6   1  190.21    5.04
 -11   6   0  267.84    9.78
 -11   6  -1    5.74    4.55
  11  -6   2   27.57   17.93
 -11   6  -2   43.51    5.13
  11  -6   3   32.73    5.71
 -11   6  -3   25.08    4.87
  11  -6   4  141.42   13.42
 -11   6  -4  144.52    9.23
  11  -6   5    5.12    4.40
 -11   6  -5    2.36    2.78
  11  -5 -13    5.16    3.62
  11  -5 -12   55.56    5.27
  11  -5 -11    1.01    3.38
  11  -5 -10    9.39    3.49
  11  -5  -9   34.22    5.07
  11  -5  -8  211.32    7.06
  11  -5  -7  113.77   16.25
  11  -5  -6   12.47    4.97
  11  -5  -5   66.85    8.28
  11  -5  -4    7.65    3.14
  11  -5  -3  100.31    4.74
  11  -5  -2   25.70    7.49
  11  -5  -2   18.65    6.71
  11  -5  -1  295.17   14.95
 -11   5   1  264.00   16.94
  11  -5   0   20.92   12.40
 -11   5   0   13.80    6.17
  11  -5   1   91.65    9.23
 -11   5  -1   84.70    5.85
  11  -5   2    2.49    4.33
 -11   5  -2    1.31    2.76
  11  -5   3   21.43    5.42
 -11   5  -3   18.20    4.47
  11  -5   4   -0.30    4.07
 -11   5  -4    2.98    2.93
  11  -5   5  224.58   11.24
 -11   5  -5  225.90   15.04
  11  -4 -13  102.79    7.63
  11  -4 -12   -2.08    4.05
  11  -4 -11   25.48    5.20
  11  -4 -10   -0.15    3.47
  11  -4  -9  229.80   10.99
  11  -4  -6    8.22    3.85
  11  -4  -5  139.41   11.78
  11  -4  -5  140.87    9.05
  11  -4  -4    7.71    5.38
  11  -4  -4   19.78    4.21
  11  -4  -3   99.27    6.35
  11  -4  -3   81.67   10.68
  11  -4  -2  220.55   12.25
  11  -4  -2  197.86   11.65
  11  -4  -1  231.34   12.75
  11  -4  -1  223.54   12.06
  11  -4   0  285.92   11.98
  11  -4   1   22.57   13.20
 -11   4  -1   27.69    9.74
  11  -4   2    2.85    3.47
 -11   4  -2    2.92    2.64
  11  -4   3   35.95    5.42
 -11   4  -3   22.20    6.93
  11  -4   4   88.74    6.74
 -11   4  -4   69.71    5.57
  11  -4   5   21.30    9.31
 -11   4  -5   12.06    6.06
  11  -3 -13   25.98    8.88
  11  -3 -10   50.33    7.09
  11  -3  -9    4.34    4.04
  11  -3  -8  403.23   14.64
  11  -3  -7    7.64    3.77
  11  -3  -7    6.50    2.96
  11  -3  -6  459.82   21.64
  11  -3  -6  418.47   21.71
  11  -3  -5   45.99   11.38
  11  -3  -5   34.46    9.75
  11  -3  -4  112.90    6.07
  11  -3  -4  116.68    5.57
  11  -3  -3   12.39    4.45
  11  -3  -3   10.05    4.01
  11  -3  -2  114.62    6.90
  11  -3  -2  124.03   11.56
  11  -3  -1  206.32   11.52
  11  -3  -1  209.17   19.29
  11  -3   0   93.81    6.54
  11  -3   0  108.07   10.83
  11  -3   1  282.34   12.35
  11  -3   1  313.91   13.52
  11  -3   2  128.34    6.62
  11  -3   2  126.09   18.74
  11  -3   3   20.99    8.21
 -11   3  -3   15.10    6.92
  11  -3   4   10.26    5.91
 -11   3  -4    9.14    5.22
  11  -3   5   71.96   16.79
 -11   3  -5  106.84    6.79
  11  -2 -13  222.28   10.78
  11  -2 -12    2.22    2.70
  11  -2 -11  170.31    9.49
  11  -2 -10   42.71    7.31
  11  -2  -9  154.83    7.88
  11  -2  -8   36.56    7.47
  11  -2  -8   42.81    5.32
  11  -2  -7  680.84   32.02
  11  -2  -7  638.42   28.73
  11  -2  -6  174.44    8.36
  11  -2  -6  149.43    7.19
  11  -2  -5  263.32   13.52
  11  -2  -5  255.75   13.64
  11  -2  -4   15.39    9.35
  11  -2  -4   16.38    6.60
  11  -2  -3   87.71    6.10
  11  -2  -3   98.45    5.37
  11  -2  -2   32.08   13.08
  11  -2  -2   35.63    7.85
  11  -2  -1   24.79    8.29
  11  -2  -1   26.98    7.63
  11  -2   0  197.09    7.42
  11  -2   0  151.72   15.50
  11  -2   1  126.54    8.05
  11  -2   1  111.27   13.41
  11  -2   2  101.16   10.34
  11  -2   2  107.64   15.69
  11  -2   3   25.86    4.75
  11  -2   3   12.96    4.97
  11  -2   4    2.32    4.20
 -11   2  -4    6.48    6.19
  11  -1 -13    9.85    4.61
  11  -1 -12   21.80    3.67
  11  -1 -11   21.14    5.08
  11  -1 -10   17.58    5.51
  11  -1  -9    4.67    4.06
  11  -1  -9    4.47    3.70
  11  -1  -8   28.20    4.59
  11  -1  -8   32.80   10.90
  11  -1  -7   69.50    6.38
  11  -1  -7   53.22   11.38
  11  -1  -6   70.16   14.13
  11  -1  -6   88.88   15.08
  11  -1  -5   40.99   17.20
  11  -1  -5   28.67    7.55
  11  -1  -4   47.56    6.61
  11  -1  -4   53.79    7.85
  11  -1  -3   21.70    4.66
  11  -1  -3   30.37    7.23
  11  -1  -2    7.74    4.69
  11  -1  -2    5.81    3.01
  11  -1  -1  162.75    6.60
  11  -1  -1  153.06   16.19
  11  -1   0   10.64    3.25
  11  -1   0   16.64    5.32
  11  -1   1  393.35   16.94
  11  -1   1  349.98   21.50
  11  -1   2   30.93   12.39
  11  -1   2   33.66   10.83
  11  -1   3    3.41    2.76
  11  -1   3    2.18    3.72
  11  -1   4    2.04    3.04
  11  -1   4    4.06    2.32
  11   0 -13  195.92   14.57
  11   0 -12    3.70    3.45
  11   0 -11   31.62    5.37
  11   0 -11   23.34    3.77
  11   0 -10    6.16    3.62
  11   0 -10    4.62    4.11
  11   0  -9   28.76    4.69
  11   0  -9   14.74    5.94
  11   0  -8    5.07    5.34
  11   0  -8    0.86    2.57
  11   0  -7   48.73    4.74
  11   0  -7   49.18   11.37
  11   0  -6   38.79   13.77
  11   0  -6   49.04   12.78
  11   0  -5  129.16    5.50
  11   0  -5  130.61   13.36
  11   0  -4   31.06    5.49
  11   0  -4   41.21    9.36
  11   0  -3   29.91   11.47
  11   0  -3   37.28    7.41
  11   0  -2    5.03    3.34
  11   0  -2    9.58    4.55
  11   0  -1    8.50    3.65
  11   0  -1    6.79    2.95
  11   0   0  444.23   17.32
  11   0   0  424.76   16.82
  11   0   1    4.60    3.10
  11   0   1    2.37    2.43
  11   0   2  160.85    9.06
  11   0   2  166.92    9.55
  11   0   3    4.16    3.90
  11   0   3   12.66    6.60
  11   1 -12  105.49    7.58
  11   1 -11   32.46    4.60
  11   1 -11   42.04    6.48
  11   1 -10  119.48    6.59
  11   1 -10  112.96    6.05
  11   1  -9    7.57    3.44
  11   1  -9    6.98    3.19
  11   1  -8   11.84    4.46
  11   1  -8   20.42    4.57
  11   1  -7   42.50   10.34
  11   1  -7   41.20   12.13
  11   1  -6  203.98    6.73
  11   1  -6  188.43    8.33
  11   1  -5  244.61    9.74
  11   1  -5  251.79   17.33
  11   1  -4    5.34    3.71
  11   1  -4   -0.25    3.65
  11   1  -3    8.16    5.19
  11   1  -3    6.98    4.43
  11   1  -2   17.04    5.21
  11   1  -2   14.38    7.25
  11   1  -1   68.52    5.45
  11   1  -1   64.87   11.57
  11   1   0    3.32    4.69
  11   1   0    6.36    3.16
  11   1   1  137.75    7.48
  11   1   1  153.64   12.79
  11   1   2    3.49    2.91
  11   1   2    4.01    1.96
  11   1   3  217.84   15.87
  11   1   3  232.24   12.28
  11   2 -12   38.48    4.83
  11   2 -12   10.98    4.59
  11   2 -11  172.06    9.90
  11   2 -11  161.02    8.79
  11   2 -10   69.92    6.01
  11   2 -10   65.87    6.45
  11   2  -9  182.32    8.87
  11   2  -9  191.29   10.18
  11   2  -8   35.31    8.29
  11   2  -8   39.83    4.07
  11   2  -7  199.45    9.73
  11   2  -7  155.82   15.09
  11   2  -6  351.88   13.75
  11   2  -6  368.77   16.74
  11   2  -5  234.17   10.66
  11   2  -5  252.43   11.28
  11   2  -4  209.32    9.28
  11   2  -4  259.85   18.24
  11   2  -3   40.61    9.61
  11   2  -3   42.70   11.10
  11   2  -2   25.06    4.51
  11   2  -2   31.12    7.25
  11   2  -1    1.03    3.26
  11   2  -1    2.21    1.97
  11   2   0   71.34    4.83
  11   2   0   64.57   18.46
  11   2   1   64.77   10.48
  11   2   1   81.95   10.94
  11   2   2  302.33   12.53
  11   2   2  295.59   13.96
  11   3 -11   97.13    5.97
  11   3 -11   58.15   11.84
  11   3 -10  122.40    7.62
  11   3 -10  122.36    7.87
  11   3  -9    4.45    3.30
  11   3  -9    8.58    4.75
  11   3  -8   94.81    5.22
  11   3  -8  105.75    6.84
  11   3  -7   20.26   10.42
  11   3  -7   40.99    6.71
  11   3  -6  175.60    8.10
  11   3  -6  182.09    9.03
  11   3  -5  101.91    5.00
  11   3  -5  107.35   15.67
  11   3  -4  152.90    7.87
  11   3  -4  147.69   13.47
  11   3  -3  163.46    7.90
  11   3  -3  160.14   15.14
  11   3  -2   67.35    4.04
  11   3  -2   68.57   13.35
  11   3  -1   89.14    5.83
  11   3  -1   85.57   14.67
  11   3   0  125.10    6.79
  11   3   0  110.84   15.40
  11   3   1  382.46   15.04
  11   3   1  385.82   16.90
  11   4 -10   25.15    4.68
  11   4 -10   29.94    4.46
  11   4  -9  100.47    5.54
  11   4  -9   90.89    6.18
  11   4  -8    9.11    2.92
  11   4  -8   17.15    6.53
  11   4  -7   95.49    5.36
  11   4  -7  101.71   17.86
  11   4  -6   19.07    8.22
  11   4  -6   23.33   10.09
  11   4  -5   16.25    3.56
  11   4  -5   18.73    4.24
  11   4  -4  179.52   12.15
  11   4  -4  203.27   11.70
  11   4  -3   23.89   10.36
  11   4  -3   47.72   10.16
  11   4  -2    2.54    2.54
  11   4  -1  138.32   13.11
  11   4   0  178.98   14.76
  11   5  -9    7.20    6.11
  11   5  -9   22.53    6.34
  11   5  -8  108.50    5.93
  11   5  -8  115.83    8.34
  11   5  -7    2.66    3.19
  11   5  -7    3.92    2.86
  11   5  -6    4.37    4.60
  11   5  -5   91.77   20.91
  11   5  -4    6.30    4.46
  11   5  -3  160.88   10.11
  11   5  -2    1.34    6.66
  12 -11  -6   32.19    6.22
  12 -11  -5  234.32   11.65
  12 -11  -4   57.69   13.54
  12 -11  -3  269.17   14.26
  12 -11  -2   20.28    6.76
  12 -10  -8   42.51   15.47
  12 -10  -7    7.17    5.09
  12 -10  -6  159.11    9.22
  12 -10  -5    2.84    3.17
  12 -10  -4  423.79   18.38
  12 -10  -3   13.20    5.39
  12 -10  -2  254.70   18.49
  12 -10  -1   14.03    4.76
  12 -10   0   10.20    5.57
  12  -9  -9   91.77   18.32
  12  -9  -8   13.57    5.47
  12  -9  -7   81.72   15.83
  12  -9  -6   16.53    4.91
  12  -9  -5  156.12   10.02
  12  -9  -4   50.12    8.68
  12  -9  -3  349.72   22.82
  12  -9  -2   57.47   11.18
  12  -9  -1  199.73   11.08
  12  -9   0   17.94    9.28
  12  -9   1    1.66    5.91
  12  -8 -10  196.74   11.03
  12  -8  -9   30.36    7.03
  12  -8  -8   40.95   15.01
  12  -8  -7   12.72    4.62
  12  -8  -6    1.18    2.50
  12  -8  -5   77.11    5.98
  12  -8  -4   56.69    6.30
  12  -8  -3   43.26    5.69
  12  -8  -2   16.97    8.56
  12  -8  -1   37.97    8.22
  12  -8   0   12.52    5.13
  12  -8   1    2.63    4.87
  12  -8   2   22.75    7.52
  12  -7 -11   42.56    6.85
  12  -7 -10   24.48   15.77
  12  -7  -9   61.48    9.73
  12  -7  -8    7.93    4.06
  12  -7  -7   40.57   15.60
  12  -7  -6    3.65    3.56
  12  -7  -5   -1.91    3.70
  12  -7  -4    3.59    1.85
  12  -7  -3   42.36   12.68
  12  -7  -2   53.53    4.27
  12  -7  -1   23.56   10.54
  12  -7   0    3.79    4.26
  12  -7   1    3.43    4.41
 -12   7  -2   26.43    7.74
  12  -6 -11   38.40    6.15
  12  -6 -10   59.45   19.61
  12  -6  -9   29.10   10.95
  12  -6  -8  208.29    9.74
  12  -6  -7   21.73    6.66
  12  -6  -6   24.55    4.90
  12  -6  -5    9.26    4.33
  12  -6  -4   32.58    8.17
  12  -6  -3  195.40    9.85
  12  -6   0   30.74    7.75
 -12   6   0   29.40   11.23
  12  -6   1   37.14    5.55
 -12   6  -1   28.97    9.93
  12  -6   2    6.37    3.16
 -12   6  -2    8.54    3.00
  12  -5 -11   53.85    5.91
  12  -5 -10   12.38    5.81
  12  -5  -9  292.27   12.91
  12  -5  -8   88.30    6.23
  12  -5  -7  175.04    8.95
  12  -5  -5   85.15    6.49
  12  -5  -4   23.69    5.65
  12  -5  -3  193.11   14.70
  12  -5  -2  322.18   13.91
  12  -5  -1  123.36    8.85
 -12   5   1  114.09    5.09
  12  -5   0  119.36    7.11
 -12   5   0  119.00    4.41
  12  -5   1   34.58    6.57
 -12   5  -1   20.50    8.28
  12  -5   2    5.77    4.27
 -12   5  -2    9.94    3.95
  12  -4 -12   51.24    5.51
  12  -4 -11   25.81    6.23
  12  -4  -9   19.20    9.61
  12  -4  -8  537.38   20.12
  12  -4  -7  169.58    9.21
  12  -4  -6   81.01    7.44
  12  -4  -5   10.11    4.74
  12  -4  -4   58.61    7.99
  12  -4  -3   98.29   17.74
  12  -4  -3  109.08    8.42
  12  -4  -2  310.84   14.11
  12  -4  -2  276.76   11.18
  12  -4  -1  289.30   13.36
  12  -4  -1  256.21   10.94
  12  -4   0   82.39    5.94
  12  -4   0   75.67   11.54
  12  -4   1    9.77    4.78
 -12   4  -1   10.42    5.42
  12  -4   2   12.55    3.93
 -12   4  -2   17.14    6.40
  12  -3 -12   43.32    6.66
  12  -3 -11  113.75    8.97
  12  -3 -10    3.58    3.83
  12  -3  -9  266.39   12.54
  12  -3  -8   28.73   13.19
  12  -3  -7  282.48   17.46
  12  -3  -6    3.62    4.43
  12  -3  -5  225.87   11.54
  12  -3  -5  172.18   10.74
  12  -3  -4    5.12    3.58
  12  -3  -4    7.96    3.58
  12  -3  -3  168.70   16.37
  12  -3  -3  156.47    9.05
  12  -3  -2   47.60   17.66
  12  -3  -2   49.90    6.86
  12  -3  -1   85.26    5.59
  12  -3  -1  100.46    5.93
  12  -3   0   87.15    6.58
  12  -3   0   88.93   10.92
  12  -3   1   25.58    5.15
  12  -3   1   20.37    9.39
  12  -3   2   40.37   12.47
 -12   3  -2   14.58    9.34
  12  -2 -12   77.23    5.92
  12  -2 -11   19.92    4.76
  12  -2 -10   26.64    4.66
  12  -2  -9   12.86    5.12
  12  -2  -8  120.00    7.01
  12  -2  -7   62.13    5.91
  12  -2  -6   69.32    5.99
  12  -2  -6   61.62   10.64
  12  -2  -5   17.78    5.45
  12  -2  -5   17.41    4.80
  12  -2  -4   48.04    5.35
  12  -2  -4   40.93   10.30
  12  -2  -3   26.18    5.06
  12  -2  -3   18.18    4.44
  12  -2  -2   39.30    5.36
  12  -2  -2   23.79    5.45
  12  -2  -1  100.12    7.75
  12  -2  -1  110.93    9.47
  12  -2   0    8.38    3.18
  12  -2   0   13.14    4.23
  12  -2   1   63.58    8.56
  12  -2   1   67.94    8.40
  12  -2   2   22.95    4.77
  12  -2   2    9.27    3.75
  12  -1 -10    4.47    3.59
  12  -1  -9   64.52   11.86
  12  -1  -8   90.51    9.04
  12  -1  -8   67.87    9.85
  12  -1  -7  142.13    8.27
  12  -1  -7  129.28    5.34
  12  -1  -6    6.28    3.81
  12  -1  -6    5.66    4.47
  12  -1  -5   21.70    8.78
  12  -1  -5   24.66    7.41
  12  -1  -4    3.95    3.64
  12  -1  -4    2.34    1.66
  12  -1  -3   17.62    8.73
  12  -1  -3   21.67    7.86
  12  -1  -2   88.50   13.78
  12  -1  -2   80.81    9.33
  12  -1  -1    3.47    3.76
  12  -1  -1   -0.54    3.63
  12  -1   0  261.07   19.76
  12  -1   0  270.03   13.34
  12  -1   1   20.63   10.46
  12  -1   1   21.68    7.32
  12   0 -11    2.85    3.60
  12   0 -10    3.90    3.72
  12   0  -9   53.40    6.89
  12   0  -9   25.42   11.07
  12   0  -8   50.93   14.68
  12   0  -8   43.90   13.88
  12   0  -7  192.87    9.10
  12   0  -7  185.08    9.73
  12   0  -6    9.40    4.43
  12   0  -6   14.23    3.44
  12   0  -5  124.83    5.72
  12   0  -5  106.11   13.18
  12   0  -4   11.92    3.14
  12   0  -4    2.40    3.65
  12   0  -3   34.61    5.05
  12   0  -3   27.90    7.75
  12   0  -2    1.74    3.80
  12   0  -2    3.65    3.08
  12   0  -1  124.90   14.81
  12   0  -1  120.35   14.58
  12   0   0  105.94   13.18
  12   0   0  117.15   12.26
  12   0   1  235.38   10.72
  12   0   1  212.33   10.45
  12   1 -10    8.04    4.88
  12   1 -10    2.70    2.15
  12   1  -9   61.08   12.27
  12   1  -9   59.81    8.30
  12   1  -8  158.09    8.78
  12   1  -8  160.47    9.26
  12   1  -7  115.82    7.32
  12   1  -7  113.88    7.78
  12   1  -6  248.78   12.60
  12   1  -6  228.74   16.24
  12   1  -5  148.38    8.94
  12   1  -5  130.52   10.65
  12   1  -4   29.92    5.58
  12   1  -4   32.25    6.39
  12   1  -3   47.89    5.25
  12   1  -3   40.65   13.00
  12   1  -2   34.20    7.72
  12   1  -2   26.18   10.49
  12   1  -1    3.59    2.10
  12   1  -1    6.91    3.77
  12   1   0  141.68    8.61
  12   1   0  110.04   21.73
  12   2 -10    9.22    3.10
  12   2 -10    1.07    2.50
  12   2  -9   14.13    6.47
  12   2  -9   29.91    5.60
  12   2  -8  127.00    7.00
  12   2  -8   99.04    8.05
  12   2  -7  117.54    6.62
  12   2  -7   99.66   14.12
  12   2  -6  182.31    8.90
  12   2  -6  173.48   14.61
  12   2  -5   95.94    5.77
  12   2  -5   88.06   17.28
  12   2  -4  128.14    6.56
  12   2  -4  110.57   12.42
  12   2  -3   43.28    7.75
  12   2  -3   44.45    9.38
  12   2  -2   62.90   10.64
  12   2  -2   81.51    9.02
  12   2  -1  117.86    6.57
  12   2  -1  114.46   15.11
  12   3  -8    2.55    3.40
  12   3  -7  173.22    8.37
  12   3  -7  180.78   10.70
  12   3  -6  170.30   11.05
  12   3  -6  200.83    9.96
  12   3  -5   90.43    4.53
  12   3  -5   93.13   12.40
  12   3  -4   24.23    6.08
  12   3  -4   30.61   10.02
  12   3  -3   23.59   12.86
  12   3  -3   33.26    9.73
  13  -8  -7    5.16    3.89
  13  -8  -6   33.51    5.68
  13  -8  -5   63.10    6.47
  13  -8  -4  104.39    7.97
  13  -8  -3    1.84    4.36
  13  -8  -2   30.12    6.61
  13  -7  -8   15.04    6.62
  13  -7  -7   35.22   11.54
  13  -7  -6  101.83    7.31
  13  -7  -5  149.92    8.76
  13  -7  -4   74.87    6.37
  13  -7  -3   49.00   12.50
  13  -7  -2   29.00   12.94
  13  -6  -9  139.96    8.28
  13  -6  -8    2.45    4.14
  13  -6  -7   51.89   12.97
  13  -6  -6   24.30   12.47
  13  -6  -3  323.33   14.10
  13  -6  -2  120.36    8.31
  13  -6  -1   13.65    5.33
  13  -5  -7    0.79    4.11
  13  -5  -6   72.10   17.27
  13  -5  -5   10.44    5.77
  13  -5  -4  413.32   18.38
  13  -5  -3  158.71    9.82
  13  -5  -2  120.17    8.30
  13  -5  -1   71.90    7.52
  13  -4  -9  323.07   14.39
  13  -4  -7  126.13   15.77
  13  -4  -6    7.76    5.38
  13  -4  -5  203.66   11.22
  13  -4  -4   34.98    5.44
  13  -4  -3  205.05   11.11
  13  -4  -2  104.18   13.87
  13  -4  -1   65.65   14.15
  13  -4  -1   62.72    4.16
  13  -3  -9   23.21    6.77
  13  -3  -8   93.58    5.66
  13  -3  -7    3.07    4.32
  13  -3  -6   21.13    4.72
  13  -3  -5   29.09    4.74
  13  -3  -4    6.72    5.38
  13  -3  -3  102.23    6.22
  13  -3  -2    2.60    2.87
  13  -3  -2    8.43    3.66
  13  -3  -1   64.15   11.90
  13  -3  -1   30.21   13.88
  13  -2  -9   54.47    9.80
  13  -2  -8   76.24    5.64
  13  -2  -7   -2.11    3.62
  13  -2  -6    3.02    3.60
  13  -2  -5    8.39    5.10
  13  -2  -4    2.19    3.15
  13  -2  -4    1.93    2.40
  13  -2  -3   11.07    4.86
  13  -2  -3    7.87    3.60
  13  -2  -2  229.09   11.85
  13  -2  -2  223.51   10.00
  13  -1  -8  131.48    8.08
  13  -1  -7  128.66    8.03
  13  -1  -6    2.89    3.14
  13  -1  -6    2.89    1.68
  13  -1  -5    3.76    3.75
  13  -1  -5    7.23    2.40
  13  -1  -4   23.04    5.07
  13  -1  -4   15.25    5.70
  13  -1  -3  284.92   13.26
  13  -1  -3  212.25   11.60
  13   0  -7  108.45    7.25
  13   0  -7  108.40   11.66
  13   0  -6   54.07    4.88
  13   0  -6   56.25    5.61
  13   0  -5  126.99    7.26
  13   0  -5  133.69    8.69
  13   0  -4  105.60    6.54
  13   0  -4   72.77   18.31
;
_shelx_hkl_checksum     31586
_shelx_res_file
;
TITL 161117_PM2P_1
    shelxl.res
    created by SHELXL-2018/3 at 17:05:47 on 17-Nov-2025
CELL 0.71075 10.472 12.7771 12.9732 92.2535 108.1178 105.4825
ZERR 2 0.00351 0.00391 0.00415 0.0029 0.0031 0.0041
LATT 1
SFAC C H Cl N O P Ru
UNIT 58 60 4 6 18 2 2
L.S. 5
PLAN  1
SIZE 0.037 0.03 0.111
TEMP 0
CONF
WPDB -2
HTAB
BOND $H
LIST 4
fmap 2
acta
MORE -1
REM <olex2.extras>
REM <HklSrc "%.\\shelxl.hkl">
REM </olex2.extras>
WGHT    0.027500    1.652100
FVAR       0.35753
RU1   7    0.266934    0.758977    0.766117    11.00000    0.00922    0.00957 =
         0.00963    0.00137    0.00404    0.00205
CL1   3    0.103721    0.814798    0.617633    11.00000    0.01322    0.01574 =
         0.01178    0.00323    0.00412    0.00575
CL2   3    0.442376    0.718360    0.911217    11.00000    0.01294    0.01687 =
         0.01417    0.00333    0.00027    0.00377
P1    6    0.112961    0.589277    0.750161    11.00000    0.01069    0.01080 =
         0.01137    0.00181    0.00456    0.00303
O1    5    0.697047    0.818326    0.445506    11.00000    0.01837    0.01977 =
         0.02021    0.00410    0.01390    0.00450
O2    5   -0.034040    0.581732    0.771346    11.00000    0.01049    0.01429 =
         0.01757    0.00442    0.00537    0.00485
O3    5    0.065368    0.519171    0.631568    11.00000    0.01732    0.01138 =
         0.01193   -0.00136    0.00436   -0.00036
O4    5    0.213207    1.143837    1.143716    11.00000    0.04213    0.01270 =
         0.02996   -0.00070    0.02409    0.00312
O35   5    0.571068    1.308092    0.806833    11.00000    0.02394    0.01093 =
         0.02607    0.00024    0.01244   -0.00003
O36   5    0.693873    1.256364    0.710368    11.00000    0.03069    0.01534 =
         0.03489    0.00186    0.02227   -0.00208
O37   5    0.645368    0.634746    0.431239    11.00000    0.02650    0.02106 =
         0.02532    0.00227    0.01528    0.01033
O38   5    0.102802    0.985659    1.188544    11.00000    0.03329    0.01534 =
         0.02630    0.00141    0.02227    0.00545
N39   4    0.392745    0.910081    0.777442    11.00000    0.01030    0.00996 =
         0.01017    0.00131    0.00302    0.00455
N40   4    0.371815    0.733412    0.659743    11.00000    0.01120    0.01142 =
         0.00935    0.00142    0.00375    0.00272
N41   4    0.224717    0.841839    0.884509    11.00000    0.01101    0.01368 =
         0.01003    0.00141    0.00382    0.00371
C5    1    0.384650    0.991883    0.841300    11.00000    0.00862    0.01328 =
         0.00910    0.00121    0.00269    0.00261
C7    1    0.546360    0.826378    0.582776    11.00000    0.01123    0.01563 =
         0.01015    0.00375    0.00206    0.00222
AFIX  43
H7    2    0.605083    0.891751    0.574081    11.00000   -1.20000
AFIX   0
C8    1    0.468959    0.928352    0.709613    11.00000    0.00839    0.01479 =
         0.01114    0.00261    0.00205    0.00304
C9    1    0.250905    0.343859    0.979418    11.00000    0.02097    0.01506 =
         0.01853    0.00540    0.00450    0.00512
AFIX  43
H9    2    0.279488    0.294123    1.025057    11.00000   -1.20000
AFIX   0
C10   1    0.164688    0.493578    0.842526    11.00000    0.01212    0.01074 =
         0.01138    0.00109    0.00220    0.00237
C11   1    0.278300    1.019497    0.987027    11.00000    0.01210    0.01012 =
         0.01130   -0.00019    0.00163    0.00342
AFIX  43
H11   2    0.323981    1.094341    0.999595    11.00000   -1.20000
AFIX   0
C12   1    0.456663    1.099528    0.839314    11.00000    0.01197    0.00919 =
         0.01107   -0.00033    0.00257    0.00131
AFIX  43
H12   2    0.452975    1.156562    0.884038    11.00000   -1.20000
AFIX   0
C13   1    0.096731    0.454811    0.916226    11.00000    0.01322    0.01402 =
         0.01499    0.00068    0.00535    0.00237
AFIX  43
H13   2    0.021542    0.478658    0.919836    11.00000   -1.20000
AFIX   0
C14   1    0.293130    0.952674    0.907089    11.00000    0.00881    0.01388 =
         0.01030    0.00438    0.00341    0.00401
C15   1    0.172995    1.046008    1.131358    11.00000    0.01189    0.01987 =
         0.01346    0.00183    0.00482    0.00634
C16   1    0.633085    0.720236    0.464064    11.00000    0.01323    0.02020 =
         0.01346    0.00165    0.00534    0.00503
C17   1    0.534824    1.120444    0.768730    11.00000    0.01088    0.01409 =
         0.01332    0.00432    0.00364    0.00412
C18   1    0.793084    0.821890    0.384661    11.00000    0.01940    0.03617 =
         0.02226    0.00829    0.01583    0.00751
AFIX  33
H18A  2    0.833338    0.896435    0.375922    11.00000   -1.20000
H18B  2    0.866577    0.792261    0.423871    11.00000   -1.20000
H18C  2    0.742827    0.779332    0.313966    11.00000   -1.20000
AFIX   0
C19   1    0.277112    0.456207    0.838214    11.00000    0.01938    0.02268 =
         0.01667    0.00958    0.01024    0.00887
AFIX  43
H19   2    0.323914    0.481674    0.789706    11.00000   -1.20000
AFIX   0
C20   1    0.194620    0.973602    1.048101    11.00000    0.01169    0.01522 =
         0.01144    0.00110    0.00377    0.00497
C21   1    0.140109    0.381101    0.984151    11.00000    0.01607    0.01625 =
         0.01659    0.00392    0.00719    0.00004
AFIX  43
H21   2    0.094324    0.356359    1.033467    11.00000   -1.20000
AFIX   0
C22   1    0.131049    0.860859    1.028999    11.00000    0.01520    0.01828 =
         0.01505    0.00400    0.00895    0.00325
AFIX  43
H22   2    0.077372    0.827601    1.070490    11.00000   -1.20000
AFIX   0
C23   1    0.462906    0.826780    0.647527    11.00000    0.01043    0.01200 =
         0.01127    0.00140    0.00386    0.00351
C24   1    0.610358    1.234116    0.758541    11.00000    0.01452    0.01809 =
         0.01376    0.00241    0.00412    0.00312
C25   1    0.542231    1.033987    0.703472    11.00000    0.01124    0.01722 =
         0.01205    0.00491    0.00614    0.00420
AFIX  43
H25   2    0.595205    1.047261    0.657045    11.00000   -1.20000
AFIX   0
C26   1    0.541184    0.727448    0.531227    11.00000    0.01280    0.01841 =
         0.01248    0.00223    0.00517    0.00627
C27   1    0.148680    0.799213    0.947859    11.00000    0.01585    0.01070 =
         0.01961    0.00091    0.01002   -0.00090
AFIX  43
H27   2    0.105727    0.723964    0.936109    11.00000   -1.20000
AFIX   0
C28   1   -0.027200    0.407176    0.609082    11.00000    0.02513    0.01173 =
         0.01629   -0.00136    0.00289   -0.00144
AFIX  33
H28A  2   -0.044857    0.377658    0.535097    11.00000   -1.20000
H28B  2    0.016741    0.363179    0.658489    11.00000   -1.20000
H28C  2   -0.114471    0.406906    0.618844    11.00000   -1.20000
AFIX   0
C29   1    0.449391    0.631853    0.543832    11.00000    0.01653    0.01656 =
         0.01479   -0.00053    0.00573    0.00768
AFIX  43
H29   2    0.444090    0.564498    0.510108    11.00000   -1.20000
AFIX   0
C30   1    0.319296    0.381650    0.905523    11.00000    0.02317    0.02043 =
         0.02234    0.00590    0.01021    0.01250
AFIX  43
H30   2    0.393494    0.356678    0.901450    11.00000   -1.20000
AFIX   0
C31   1    0.365865    0.637569    0.606954    11.00000    0.01364    0.01118 =
         0.01583    0.00425    0.00572    0.00234
AFIX  43
H31   2    0.303253    0.573209    0.613413    11.00000   -1.20000
AFIX   0
C32   1    0.637634    1.422255    0.802195    11.00000    0.02992    0.00768 =
         0.03611    0.00037    0.01151   -0.00338
AFIX  33
H32A  2    0.601879    1.468134    0.839231    11.00000   -1.20000
H32B  2    0.737438    1.439128    0.837117    11.00000   -1.20000
H32C  2    0.617604    1.435000    0.727169    11.00000   -1.20000
AFIX   0
C33   1   -0.131339    0.634122    0.705775    11.00000    0.01448    0.02822 =
         0.03852    0.01821    0.00957    0.01186
AFIX  33
H33A  2   -0.211998    0.621524    0.729132    11.00000   -1.20000
H33B  2   -0.086307    0.711477    0.714307    11.00000   -1.20000
H33C  2   -0.160483    0.604241    0.630237    11.00000   -1.20000
AFIX   0
C34   1    0.066042    1.045038    1.267132    11.00000    0.02980    0.02668 =
         0.02175    0.00249    0.01887    0.01046
AFIX  33
H34A  2    0.015956    0.993960    1.303651    11.00000   -1.20000
H34B  2    0.150140    1.092666    1.319989    11.00000   -1.20000
H34C  2    0.007692    1.087802    1.229786    11.00000   -1.20000
AFIX   0
O39   5    0.761767    1.102720    0.569287    11.00000    0.04149    0.03299 =
         0.03184    0.01200    0.02583    0.01180
H39A  2    0.799699    1.126851    0.522686    11.00000    0.04426
H39B  2    0.766684    1.162990    0.609919    11.00000    0.04813
HKLF 4
REM  161117_PM2P_1
REM wR2 = 0.0776, GooF = S = 1.050, Restrained GooF = 1.050 for all data
REM R1 = 0.0372 for 5862 Fo > 4sig(Fo) and 0.0474 for all 6845 data
REM 414 parameters refined using 0 restraints
END
WGHT      0.0275      1.6520
REM Instructions for potential hydrogen bonds
EQIV $1 -x+1, -y+2, -z+2
HTAB C11 Cl2_$1
HTAB C12 Cl2_$1
EQIV $2 x+1, y, z
HTAB C18 Cl1_$2
HTAB C25 O39
HTAB C27 O2
EQIV $3 -x, -y+1, -z+1
HTAB C28 Cl1_$3
HTAB C28 O3_$3
HTAB C31 O3
HTAB C33 Cl1
EQIV $4 -x, -y+2, -z+2
HTAB C34 Cl1_$4
EQIV $5 -x+1, -y+2, -z+1
HTAB O39 Cl1_$5
HTAB O39 O36
REM Highest difference peak  0.479,  deepest hole -0.976,  1-sigma level  0.093
Q1    1   0.5744  0.7214  0.4893  11.00000  0.05    0.48
;
_shelx_res_checksum     17004
