# Supplementary material for: Crystal structure and near-infrared emission of trans-di­chlorido­(di­meth­oxy­phenyl­phosphine)[4,4′,4′′-tris­(meth­oxy­carbon­yl)-2,2′:6′,2′′-terpyridine]­ruthenium(II) monohydrate
Source: Acta Crystallogr E Crystallogr Commun. 2026 Jan 1;82(Pt 1):51–5. doi: 10.1107/S2056989025010862 (PMC12810280; doi:10.1107/S2056989025010862)
Supplement: Supplementary file 2 [file e-82-00051-Isup2.hkl]

data_I                                                                          
_shelx_title ' 161117_PM2P_1'                                                   
_shelx_refln_list_code          4                                               
_shelx_F_calc_maximum      266.54                                               
_exptl_crystal_F_000       780.00                                               
_reflns_d_resolution_high  0.7699                                               
                                                                                
loop_                                                                           
 _space_group_symop_operation_xyz                                               
 'x, y, z'                                                                      
 '-x, -y, -z'                                                                   
                                                                                
_cell_length_a    10.4720                                                       
_cell_length_b    12.7771                                                       
_cell_length_c    12.9732                                                       
_cell_angle_alpha  92.254                                                       
_cell_angle_beta  108.118                                                       
_cell_angle_gamma 105.483                                                       
                                                                                
_shelx_F_squared_multiplier     1.000                                           
                                                                                
loop_                                                                           
 _refln_index_h                                                                 
 _refln_index_k                                                                 
 _refln_index_l                                                                 
 _refln_F_squared_calc                                                          
 _refln_F_squared_meas                                                          
 _refln_F_squared_sigma                                                         
 _refln_observed_status                                                         
   2   0   0       2997.84       3086.27        55.25 o                         
   3   0   0        313.16        382.52        17.09 o                         
   4   0   0         28.79          9.73         7.70 o                         
   5   0   0       3432.36       3500.80       121.26 o                         
   6   0   0       5783.64       5851.44       114.16 o                         
   7   0   0       2197.38       2244.63       119.81 o                         
   8   0   0        849.64        907.89        69.12 o                         
   9   0   0         23.22         40.33        12.44 o                         
  10   0   0        480.90        482.07        33.85 o                         
  11   0   0       3328.57       3398.52        94.40 o                         
  12   0   0        984.48        877.96        70.22 o                         
 -12   1   0       2181.85       2091.00        86.49 o                         
 -11   1   0        149.22        100.54        23.47 o                         
 -10   1   0       1224.23       1236.27        52.10 o                         
  -9   1   0        668.59        724.37        42.44 o                         
  -8   1   0        662.05        687.94        26.98 o                         
  -7   1   0       3009.01       2987.77       176.56 o                         
  -6   1   0       2538.41       2377.62        63.19 o                         
  -5   1   0       3652.09       3662.02       213.72 o                         
  -4   1   0       1707.07       1721.06        22.20 o                         
  -3   1   0       5971.14       6282.10        67.84 o                         
  -2   1   0          0.64         13.02         6.92 o                         
   1   1   0       4386.28       4325.38        46.18 o                         
   2   1   0       3780.85       3861.54        31.25 o                         
   3   1   0       1191.34       1144.83        26.81 o                         
   4   1   0       1405.14       1285.75        34.99 o                         
   5   1   0       5009.10       4965.65       101.42 o                         
   6   1   0       4513.08       4574.23       102.74 o                         
   7   1   0       3646.85       3719.00        84.52 o                         
   8   1   0         84.66        102.99        20.32 o                         
   9   1   0        154.76        194.80        32.56 o                         
  10   1   0         81.55        111.74        30.94 o                         
  11   1   0         20.44         40.18        20.50 o                         
  12   1   0        967.67       1081.46       123.76 o                         
 -12   2   0         93.64         81.86        19.88 o                         
 -11   2   0       1324.16       1488.61       177.46 o                         
 -10   2   0       1100.89       1214.88        56.00 o                         
  -9   2   0        383.55        397.62        71.02 o                         
  -8   2   0        643.87        728.44        61.80 o                         
  -7   2   0        501.74        491.15        24.98 o                         
  -6   2   0       2949.91       2975.72        79.53 o                         
  -5   2   0        654.81        547.70        18.21 o                         
  -4   2   0       5012.19       5072.48        45.93 o                         
  -3   2   0         29.31          7.72         6.16 o                         
  -2   2   0       1390.55       1308.48        21.94 o                         
  -1   2   0       2444.71       2480.91        20.21 o                         
   0   2   0       5530.80       5503.32        71.16 o                         
   1   2   0      21080.44      21604.76       226.01 o                         
   2   2   0       9182.50       8909.86        97.35 o                         
   3   2   0        908.28        815.68        17.83 o                         
   4   2   0        780.61        751.39        19.31 o                         
   5   2   0        211.29        189.43        18.83 o                         
   6   2   0       1625.21       1536.46        57.49 o                         
   7   2   0       3389.01       3483.82        55.25 o                         
   8   2   0        312.43        345.47        57.30 o                         
   9   2   0        351.80        334.89        27.19 o                         
  10   2   0        352.07        349.04        53.46 o                         
  11   2   0        532.55        555.00        36.55 o                         
 -12   3   0        792.96        685.54        44.09 o                         
 -11   3   0        887.79        766.87        55.78 o                         
 -10   3   0       1620.53       1650.14        59.58 o                         
  -9   3   0         89.39         79.48        17.62 o                         
  -8   3   0       1969.05       1980.94        43.00 o                         
  -7   3   0         23.35         30.50        17.84 o                         
  -6   3   0        390.81        376.45        26.66 o                         
  -5   3   0       5045.92       4829.04        99.82 o                         
  -4   3   0          0.48         17.72         8.93 o                         
  -3   3   0        426.69        446.03        14.07 o                         
  -2   3   0        385.60        343.90        10.92 o                         
  -1   3   0        800.64        753.62        13.41 o                         
   0   3   0         70.52         74.96        10.49 o                         
   1   3   0      20279.31      21165.53       273.89 o                         
   2   3   0       2285.58       2099.05        63.01 o                         
   3   3   0       6509.62       6744.19        74.37 o                         
   4   3   0       2287.91       2480.82        59.93 o                         
   5   3   0        504.73        483.30        36.88 o                         
   6   3   0       1598.60       1613.70        85.39 o                         
   7   3   0        533.17        533.15        40.76 o                         
   8   3   0       2473.64       2631.47        52.74 o                         
   9   3   0        121.96        140.09        22.40 o                         
  10   3   0        142.97        176.67        25.40 o                         
  11   3   0       1014.89        962.26        55.78 o                         
 -12   4   0        634.09        634.25        41.32 o                         
 -11   4   0       2436.24       2236.74        93.72 o                         
 -10   4   0        330.80        400.01        46.05 o                         
  -9   4   0       1700.44       1768.52        45.80 o                         
  -8   4   0        157.74        145.98        41.70 o                         
  -7   4   0         39.30         30.31        14.82 o                         
  -6   4   0       3594.76       3528.32        74.20 o                         
  -5   4   0       3709.28       3676.40        50.74 o                         
  -4   4   0       7618.68       7430.49        80.42 o                         
  -3   4   0       2916.39       2881.03        31.28 o                         
  -2   4   0        581.73        611.41        15.48 o                         
  -1   4   0         81.59         95.06        10.27 o                         
   0   4   0       1981.68       1919.86        21.85 o                         
   1   4   0       1414.75       1134.95        88.20 o                         
   2   4   0      12770.04      13128.23       174.44 o                         
   3   4   0        767.13        769.50        40.95 o                         
   4   4   0         59.07         50.79        11.25 o                         
   5   4   0          5.78         18.39        24.41 o                         
   6   4   0       1366.44       1323.45        40.54 o                         
   7   4   0       4895.75       5060.90       106.69 o                         
   8   4   0         44.75         48.05        38.61 o                         
   9   4   0       4022.88       4051.51       106.34 o                         
  10   4   0         21.44         61.74        30.51 o                         
  11   4   0       1397.47       1400.15       115.47 o                         
 -12   5   0        923.93        931.72        29.32 o                         
 -11   5   0        129.11        126.46        43.21 o                         
 -10   5   0       2396.04       2387.88       111.48 o                         
  -9   5   0        118.86        180.96        40.10 o                         
  -8   5   0         40.88         12.37        12.30 o                         
  -7   5   0       1190.29       1171.95        42.20 o                         
  -6   5   0        904.08        915.74        23.75 o                         
  -5   5   0       7493.01       7630.51       139.67 o                         
  -4   5   0       2157.33       2166.50        54.86 o                         
  -3   5   0       5029.17       5019.04        58.65 o                         
  -2   5   0        570.82        558.27        12.14 o                         
  -1   5   0        784.51        777.86        16.93 o                         
   0   5   0       4336.54       4172.00        36.01 o                         
   1   5   0      28730.93      28332.45       112.73 o                         
   2   5   0       6478.88       6673.59       261.60 o                         
   3   5   0       1328.67       1216.56        14.79 o                         
   4   5   0         20.56          7.43         7.28 o                         
   5   5   0         63.61         69.77        12.13 o                         
   6   5   0        807.98        853.35        37.47 o                         
   7   5   0        292.01        286.62        27.77 o                         
   8   5   0       3176.30       3266.87       111.71 o                         
   9   5   0        278.19        232.97       110.85 o                         
  10   5   0          0.63         19.24        23.70 o                         
 -12   6   0        328.03        236.88        49.90 o                         
 -11   6   0       2057.01       2095.30        76.51 o                         
  -9   6   0        695.20        695.02        25.37 o                         
  -8   6   0       1123.23       1106.33        37.80 o                         
  -7   6   0        147.74        171.76        32.77 o                         
  -6   6   0       1380.90       1259.44        48.19 o                         
  -5   6   0         95.91         78.26         9.62 o                         
  -4   6   0       3578.38       3600.46        61.52 o                         
  -3   6   0       1212.99       1274.84        25.90 o                         
  -2   6   0         48.90         32.88        11.25 o                         
  -1   6   0        434.95        485.98        19.52 o                         
   0   6   0       2519.65       2165.68        80.46 o                         
   1   6   0       1084.96       1225.62        79.72 o                         
   2   6   0       1953.53       1695.47        67.75 o                         
   3   6   0       2793.62       2964.45        55.75 o                         
   4   6   0        389.91        398.53        19.32 o                         
   5   6   0        466.79        430.98        18.73 o                         
   6   6   0        171.58        163.51        32.85 o                         
   7   6   0       2745.24       2920.31        73.88 o                         
   8   6   0        922.70        995.16       104.67 o                         
   9   6   0        856.46        782.53       161.54 o                         
  10   6   0          5.37         18.31        24.64 o                         
 -12   7   0         10.91         29.65        33.33 o                         
 -11   7   0        134.53        130.03        21.67 o                         
 -10   7   0        662.66        679.24        24.71 o                         
  -9   7   0       3489.03       3527.13        65.00 o                         
  -8   7   0        850.76        792.55        98.57 o                         
  -7   7   0       1605.47       1705.87        43.63 o                         
  -6   7   0        691.79        697.78        84.48 o                         
  -5   7   0       3335.56       3302.38        92.67 o                         
  -4   7   0        418.86        453.06        14.32 o                         
  -3   7   0       8413.33       8524.94       111.90 o                         
  -2   7   0         36.67         38.47         6.22 o                         
  -1   7   0       3716.05       3619.93        42.91 o                         
   0   7   0        207.13        291.88        42.17 o                         
   1   7   0       4758.46       4478.73       130.80 o                         
   2   7   0       3667.54       3781.08        99.04 o                         
   3   7   0       2456.53       2511.72        95.28 o                         
   4   7   0       1121.02       1043.98        26.91 o                         
   5   7   0        356.52        378.56        28.13 o                         
   7   7   0        549.43        534.54       103.73 o                         
   8   7   0       1734.88       1724.73       152.39 o                         
   9   7   0        190.69        186.34        70.64 o                         
 -12   8   0         65.74         97.94        40.13 o                         
 -11   8   0         36.95         13.46        23.63 o                         
 -10   8   0       3966.83       4131.61       132.54 o                         
  -9   8   0        883.89        849.31        34.31 o                         
  -8   8   0       4110.65       4285.54       311.04 o                         
  -7   8   0        278.24        262.61        65.79 o                         
  -6   8   0        260.04        184.14        30.46 o                         
  -5   8   0        190.17        183.05        26.31 o                         
  -4   8   0       2405.51       2217.03        45.29 o                         
  -3   8   0        413.24        368.71        17.97 o                         
  -2   8   0       5532.28       5685.28        87.16 o                         
  -1   8   0        309.41        303.01        13.85 o                         
   0   8   0       2289.76       2160.70        79.72 o                         
   1   8   0        336.26        323.25        71.27 o                         
   2   8   0       1850.10       1716.67        90.51 o                         
   3   8   0       3675.55       3741.26       121.26 o                         
   4   8   0        197.87        232.50        50.38 o                         
   5   8   0        166.06         68.61        35.36 o                         
   6   8   0       1046.35       1072.06       156.22 o                         
   7   8   0        311.81        307.83        76.43 o                         
 -12   9   0        104.22        140.34        72.60 o                         
 -11   9   0        244.45        231.01        56.33 o                         
 -10   9   0       1360.84       1343.67        85.27 o                         
  -9   9   0       2754.74       2713.89        75.34 o                         
  -8   9   0          7.85          9.22        17.25 o                         
  -7   9   0          3.62         34.05        15.69 o                         
  -6   9   0        639.02        679.94        29.39 o                         
  -5   9   0       2048.58       2051.19        61.71 o                         
  -4   9   0         67.69         54.43        11.29 o                         
  -3   9   0       6645.53       6711.56       103.45 o                         
  -2   9   0          9.94          5.75         5.52 o                         
  -1   9   0        236.33        242.50        13.04 o                         
   0   9   0        783.87        757.73       103.97 o                         
   1   9   0        467.24        456.16       109.29 o                         
   2   9   0       3904.37       4104.32       122.43 o                         
   3   9   0        930.05       1115.09        71.03 o                         
   4   9   0       1409.25       1421.75        68.92 o                         
   5   9   0       1099.76        972.16        89.57 o                         
   6   9   0        319.20        290.86        67.20 o                         
   7   9   0         34.38         25.50        46.47 o                         
   8   9   0       2249.88       2260.92       110.30 o                         
 -12  10   0        146.72         79.79        43.57 o                         
 -11  10   0        726.73        657.76        68.29 o                         
 -10  10   0        816.29        944.39        59.38 o                         
  -9  10   0        532.47        644.77        48.35 o                         
  -8  10   0        803.83        769.77        58.95 o                         
  -7  10   0         68.04         45.49        11.37 o                         
  -6  10   0       1185.17       1270.03        30.30 o                         
  -5  10   0        629.95        658.11        47.55 o                         
  -4  10   0       4094.56       4280.00        60.13 o                         
  -3  10   0         20.50         13.37         6.00 o                         
  -2  10   0       4392.10       4375.40        56.40 o                         
  -1  10   0        364.36        327.64        17.32 o                         
   0  10   0        272.88        311.90        79.56 o                         
   1  10   0       2249.39       2306.92        68.76 o                         
   2  10   0       2867.94       2903.81       167.96 o                         
   3  10   0       1958.61       2091.55       111.56 o                         
   4  10   0       1364.80       1407.43        78.78 o                         
   5  10   0          0.91         25.42        30.35 o                         
   6  10   0          4.38         22.45        38.96 o                         
   7  10   0        320.01        451.93        95.67 o                         
 -11  11   0         51.51        134.48        48.82 o                         
 -10  11   0        513.40        523.20        62.19 o                         
  -9  11   0       2650.35       2547.08        97.40 o                         
  -8  11   0        210.86        208.64        33.87 o                         
  -7  11   0       1514.30       1465.47        67.32 o                         
  -6  11   0        234.95        207.15        36.13 o                         
  -5  11   0         15.23         33.00        13.53 o                         
  -4  11   0         12.58         16.08         9.57 o                         
  -3  11   0       2557.57       2701.66        59.18 o                         
  -2  11   0         57.78         67.56        11.50 o                         
  -1  11   0          1.35         -4.30        25.66 o                         
   0  11   0         51.24         32.78        28.24 o                         
   1  11   0       3720.94       3941.29       109.37 o                         
   2  11   0       1925.69       1774.88        75.18 o                         
   3  11   0       1387.58       1306.28        71.03 o                         
   4  11   0       2125.54       2125.11        99.98 o                         
   5  11   0          5.88         51.71        32.23 o                         
   6  11   0        313.01        290.70        84.18 o                         
 -11  12   0         24.51         26.91        34.26 o                         
  -9  12   0          0.25          1.56        27.15 o                         
  -8  12   0       3992.86       4129.43       159.35 o                         
  -7  12   0          6.52          6.88        25.19 o                         
  -6  12   0       1863.65       1999.68        57.26 o                         
  -5  12   0        172.42        176.92        36.22 o                         
  -4  12   0       1960.04       2021.24        52.61 o                         
  -3  12   0        205.49        216.41        35.51 o                         
  -2  12   0       1565.75       1684.21        56.56 o                         
  -1  12   0        754.43        716.35        96.30 o                         
   0  12   0       1132.61       1234.23        59.45 o                         
   1  12   0         35.13         62.97        26.60 o                         
   2  12   0        263.51        318.71        50.54 o                         
   3  12   0       1695.07       1569.84        65.09 o                         
   4  12   0         14.31         56.48        33.33 o                         
   5  12   0       1238.16       1068.77       168.35 o                         
 -10  13   0        155.26        138.31        52.96 o                         
  -9  13   0       1135.52       1137.22        58.83 o                         
  -8  13   0        142.13        135.49        51.79 o                         
  -7  13   0       3380.14       3253.57       139.72 o                         
  -6  13   0        328.92        300.32        38.25 o                         
  -5  13   0         11.47         16.96        12.87 o                         
  -4  13   0         15.56         20.26        23.00 o                         
  -3  13   0        549.08        559.73        75.88 o                         
  -2  13   0       2502.64       2283.45        90.43 o                         
  -1  13   0       2547.54       2774.49       111.40 o                         
   0  13   0         46.59         61.49        27.30 o                         
   1  13   0        912.94       1115.71        60.94 o                         
   2  13   0         77.12         89.26        35.28 o                         
   3  13   0          0.72         40.99        32.62 o                         
   4  13   0       2280.52       2312.39       126.03 o                         
  -9  14   0         20.33         41.31        24.49 o                         
  -8  14   0        851.98        857.48        58.44 o                         
  -7  14   0         43.86          9.62        20.65 o                         
  -3  14   0        782.53        744.36        38.41 o                         
  -2  14   0       2199.92       2093.74        80.03 o                         
  -1  14   0        360.85        282.33        72.83 o                         
   0  14   0        565.56        590.32        57.97 o                         
   1  14   0          8.61         72.99        33.95 o                         
   2  14   0         23.60        117.81        56.95 o                         
   3  14   0       1200.40       1141.21        82.22 o                         
  -2  15   0        269.77        241.50        47.72 o                         
  -1  15   0        775.26        799.27        45.22 o                         
   0  15   0        649.53        730.90        54.84 o                         
   1 -16   1         47.86         76.27        30.04 o                         
  -2 -15   1        389.80        285.38        46.23 o                         
  -1 -15   1        161.35        162.48        40.76 o                         
   0 -15   1          1.43         64.23        25.50 o                         
   1 -15   1        932.06       1000.71        49.52 o                         
   2 -15   1        758.96        637.49       106.31 o                         
   3 -15   1          8.03         29.96        18.31 o                         
  -3 -14   1        399.13        471.96        61.10 o                         
  -2 -14   1         36.16         59.45        50.22 o                         
  -1 -14   1         86.71        175.47        51.55 o                         
   0 -14   1        186.03        152.47        66.50 o                         
   1 -14   1       1608.63       1606.92        55.86 o                         
   2 -14   1       1673.45       1823.53        79.01 o                         
   3 -14   1        637.10        430.81        88.63 o                         
   4 -14   1         60.54         52.57        30.12 o                         
   6 -14   1        360.28        215.52        81.12 o                         
   7 -14   1       2935.57       3107.83       129.47 o                         
   8 -14   1          4.29         -4.62        22.30 o                         
   9 -14   1        275.21        252.13        32.07 o                         
  -4 -13   1        130.87        162.09        45.45 o                         
  -3 -13   1        762.93        797.08        63.44 o                         
  -2 -13   1         41.16        103.18        42.56 o                         
  -1 -13   1        100.80        114.06        36.06 o                         
   0 -13   1       1626.46       1506.63        57.19 o                         
   1 -13   1       1127.90       1144.66       108.19 o                         
   2 -13   1       1387.50       1380.83        57.97 o                         
   3 -13   1          5.55         19.40        19.17 o                         
   4 -13   1        239.81        221.58        41.12 o                         
   5 -13   1          6.49          6.37         9.27 o                         
   6 -13   1       2451.41       2660.20       124.62 o                         
   7 -13   1         39.91         49.05        22.84 o                         
   8 -13   1       3329.93       3498.59       133.77 o                         
   9 -13   1        334.62        312.53        37.39 o                         
  10 -13   1         88.93         36.85        30.67 o                         
  -6 -12   1       1085.20        876.64       243.06 o                         
  -5 -12   1         26.18         48.58        18.15 o                         
  -4 -12   1       1227.67       1024.18        77.21 o                         
  -3 -12   1        691.00        652.36        60.32 o                         
  -2 -12   1        100.71         67.59        28.40 o                         
  -1 -12   1       1873.48       1762.28        72.68 o                         
   0 -12   1       1219.04       1079.02        88.79 o                         
   1 -12   1        751.44        879.93        48.03 o                         
   2 -12   1       2024.82       1838.40        75.88 o                         
   3 -12   1        197.11        215.56        36.51 o                         
   4 -12   1        837.34        856.04        27.19 o                         
   5 -12   1       2807.83       2938.65        63.94 o                         
   6 -12   1        500.29        554.64        26.01 o                         
   7 -12   1       5448.44       5450.50       249.71 o                         
   8 -12   1        162.06        138.94        69.78 o                         
   9 -12   1        636.41        557.00       123.06 o                         
  10 -12   1        391.72        219.36        88.09 o                         
  11 -12   1         26.56         13.22        36.61 o                         
  -6 -11   1         47.79         21.67        34.66 o                         
  -5 -11   1        313.73        282.64        94.58 o                         
  -4 -11   1        396.00        438.71        61.72 o                         
  -3 -11   1        729.40        782.38        65.63 o                         
  -2 -11   1       2670.50       2722.00        99.98 o                         
  -1 -11   1         92.18         53.35        18.38 o                         
   0 -11   1       5125.72       4977.52       273.65 o                         
   1 -11   1         60.03         67.50        49.25 o                         
   2 -11   1        595.88        627.25        31.94 o                         
   3 -11   1       1461.28       1494.78        43.76 o                         
   4 -11   1       1391.61       1485.25        54.57 o                         
   5 -11   1        522.00        513.80        39.38 o                         
   6 -11   1       1554.45       1530.85        51.95 o                         
   7 -11   1         82.19         94.75        16.52 o                         
   8 -11   1       1737.51       1729.26        61.77 o                         
   9 -11   1          6.47         29.49        35.13 o                         
  10 -11   1        141.01        173.44        36.85 o                         
  11 -11   1        424.73        196.28       119.69 o                         
  -7 -10   1         47.46         66.89        33.56 o                         
  -6 -10   1          5.55         67.83        45.53 o                         
  -5 -10   1        279.43        289.84        66.18 o                         
  -4 -10   1       1376.85       1339.37        81.28 o                         
  -3 -10   1        447.70        453.58        60.47 o                         
  -2 -10   1        626.87        670.27        67.67 o                         
  -1 -10   1        375.55        449.59       101.07 o                         
   0 -10   1        239.81        234.14        55.93 o                         
   1 -10   1        523.97        484.69        50.31 o                         
   2 -10   1        755.74        747.30        27.24 o                         
   3 -10   1       4608.28       4713.77        67.71 o                         
   4 -10   1        481.58        516.94        50.30 o                         
   5 -10   1        773.43        774.57        22.60 o                         
   6 -10   1        330.22        311.53        56.35 o                         
   7 -10   1       2545.94       2644.57        53.62 o                         
   8 -10   1        460.13        401.34        53.58 o                         
   9 -10   1       1723.25       1699.38        70.83 o                         
  10 -10   1        230.79        230.46        40.99 o                         
  11 -10   1         65.23         32.62        32.70 o                         
  -7  -9   1          2.12        -24.72        39.98 o                         
  -6  -9   1        503.58        414.23       155.60 o                         
  -5  -9   1        257.90        196.12        46.70 o                         
  -4  -9   1       1090.29       1304.01        75.80 o                         
  -3  -9   1       4039.70       4189.28       139.80 o                         
  -2  -9   1        551.65        621.53        57.81 o                         
  -1  -9   1        705.11        715.49       102.79 o                         
   0  -9   1        959.43       1048.28        63.21 o                         
   1  -9   1         45.05         49.76         6.89 o                         
   2  -9   1       4433.81       4392.89        85.03 o                         
   3  -9   1         86.61        104.18        18.43 o                         
   4  -9   1       2780.10       2557.96       141.99 o                         
   5  -9   1        255.71        252.62        45.90 o                         
   6  -9   1        905.88        871.85        66.42 o                         
   7  -9   1          2.83         19.52         8.28 o                         
   8  -9   1       3788.54       3890.23        67.14 o                         
   9  -9   1       1552.04       1514.11        50.65 o                         
  10  -9   1       2133.14       2022.74        56.19 o                         
  11  -9   1         77.69        142.46        31.60 o                         
  12  -9   1         32.79         12.99        46.23 o                         
  -9  -8   1         33.15         27.69        51.55 o                         
  -8  -8   1       2460.65       2290.88       174.61 o                         
  -6  -8   1        248.54        197.22        81.67 o                         
  -5  -8   1        376.45        330.68        51.08 o                         
  -4  -8   1       1632.68       1628.04        75.80 o                         
  -3  -8   1        218.14        221.55        60.86 o                         
  -2  -8   1       1289.30       1189.80        74.32 o                         
  -1  -8   1         62.12         49.60        30.04 o                         
   0  -8   1        710.36        752.94         8.72 o                         
   1  -8   1        963.13        906.94        40.24 o                         
   2  -8   1        178.81        191.59        16.57 o                         
   3  -8   1       7638.48       7758.13       144.54 o                         
   4  -8   1        163.94        253.33        32.22 o                         
   5  -8   1         88.91         98.85        20.29 o                         
   6  -8   1        260.49        322.30        32.70 o                         
   7  -8   1        175.12        205.70        61.96 o                         
   8  -8   1       3059.20       2982.26       121.37 o                         
   9  -8   1       3597.03       3590.93        76.40 o                         
  10  -8   1        200.01        142.24        19.56 o                         
  11  -8   1        984.87        935.63        67.59 o                         
  12  -8   1         10.24         20.57        38.10 o                         
  -9  -7   1       1790.90       1869.14       181.41 o                         
  -8  -7   1        356.32        240.87        42.48 o                         
  -7  -7   1         82.48         67.43        31.60 o                         
  -6  -7   1        773.98        858.90        47.30 o                         
  -5  -7   1        663.39        599.00        33.09 o                         
  -4  -7   1        721.02        719.83        26.80 o                         
  -3  -7   1       2040.11       2211.01       102.29 o                         
  -2  -7   1       1222.19       1262.47        65.01 o                         
  -1  -7   1       1392.04       1702.51        72.75 o                         
   0  -7   1        160.85        100.29         9.15 o                         
   1  -7   1       2025.37       2090.51        44.12 o                         
   2  -7   1       7014.65       6846.40        90.39 o                         
   3  -7   1        355.66        336.80        28.86 o                         
   4  -7   1       2003.96       1880.64        61.40 o                         
   5  -7   1         45.08         70.13        12.23 o                         
   6  -7   1         66.24        106.67        22.28 o                         
   7  -7   1       4838.18       4920.51        89.18 o                         
   8  -7   1       3464.11       3503.71       137.77 o                         
   9  -7   1       1244.82       1184.40        36.62 o                         
  10  -7   1        232.09        202.68        40.87 o                         
  11  -7   1        242.38        315.44        92.23 o                         
  12  -7   1          2.02         26.83        34.50 o                         
 -10  -6   1        688.29        735.91       190.18 o                         
  -9  -6   1         64.49         48.27        27.38 o                         
  -8  -6   1       1916.62       2000.26       119.77 o                         
  -7  -6   1        898.79        889.07        37.75 o                         
  -6  -6   1       1182.79       1178.36       136.67 o                         
  -5  -6   1        371.23        382.29        28.18 o                         
  -4  -6   1        980.51       1079.38        50.61 o                         
  -3  -6   1       5307.75       5187.94       102.56 o                         
  -2  -6   1        963.90        873.13        20.61 o                         
  -1  -6   1       3896.29       3684.84       229.21 o                         
   0  -6   1       1249.73       1287.45        29.08 o                         
   1  -6   1        987.91        892.63        18.09 o                         
   2  -6   1       2173.14       2202.76        40.74 o                         
   3  -6   1       3378.91       3278.55        70.61 o                         
   4  -6   1         33.30         20.10         9.59 o                         
   5  -6   1       1261.63       1122.87        36.09 o                         
   6  -6   1        469.55        506.79        23.02 o                         
   7  -6   1       3920.73       3827.49        60.66 o                         
   8  -6   1         37.45         65.82        18.79 o                         
   9  -6   1       1106.14       1025.72        62.58 o                         
  10  -6   1        746.02        721.60        69.90 o                         
  11  -6   1         47.49         44.90        35.59 o                         
  12  -6   1        264.45        277.74        37.90 o                         
 -10  -5   1        664.10        649.46       178.52 o                         
  -9  -5   1       2263.10       2332.94        77.15 o                         
  -8  -5   1        975.16        996.80        33.59 o                         
  -7  -5   1       1776.95       1814.30        43.00 o                         
  -6  -5   1          6.18         11.95        11.89 o                         
  -5  -5   1          6.36         18.46         7.08 o                         
  -4  -5   1        394.58        370.46        13.47 o                         
  -3  -5   1       3384.92       3457.90        70.02 o                         
  -2  -5   1       7037.48       6923.48        75.58 o                         
  -1  -5   1         34.63         14.23         6.03 o                         
   0  -5   1       1039.31        973.30        26.10 o                         
   1  -5   1       1359.44       1358.29        16.79 o                         
   2  -5   1       2028.68       1901.63        20.55 o                         
   3  -5   1          1.48         11.50         6.60 o                         
   4  -5   1       7129.01       7260.78        80.23 o                         
   5  -5   1       1053.71       1043.73        28.79 o                         
   6  -5   1       2333.37       2482.36        64.21 o                         
   7  -5   1        315.06        295.60        24.76 o                         
   8  -5   1        682.96        721.48        88.40 o                         
   9  -5   1       4547.69       4559.07       139.72 o                         
  10  -5   1        298.57        297.90        62.92 o                         
  11  -5   1        715.17        679.08        38.65 o                         
  12  -5   1        254.60        236.22        55.07 o                         
 -11  -4   1       1304.14       1082.07       102.56 o                         
 -10  -4   1        954.72        924.35        57.94 o                         
  -9  -4   1       2998.01       3039.26       107.67 o                         
  -8  -4   1       4389.94       4462.52        77.09 o                         
  -7  -4   1        374.71        384.90        39.86 o                         
  -6  -4   1        337.77        344.99        38.75 o                         
  -5  -4   1        174.92        129.33        16.20 o                         
  -4  -4   1         29.09         50.49         7.66 o                         
  -3  -4   1      18278.57      19622.51        59.45 o                         
  -2  -4   1          1.42          7.47         6.63 o                         
  -1  -4   1      11948.99      11792.98        73.14 o                         
   0  -4   1         89.49         94.86        10.02 o                         
   1  -4   1        347.05        274.87        14.28 o                         
   2  -4   1        546.27        541.56        13.00 o                         
   3  -4   1      10379.59      10130.81       121.18 o                         
   4  -4   1         28.67         24.99        13.16 o                         
   5  -4   1       6707.08       6569.09       126.52 o                         
   6  -4   1        186.40        233.89        40.85 o                         
   7  -4   1        111.01        139.53        19.40 o                         
   9  -4   1        342.72        393.89        99.12 o                         
  10  -4   1       1634.42       1658.94        59.06 o                         
  11  -4   1        212.04        199.61        61.31 o                         
  12  -4   1        106.64         78.81        28.05 o                         
 -11  -3   1        724.50        693.66        42.38 o                         
 -10  -3   1       1731.64       1662.68        44.91 o                         
  -9  -3   1         96.38        129.74        22.37 o                         
  -8  -3   1       1238.60       1237.16        41.07 o                         
  -7  -3   1       1309.17       1294.85        61.23 o                         
  -6  -3   1        129.35        149.60        34.07 o                         
  -5  -3   1        401.09        437.18        17.72 o                         
  -4  -3   1        428.55        369.66        27.04 o                         
  -3  -3   1        263.49        246.32        23.38 o                         
  -2  -3   1      15998.09      15479.74        96.88 o                         
  -1  -3   1       2122.78       2150.69        21.40 o                         
   0  -3   1          2.99          8.41         4.44 o                         
   1  -3   1       2750.56       2682.29        24.56 o                         
   2  -3   1        842.30        890.12        18.09 o                         
   3  -3   1        411.44        332.85        11.94 o                         
   4  -3   1       9665.76       9737.66       105.17 o                         
   5  -3   1        566.43        654.70        47.49 o                         
   6  -3   1        316.17        298.13        81.59 o                         
   7  -3   1         99.83        146.27        24.97 o                         
   8  -3   1       1291.94       1294.00        51.51 o                         
   9  -3   1       2130.52       2140.58        61.96 o                         
  10  -3   1       2533.55       2331.98       107.68 o                         
  11  -3   1       2280.37       2327.59       123.49 o                         
  12  -3   1        175.29        189.97        35.32 o                         
 -12  -2   1        909.14        917.89        47.13 o                         
 -11  -2   1          4.37         13.81        13.19 o                         
 -10  -2   1         22.55         28.28        19.75 o                         
  -9  -2   1        140.91        100.08        31.57 o                         
  -8  -2   1       1405.97       1343.41        54.42 o                         
  -7  -2   1       1454.89       1362.32        80.50 o                         
  -6  -2   1        246.81        236.45        23.27 o                         
  -5  -2   1       1919.79       1976.82        52.65 o                         
  -4  -2   1        210.48        186.56        22.46 o                         
  -3  -2   1        363.16        335.24        12.75 o                         
  -2  -2   1       1037.07       1028.26        21.74 o                         
  -1  -2   1       6714.77       6789.64        78.35 o                         
   0  -2   1       6948.46       6942.10        58.04 o                         
   1  -2   1      16667.67      16239.25       185.67 o                         
   2  -2   1       6710.21       7107.50        52.61 o                         
   3  -2   1       9393.69       9114.38       134.09 o                         
   4  -2   1       2796.57       2785.80        44.26 o                         
   5  -2   1       3140.98       3175.33        85.04 o                         
   6  -2   1       1358.08       1431.61        68.11 o                         
   7  -2   1         11.86         20.59        14.95 o                         
   8  -2   1        710.01        687.70        48.31 o                         
   9  -2   1       2379.70       2462.73       171.56 o                         
  10  -2   1       2380.46       2425.90        81.72 o                         
  11  -2   1        958.07        961.17        59.73 o                         
  12  -2   1        563.68        515.33        46.90 o                         
 -12  -1   1          0.23         37.38        14.35 o                         
 -11  -1   1        475.09        531.07        38.57 o                         
 -10  -1   1        274.62        274.61        49.10 o                         
  -9  -1   1       1008.05       1057.96        56.54 o                         
  -8  -1   1        747.82        735.96        30.37 o                         
  -7  -1   1       1158.58       1118.13        43.27 o                         
  -6  -1   1       5737.20       5706.91       116.61 o                         
  -5  -1   1        518.99        434.38        28.97 o                         
  -4  -1   1         66.99         66.03        10.80 o                         
  -3  -1   1        259.15        246.98        15.24 o                         
  -2  -1   1        427.36        430.10        10.90 o                         
  -1  -1   1       6175.73       6246.75        63.51 o                         
   1  -1   1        141.34        158.14        14.15 o                         
   2  -1   1       4118.67       3999.74        57.24 o                         
   3  -1   1        869.50        902.46        18.69 o                         
   4  -1   1       2607.21       2616.66        37.04 o                         
   5  -1   1        521.59        399.82        20.02 o                         
   6  -1   1        346.45        339.57        30.48 o                         
   7  -1   1         44.50         53.20        24.47 o                         
   8  -1   1       2048.65       2021.85       164.28 o                         
   9  -1   1        361.37        464.52        31.73 o                         
  10  -1   1        287.98        303.80        84.53 o                         
  11  -1   1       2939.72       2956.44       169.64 o                         
  12  -1   1        276.37        166.22        46.92 o                         
 -12   0   1        885.21        959.34        81.28 o                         
 -11   0   1         31.63         59.10        17.95 o                         
 -10   0   1        882.96        960.11        42.82 o                         
  -9   0   1        933.80        965.09        41.63 o                         
  -8   0   1        340.02        387.06        31.60 o                         
  -7   0   1       9950.52      10349.14       198.98 o                         
  -6   0   1       2426.29       2441.06        65.28 o                         
  -5   0   1        580.67        520.57        34.05 o                         
  -4   0   1        440.53        392.14        17.67 o                         
  -3   0   1          1.94         -0.10         9.54 o                         
  -2   0   1       1008.97       1012.37        19.23 o                         
   2   0   1       6595.05       6730.03        51.95 o                         
   3   0   1       6021.30       6066.01        44.42 o                         
   4   0   1       1895.16       1859.45        47.38 o                         
   5   0   1       1764.05       1722.70        46.01 o                         
   6   0   1       3980.20       3919.44        71.23 o                         
   7   0   1        660.79        611.56       104.36 o                         
   8   0   1          7.02         11.06        19.95 o                         
   9   0   1         87.75        129.15        26.73 o                         
  10   0   1       1500.64       1451.75        41.73 o                         
  11   0   1         25.77         26.21        14.96 o                         
  12   0   1       1777.68       1753.56        90.16 o                         
 -12   1   1          4.80         11.18        20.43 o                         
 -11   1   1       1063.98       1262.94        47.81 o                         
 -10   1   1        225.61        248.74        38.53 o                         
  -9   1   1         65.82         37.70        20.32 o                         
  -8   1   1       4902.86       4990.39        87.27 o                         
  -7   1   1       3415.33       3392.07        55.62 o                         
  -6   1   1       4113.77       3672.21       116.44 o                         
  -5   1   1       1733.47       1683.43        39.38 o                         
  -4   1   1         17.25         11.19        16.75 o                         
  -3   1   1       1348.03       1390.73        28.24 o                         
  -2   1   1      21497.41      21654.63       149.50 o                         
   1   1   1       1977.56       2020.50        32.69 o                         
   2   1   1       2588.08       2697.48        28.55 o                         
   3   1   1        580.73        623.76        15.88 o                         
   4   1   1       5390.46       5040.54        65.28 o                         
   5   1   1       3556.01       3646.28        36.38 o                         
   6   1   1       4223.55       4287.63        70.75 o                         
   7   1   1        217.46        241.55        44.34 o                         
   8   1   1        245.05        254.37        29.79 o                         
   9   1   1        136.55        144.37        42.44 o                         
  10   1   1        360.54        386.51        42.87 o                         
  11   1   1       1200.23       1111.94        62.15 o                         
 -12   2   1        881.89        819.26        46.92 o                         
 -11   2   1        171.26        203.55        43.92 o                         
 -10   2   1        113.15        140.87        31.47 o                         
  -9   2   1       1509.73       1401.73        66.98 o                         
  -8   2   1         38.76         15.73        18.95 o                         
  -7   2   1       1698.52       1723.64        61.23 o                         
  -6   2   1         35.85        104.82        18.98 o                         
  -5   2   1        979.29        975.07        27.72 o                         
  -4   2   1       1476.96       1433.65        38.38 o                         
  -3   2   1       2930.31       2693.17        39.73 o                         
  -2   2   1         72.64         62.97         7.37 o                         
  -1   2   1       4208.49       4229.55        30.81 o                         
   0   2   1       1209.78       1114.57        30.88 o                         
   1   2   1        497.49        424.67        10.40 o                         
   2   2   1          9.40         15.73         6.32 o                         
   3   2   1        834.00        779.50        20.04 o                         
   4   2   1       1031.16        979.77        29.39 o                         
   5   2   1       6470.39       6662.06       145.94 o                         
   6   2   1       1441.94       1539.29        61.10 o                         
   7   2   1        670.78        727.07        38.06 o                         
   8   2   1         90.03         96.55        19.83 o                         
   9   2   1        254.16        331.14        43.89 o                         
  10   2   1       1903.18       1879.11        70.33 o                         
  11   2   1        578.73        578.90        67.20 o                         
 -13   3   1        454.40        416.08       132.76 o                         
 -12   3   1        728.44        727.81        59.45 o                         
 -11   3   1       1634.24       1619.96        77.37 o                         
 -10   3   1        606.66        749.42        40.28 o                         
  -9   3   1        208.41        253.08        44.35 o                         
  -8   3   1         10.70         24.46        13.57 o                         
  -7   3   1       2671.03       2739.37       104.20 o                         
  -6   3   1      13075.84      13767.43       259.04 o                         
  -5   3   1        114.26        140.15        19.85 o                         
  -4   3   1       6009.23       5974.70        50.59 o                         
  -3   3   1       1559.21       1562.08        23.99 o                         
  -2   3   1        104.03         90.62         9.26 o                         
  -1   3   1       2690.58       2566.20        21.41 o                         
   0   3   1       8828.62       8875.91       107.43 o                         
   1   3   1      16356.17      16354.09       223.35 o                         
   2   3   1      12513.07      13193.16       145.40 o                         
   3   3   1        277.07        349.12        16.54 o                         
   5   3   1       7935.68       8393.09       144.92 o                         
   6   3   1        250.10        218.80        50.46 o                         
   7   3   1        858.59        851.45        27.88 o                         
   8   3   1          0.43         25.89        15.06 o                         
   9   3   1        269.81        229.34        43.21 o                         
  10   3   1        254.94        314.87        40.88 o                         
  11   3   1       3199.96       3003.65        87.89 o                         
 -13   4   1        618.19        492.56        31.22 o                         
 -12   4   1       2148.90       2115.86       129.43 o                         
 -11   4   1       1752.26       1778.08        68.54 o                         
 -10   4   1        943.29        918.79        44.06 o                         
  -9   4   1          0.84         20.34        13.69 o                         
  -8   4   1        567.61        562.12        29.40 o                         
  -7   4   1       2688.80       2638.36        68.00 o                         
  -6   4   1        139.58        154.05        21.23 o                         
  -5   4   1       8601.09       8422.30       169.34 o                         
  -4   4   1         14.15         17.98        15.36 o                         
  -3   4   1        199.87        233.42        11.38 o                         
  -2   4   1         10.99         19.35         5.92 o                         
  -1   4   1       1687.06       1666.28        30.96 o                         
   0   4   1       4387.37       4379.60        43.74 o                         
   1   4   1       4852.04       4627.19        54.85 o                         
   2   4   1         37.36         63.17         8.38 o                         
   3   4   1       1280.68       1174.37        19.99 o                         
   4   4   1        764.79        886.40        43.13 o                         
   5   4   1       1452.45       1417.84        56.58 o                         
   6   4   1       2171.43       2044.10       104.40 o                         
   7   4   1         17.32         25.12        15.03 o                         
   8   4   1       1055.05       1142.75        51.01 o                         
   9   4   1       1003.10       1014.79        36.86 o                         
  10   4   1        684.57        561.30       163.81 o                         
 -13   5   1        568.02        562.47        58.83 o                         
 -12   5   1        826.87        911.63        36.26 o                         
 -11   5   1       2178.76       2208.99       121.92 o                         
  -9   5   1        182.32        210.88        41.85 o                         
  -8   5   1        207.70        154.06        31.19 o                         
  -7   5   1         28.18         34.89        13.70 o                         
  -6   5   1       7874.56       8046.09       122.70 o                         
  -5   5   1        222.62        242.34        17.90 o                         
  -4   5   1       2121.91       2032.82        49.87 o                         
  -3   5   1        200.40        194.47        10.60 o                         
  -2   5   1         66.71         88.39         8.86 o                         
  -1   5   1        266.90        254.66        14.09 o                         
   0   5   1       5547.63       4969.78        85.54 o                         
   1   5   1       2872.50       2809.07       107.33 o                         
   2   5   1         15.78          4.95         7.63 o                         
   3   5   1        979.22       1041.81        25.52 o                         
   4   5   1       1907.06       1833.29        73.04 o                         
   5   5   1       1227.21       1248.00        44.75 o                         
   6   5   1          6.02         13.95        37.00 o                         
   7   5   1       4784.75       4747.90        90.84 o                         
   8   5   1        161.19        151.56        22.17 o                         
   9   5   1         68.78          9.86        35.05 o                         
  10   5   1        377.12        398.50        83.24 o                         
 -13   6   1        158.17        106.78        41.70 o                         
 -11   6   1       1505.73       1513.60        38.80 o                         
 -10   6   1        233.60        229.06        42.44 o                         
  -9   6   1        984.02       1019.50        45.18 o                         
  -8   6   1         20.40         30.57        12.71 o                         
  -7   6   1       5068.51       5050.40       107.23 o                         
  -6   6   1       4163.36       4360.44        55.58 o                         
  -5   6   1      12142.98      12643.36       188.65 o                         
  -4   6   1        746.61        804.70        16.09 o                         
  -3   6   1        175.66        234.30        17.46 o                         
  -2   6   1        708.96        779.19        17.69 o                         
  -1   6   1       1672.64       1675.36        31.31 o                         
   0   6   1       1615.88       1490.63        62.08 o                         
   1   6   1       1361.69       1115.71        46.31 o                         
   2   6   1        285.80        278.50        62.74 o                         
   3   6   1          1.25          1.00        10.49 o                         
   4   6   1        451.40        433.26        32.00 o                         
   5   6   1          1.94          1.71         9.07 o                         
   6   6   1       5862.15       6300.78       127.98 o                         
   7   6   1        214.07        190.38        34.18 o                         
   8   6   1        182.06        236.02        51.32 o                         
   9   6   1        477.41        380.98       109.52 o                         
 -12   7   1        331.11        184.31        82.45 o                         
 -11   7   1        522.04        480.42        40.37 o                         
 -10   7   1       2128.68       2366.88        63.36 o                         
  -9   7   1        125.51        119.43        21.36 o                         
  -8   7   1       1150.41       1212.66       110.73 o                         
  -7   7   1        510.17        488.78        52.83 o                         
  -6   7   1       4974.58       5102.33        66.38 o                         
  -5   7   1        353.36        403.00        33.96 o                         
  -4   7   1       2630.82       2392.58        42.35 o                         
  -3   7   1         50.56         75.10         7.31 o                         
  -2   7   1       1032.98        973.31        13.93 o                         
  -1   7   1        150.71        118.19         8.74 o                         
   0   7   1       6054.16       5671.73       164.36 o                         
   1   7   1       1401.05       1357.83        62.04 o                         
   2   7   1       1546.26       1455.78       102.72 o                         
   3   7   1         31.45         77.68        51.01 o                         
   4   7   1          1.35         21.39         7.31 o                         
   5   7   1       1165.78       1105.24        43.38 o                         
   6   7   1       1313.94       1250.66        94.74 o                         
   8   7   1        183.82        189.63        54.45 o                         
   9   7   1        241.57        159.82        62.27 o                         
 -12   8   1        366.55        297.04        64.30 o                         
 -11   8   1       1911.15       2080.52        96.38 o                         
 -10   8   1       1491.54       1456.72        28.43 o                         
  -9   8   1       1813.10       1962.81        64.34 o                         
  -8   8   1        233.48        271.63        30.82 o                         
  -7   8   1        709.49        682.13        43.43 o                         
  -6   8   1         95.95        105.57        18.19 o                         
  -5   8   1       7439.03       7796.19       184.47 o                         
  -4   8   1        483.89        534.49        14.90 o                         
  -3   8   1       1038.80        938.12        20.87 o                         
  -2   8   1        231.30        255.64        13.33 o                         
  -1   8   1       2127.95       2237.52        42.38 o                         
   0   8   1         16.12         50.46        22.61 o                         
   1   8   1       2728.14       2710.58       101.31 o                         
   2   8   1       4095.51       4697.46        98.57 o                         
   3   8   1        148.12        194.95        47.95 o                         
   4   8   1        142.83        231.48        68.45 o                         
   5   8   1        721.49        640.94       114.61 o                         
   6   8   1         67.34         47.41        40.21 o                         
   7   8   1          0.65         46.47        34.26 o                         
 -12   9   1       1358.75       1562.48        86.68 o                         
 -11   9   1          2.15         44.98        15.88 o                         
 -10   9   1       2426.40       2451.48       120.79 o                         
  -9   9   1        540.32        520.11        21.08 o                         
  -8   9   1        205.40        194.52        18.18 o                         
  -7   9   1          3.31         12.06        13.85 o                         
  -6   9   1        371.93        353.14        26.79 o                         
  -5   9   1       1518.67       1517.85        49.48 o                         
  -4   9   1       6625.99       6857.21       148.84 o                         
  -3   9   1        712.49        667.18        22.72 o                         
  -2   9   1       2640.13       2570.06        51.15 o                         
  -1   9   1        313.94        325.34        24.59 o                         
   0   9   1          8.12          7.51        11.27 o                         
   1   9   1        299.97        252.29        42.40 o                         
   2   9   1       3605.77       3226.35       100.06 o                         
   3   9   1       1734.65       1573.04        67.12 o                         
   4   9   1        753.70        702.97       166.24 o                         
   5   9   1         48.20         71.19        56.25 o                         
   6   9   1        130.63        127.20        83.47 o                         
   7   9   1       1092.92        936.10       130.41 o                         
   8   9   1        247.60        145.74        90.20 o                         
 -12  10   1         94.12        109.76        37.24 o                         
 -11  10   1        457.75        466.95        67.98 o                         
 -10  10   1       1277.53       1456.87        58.36 o                         
  -9  10   1       2471.95       2537.61       164.52 o                         
  -8  10   1         45.91         28.40        25.74 o                         
  -7  10   1        143.60        157.95        16.06 o                         
  -6  10   1        122.29        116.21        18.15 o                         
  -5  10   1       6343.13       6756.52       120.89 o                         
  -4  10   1       1333.49       1278.91        29.92 o                         
  -3  10   1       7381.92       7580.97        82.75 o                         
  -2  10   1        420.53        431.04        19.97 o                         
  -1  10   1        833.81        695.93        85.51 o                         
   0  10   1         25.65         22.92        23.08 o                         
   1  10   1       3335.22       3386.88       109.44 o                         
   2  10   1       9656.34       9617.09       515.14 o                         
   3  10   1       1157.87       1141.14       185.33 o                         
   4  10   1       1244.80        981.94       174.22 o                         
   5  10   1        688.37        794.81       103.97 o                         
   6  10   1        372.92        280.06        75.18 o                         
   7  10   1         23.34         13.38        19.87 o                         
 -11  11   1         40.15        121.96        34.50 o                         
 -10  11   1        422.99        297.98       115.86 o                         
  -9  11   1         76.42         87.85        34.42 o                         
  -8  11   1        885.13        946.11        50.69 o                         
  -7  11   1          3.56         13.61        25.42 o                         
  -6  11   1       3897.73       3963.21        64.58 o                         
  -5  11   1          6.81         -0.79        11.38 o                         
  -4  11   1       7439.93       6910.19       189.00 o                         
  -3  11   1       2890.47       2840.99        59.73 o                         
  -2  11   1        301.55        223.15        33.69 o                         
  -1  11   1         18.16         38.65        23.08 o                         
   0  11   1        277.85        259.02        34.97 o                         
   1  11   1        219.91        196.98        37.32 o                         
   2  11   1       1294.68       1331.70        67.90 o                         
   3  11   1       1761.44       1519.30        82.14 o                         
   4  11   1        106.73        127.75        36.61 o                         
   5  11   1        152.53        163.97        52.88 o                         
   6  11   1         10.55         -6.02        24.56 o                         
 -11  12   1        309.16        263.24        99.04 o                         
 -10  12   1         75.39         71.27        23.70 o                         
  -9  12   1       1129.92       1052.27       100.92 o                         
  -8  12   1        247.12        293.83        35.13 o                         
  -7  12   1         34.11         43.97        23.63 o                         
  -6  12   1          2.68         24.33        15.65 o                         
  -5  12   1        842.59        833.23        25.74 o                         
  -4  12   1       2811.94       2719.74        53.16 o                         
  -3  12   1        460.73        499.40        38.92 o                         
  -2  12   1       1913.76       1916.24        56.40 o                         
  -1  12   1        825.66        765.63        43.89 o                         
   0  12   1         86.70         85.43        34.81 o                         
   1  12   1       1139.80       1134.72        79.64 o                         
   2  12   1        968.85       1066.11        90.82 o                         
   3  12   1         14.03         31.21        23.55 o                         
   4  12   1        315.05        273.18        73.54 o                         
 -10  13   1       1462.74       1402.35       113.75 o                         
  -9  13   1        147.04         79.40        41.15 o                         
  -8  13   1       1578.68       1606.84        90.04 o                         
  -7  13   1        359.80        324.03        65.87 o                         
  -6  13   1        158.19        175.47        49.68 o                         
  -5  13   1        203.45        155.60        57.11 o                         
  -4  13   1        701.86        646.49        36.69 o                         
  -3  13   1       1698.99       1779.96        45.45 o                         
  -2  13   1        931.53       1005.96       111.01 o                         
  -1  13   1        214.82        180.48        36.85 o                         
   0  13   1         68.25         26.36        27.22 o                         
   1  13   1         99.98         93.09        42.48 o                         
   2  13   1          0.25         26.44        30.67 o                         
   3  13   1       1768.16       1730.75       124.70 o                         
   4  13   1         35.35         59.77        34.34 o                         
 -10  14   1         63.21         89.42        55.07 o                         
  -9  14   1       2409.21       2333.04       108.43 o                         
  -8  14   1          9.26         29.02        21.20 o                         
  -7  14   1        465.34        372.06       104.51 o                         
  -3  14   1       2127.81       2313.88        85.51 o                         
  -2  14   1       1230.52       1256.06        51.40 o                         
  -1  14   1       1609.05       1751.02        88.16 o                         
   0  14   1        140.63         70.56        32.93 o                         
   1  14   1          5.17         41.23        49.36 o                         
   2  14   1        962.48        843.55       147.70 o                         
   3  14   1          0.28         35.83        34.81 o                         
  -1  15   1        204.79        137.37        40.44 o                         
   0  15   1         24.56         59.61        31.14 o                         
   1  15   1         90.92         35.28        29.18 o                         
   1 -16   2        264.58        165.06        51.87 o                         
  -2 -15   2          6.77         69.78        29.02 o                         
  -1 -15   2        106.93        120.55        35.52 o                         
   0 -15   2       1122.61       1313.48        81.59 o                         
   1 -15   2        723.66        882.90        75.96 o                         
   2 -15   2         16.69         -3.83        22.14 o                         
   3 -15   2        589.16        714.94        47.80 o                         
   8 -15   2          9.28         23.16        18.15 o                         
  -3 -14   2        101.23        118.60        43.73 o                         
  -2 -14   2        477.04        372.92       115.47 o                         
  -1 -14   2        598.85        384.34       165.38 o                         
   0 -14   2        540.08        431.51       128.14 o                         
   1 -14   2         87.68         46.47        25.27 o                         
   2 -14   2        478.29        471.73        48.35 o                         
   3 -14   2         62.72         12.99        19.32 o                         
   4 -14   2        211.52        177.11        35.44 o                         
   5 -14   2         54.42         53.59        25.19 o                         
   6 -14   2       1602.23       1556.61       108.19 o                         
   7 -14   2         83.37         43.50        30.98 o                         
   8 -14   2       2621.79       2442.17       123.52 o                         
   9 -14   2        467.04        501.37        51.79 o                         
  -5 -13   2         23.07         62.35        34.97 o                         
  -4 -13   2       1757.27       1873.91       106.31 o                         
  -3 -13   2        364.60        404.68        62.04 o                         
  -2 -13   2         46.52         27.07        28.79 o                         
  -1 -13   2       1191.11       1104.92        68.29 o                         
   0 -13   2       1238.08       1073.70        53.59 o                         
   1 -13   2       5715.57       5838.05       196.83 o                         
   2 -13   2        253.90        307.76        65.63 o                         
   3 -13   2          3.37         28.71        22.14 o                         
   4 -13   2        201.65        187.38        27.05 o                         
   5 -13   2        241.51        221.44        37.02 o                         
   6 -13   2         10.37         11.58        14.86 o                         
   7 -13   2       3940.84       4229.88       157.16 o                         
   8 -13   2        357.41        181.34        87.23 o                         
   9 -13   2        207.33        166.00        71.97 o                         
  10 -13   2         27.56         43.42        26.29 o                         
  -6 -12   2         22.26         76.20        38.57 o                         
  -5 -12   2       1830.51       2047.82       119.53 o                         
  -4 -12   2          1.31         31.06        32.62 o                         
  -3 -12   2          2.94         19.40        31.37 o                         
  -2 -12   2       1152.51       1136.83        61.96 o                         
  -1 -12   2          0.94         14.08        25.11 o                         
   0 -12   2       5167.92       4995.75       139.17 o                         
   1 -12   2        816.70        674.50        80.03 o                         
   2 -12   2        509.39        480.75        37.20 o                         
   3 -12   2         26.08         18.40         7.80 o                         
   4 -12   2          0.86         11.89        10.91 o                         
   5 -12   2          7.69         19.12        15.91 o                         
   6 -12   2       3644.74       3674.81        95.08 o                         
   7 -12   2         22.47         23.03        13.01 o                         
   8 -12   2       2084.56       1890.73       123.76 o                         
   9 -12   2         42.67         55.46        37.86 o                         
  10 -12   2         84.13         39.27        30.35 o                         
  -7 -11   2         92.31         11.19        31.60 o                         
  -6 -11   2        691.39        762.04       175.94 o                         
  -5 -11   2          9.36         78.70        39.58 o                         
  -4 -11   2       1035.29       1254.65        82.14 o                         
  -3 -11   2       1106.34       1058.76        90.90 o                         
  -2 -11   2         12.20         30.98        18.46 o                         
  -1 -11   2        461.92        477.12       136.12 o                         
   0 -11   2       2018.37       2077.55        99.98 o                         
   1 -11   2       4484.16       4580.05       158.92 o                         
   2 -11   2         53.94         48.97        20.65 o                         
   3 -11   2       1122.88       1088.47        52.22 o                         
   4 -11   2        570.59        592.97        50.78 o                         
   5 -11   2        478.76        487.01        28.67 o                         
   6 -11   2         10.40         31.37        25.58 o                         
   7 -11   2       2492.91       2632.10        68.22 o                         
   8 -11   2          3.44         23.14        17.72 o                         
   9 -11   2         82.27         98.49        37.94 o                         
  10 -11   2          9.14         45.29        29.34 o                         
  11 -11   2        656.31        391.38       138.00 o                         
  -8 -10   2         45.43         71.50        54.92 o                         
  -7 -10   2        506.27        536.89        56.01 o                         
  -6 -10   2         84.12         41.62        43.42 o                         
  -5 -10   2       1245.84       1098.34        70.09 o                         
  -4 -10   2       3253.08       3306.30       112.81 o                         
  -3 -10   2        286.40        293.20        85.90 o                         
  -2 -10   2        643.08        653.61       170.62 o                         
  -1 -10   2        152.19        139.72        30.43 o                         
   0 -10   2       1923.54       1931.13        30.48 o                         
   1 -10   2        605.89        508.54        34.20 o                         
   2 -10   2       2506.83       2672.10        49.16 o                         
   3 -10   2        229.21        248.73        45.96 o                         
   4 -10   2        232.41        273.34        36.71 o                         
   5 -10   2        561.61        615.44        23.96 o                         
   6 -10   2       1030.44       1029.12        42.44 o                         
   7 -10   2         38.58         42.30        19.38 o                         
   8 -10   2        979.59        954.03        32.84 o                         
   9 -10   2        311.10        341.35        29.52 o                         
  10 -10   2        654.86        424.87       143.32 o                         
  11 -10   2        153.78        137.92        41.54 o                         
  -8  -9   2        522.17        615.67       152.08 o                         
  -6  -9   2         38.00         57.50        34.73 o                         
  -5  -9   2       1263.93       1400.47        77.13 o                         
  -4  -9   2       1763.81       1688.90        88.48 o                         
  -3  -9   2       1101.51       1065.10        78.93 o                         
  -2  -9   2         74.20         16.74        35.99 o                         
  -1  -9   2        846.75        801.36        84.72 o                         
   0  -9   2        955.45        938.79        31.74 o                         
   1  -9   2       3510.56       3361.32        60.12 o                         
   2  -9   2        130.86        108.12        22.25 o                         
   3  -9   2       5306.79       5256.97       112.81 o                         
   4  -9   2        989.70       1024.53        48.22 o                         
   5  -9   2        857.65        956.22        36.22 o                         
   6  -9   2         16.93         30.64        19.36 o                         
   7  -9   2       2756.83       2926.97       115.41 o                         
   8  -9   2        822.93        799.28        33.71 o                         
   9  -9   2       2080.84       2123.43        75.08 o                         
  10  -9   2        956.89       1033.25        50.97 o                         
  11  -9   2        186.50        172.97        29.96 o                         
  -9  -8   2       1180.48       1315.98       147.46 o                         
  -8  -8   2        173.81        140.50        67.75 o                         
  -7  -8   2        217.79        130.64        48.35 o                         
  -5  -8   2       2932.51       2994.63       176.88 o                         
  -4  -8   2        437.62        422.15        18.46 o                         
  -3  -8   2       1579.45       1658.86        74.55 o                         
  -2  -8   2       1873.30       1732.90       170.23 o                         
  -1  -8   2        167.37        130.13         7.44 o                         
   0  -8   2         42.63         30.41         5.77 o                         
   1  -8   2        158.68        155.30        10.80 o                         
   2  -8   2       7708.06       7414.27       141.60 o                         
   3  -8   2          0.00          4.23         8.16 o                         
   4  -8   2        641.49        622.73        31.29 o                         
   5  -8   2         98.04        102.80        19.36 o                         
   6  -8   2        297.90        293.29        26.79 o                         
   7  -8   2        558.94        601.42        43.39 o                         
   8  -8   2       3644.53       3830.93        77.87 o                         
   9  -8   2       1013.60       1021.02        31.92 o                         
  10  -8   2        111.73        109.73        25.80 o                         
  11  -8   2          0.46         19.64        11.11 o                         
  12  -8   2        160.02        177.97        58.83 o                         
 -10  -7   2       1217.03       1164.29       121.57 o                         
  -9  -7   2          7.01         27.62        29.10 o                         
  -8  -7   2        656.14        535.56       107.10 o                         
  -7  -7   2        830.39        941.49        57.73 o                         
  -6  -7   2          2.01          8.90        41.62 o                         
  -5  -7   2        202.85        161.39        31.53 o                         
  -4  -7   2       2455.44       2317.13        28.62 o                         
  -3  -7   2       3331.16       3241.12        30.13 o                         
  -2  -7   2        245.48        257.37        12.56 o                         
  -1  -7   2        366.53        357.61        20.75 o                         
   0  -7   2       1134.76       1129.05        31.35 o                         
   1  -7   2      13152.34      13677.37       218.78 o                         
   2  -7   2       1776.88       1821.56        39.33 o                         
   3  -7   2       3054.53       3065.96        67.27 o                         
   4  -7   2         62.89         70.94        14.88 o                         
   5  -7   2       1396.11       1435.82        43.33 o                         
   6  -7   2       1345.98       1307.85        89.53 o                         
   7  -7   2       3081.23       3114.10        65.35 o                         
   8  -7   2       2325.51       2350.45        47.10 o                         
   9  -7   2       1804.21       1930.59        43.22 o                         
  10  -7   2        302.28        337.89        64.58 o                         
  11  -7   2         31.01         14.32        15.78 o                         
  12  -7   2        264.86        206.76        60.55 o                         
  -9  -6   2       4139.57       4119.58       159.90 o                         
  -8  -6   2        285.52        282.26        40.04 o                         
  -7  -6   2       1512.50       1391.54        78.39 o                         
  -6  -6   2        558.37        576.27        32.44 o                         
  -5  -6   2        683.43        676.94        24.73 o                         
  -4  -6   2       1663.41       1701.39        40.93 o                         
  -3  -6   2       6694.67       6956.90       105.54 o                         
  -2  -6   2       1903.33       1915.35        35.37 o                         
  -1  -6   2        116.23         90.90        13.44 o                         
   0  -6   2      11585.07      12143.59       300.92 o                         
   1  -6   2         36.27         40.35        14.53 o                         
   2  -6   2       7583.73       7285.18       113.24 o                         
   3  -6   2        127.61        120.54        14.48 o                         
   4  -6   2       1044.94       1159.19        57.58 o                         
   5  -6   2       2511.48       2669.68        75.47 o                         
   6  -6   2        439.70        392.51        26.73 o                         
   7  -6   2        590.33        562.30        31.06 o                         
   8  -6   2       3667.48       3735.80       147.90 o                         
   9  -6   2       1231.65       1206.89        38.88 o                         
  10  -6   2         81.92        111.44        26.80 o                         
  11  -6   2        251.28        328.92        62.35 o                         
  12  -6   2         43.81         58.54        17.02 o                         
 -11  -5   2         17.34         10.48        52.10 o                         
 -10  -5   2        530.40        520.62       140.97 o                         
  -9  -5   2       1314.43       1423.35        45.18 o                         
  -8  -5   2       3756.89       3788.95        89.42 o                         
  -7  -5   2       4831.82       5060.46       197.45 o                         
  -6  -5   2       1035.30       1072.63        57.50 o                         
  -5  -5   2        534.15        522.73        22.90 o                         
  -4  -5   2        916.60        890.81        26.20 o                         
  -3  -5   2       1281.38        974.26        25.87 o                         
  -2  -5   2       2380.06       2533.37        70.36 o                         
  -1  -5   2       9901.84      10462.30       217.82 o                         
   0  -5   2          4.62          9.97         4.53 o                         
   1  -5   2         62.05        123.96        21.54 o                         
   2  -5   2          8.16          9.06        11.38 o                         
   3  -5   2       3554.04       3537.53        30.81 o                         
   4  -5   2        663.82        660.32        54.64 o                         
   5  -5   2        196.73        195.36        36.85 o                         
   6  -5   2         60.49         65.01        18.13 o                         
   7  -5   2        102.70         77.41        18.24 o                         
   8  -5   2        233.50        272.79        31.67 o                         
   9  -5   2        779.30        858.02        49.13 o                         
  10  -5   2       1535.31       1404.37       176.17 o                         
  11  -5   2          9.34         13.84        18.21 o                         
  12  -5   2         39.79         62.08        22.68 o                         
 -11  -4   2         14.26         19.87        19.87 o                         
 -10  -4   2        813.54        750.30        41.03 o                         
  -9  -4   2       1080.24       1056.68        37.87 o                         
  -8  -4   2       1433.05       1489.13        37.59 o                         
  -7  -4   2       1150.62       1226.60        66.10 o                         
  -6  -4   2        390.14        414.01        45.74 o                         
  -5  -4   2        111.00        128.45        17.32 o                         
  -4  -4   2       1530.71       1245.26        39.05 o                         
  -3  -4   2       2579.35       2640.36        66.78 o                         
  -2  -4   2      24064.75      24445.78       357.52 o                         
  -1  -4   2          2.04         10.01         6.94 o                         
   0  -4   2       1865.60       1718.97        22.07 o                         
   1  -4   2         28.21         72.75         9.74 o                         
   2  -4   2       3748.30       3661.43        54.40 o                         
   3  -4   2       1712.50       1550.55        33.24 o                         
   4  -4   2       9098.11       9181.10       123.99 o                         
   5  -4   2          8.94          0.19        11.85 o                         
   6  -4   2        276.57        349.39        29.80 o                         
   7  -4   2         11.10         16.82        19.17 o                         
   8  -4   2        365.44        357.56        27.21 o                         
   9  -4   2       3841.63       3915.00        73.56 o                         
  10  -4   2        153.61        147.17        59.96 o                         
  11  -4   2         12.70         22.61        16.44 o                         
  12  -4   2        193.34        111.31        26.20 o                         
 -11  -3   2        543.68        527.69        30.25 o                         
 -10  -3   2       1205.95       1230.10        53.11 o                         
  -9  -3   2        222.79        235.42        45.57 o                         
  -8  -3   2       4529.86       4689.90       183.17 o                         
  -7  -3   2        749.63        825.69        53.83 o                         
  -6  -3   2        410.82        460.52        32.29 o                         
  -5  -3   2       6225.72       6174.53       127.32 o                         
  -4  -3   2       1437.23       1324.27        43.00 o                         
  -3  -3   2       8002.98       7648.57        70.30 o                         
  -2  -3   2       5068.43       5139.94        55.02 o                         
  -1  -3   2       3303.05       3041.42        30.94 o                         
   0  -3   2        523.57        466.05        14.80 o                         
   1  -3   2       4931.08       4685.91        86.21 o                         
   2  -3   2        426.93        407.86        17.03 o                         
   3  -3   2      17857.80      17951.76       224.05 o                         
   4  -3   2         52.75         82.91        17.53 o                         
   5  -3   2         85.13         46.87        23.08 o                         
   6  -3   2         88.79        168.27        42.64 o                         
   7  -3   2         68.65         90.32        22.26 o                         
   8  -3   2       1862.57       1943.31        57.15 o                         
   9  -3   2       1984.73       1959.64       143.16 o                         
  10  -3   2       1881.16       1868.34        98.57 o                         
  11  -3   2       1052.18       1002.08        48.83 o                         
  12  -3   2        312.65        204.24       100.88 o                         
 -12  -2   2        580.87        585.71        72.79 o                         
 -11  -2   2        264.76        211.43        29.96 o                         
 -10  -2   2        274.91        250.59        43.77 o                         
  -9  -2   2       2818.41       2736.11        68.34 o                         
  -8  -2   2        207.12        191.22        46.08 o                         
  -7  -2   2        157.20        183.44        30.81 o                         
  -6  -2   2       2064.27       2013.57       103.54 o                         
  -5  -2   2          2.10         16.95        10.68 o                         
  -4  -2   2       5725.58       5680.34       108.82 o                         
  -3  -2   2       1468.26       1437.04        51.30 o                         
  -2  -2   2      22897.57      22834.96       246.43 o                         
  -1  -2   2         14.98         44.67        11.62 o                         
   0  -2   2       2203.67       2129.21        30.89 o                         
   1  -2   2       1060.04       1020.59        18.61 o                         
   2  -2   2      68639.42      71766.99       963.30 o                         
   3  -2   2       3486.72       3585.79        36.09 o                         
   4  -2   2       7288.85       7120.65       102.06 o                         
   5  -2   2        105.80        153.57        35.86 o                         
   6  -2   2        604.91        579.97        25.16 o                         
   7  -2   2        865.81        905.11        45.56 o                         
   8  -2   2       1045.23       1019.13        40.78 o                         
   9  -2   2       3172.55       3120.64        87.62 o                         
  10  -2   2        199.41        199.17        32.72 o                         
  11  -2   2        924.13        807.39        67.54 o                         
  12  -2   2        122.96        132.20        53.51 o                         
 -12  -1   2        242.18        246.68        48.64 o                         
 -11  -1   2        135.60        125.04        33.10 o                         
 -10  -1   2       2224.80       2254.68       125.87 o                         
  -9  -1   2       1356.88       1375.60        54.72 o                         
  -8  -1   2       1082.41       1103.51        94.81 o                         
  -7  -1   2       4691.96       4878.22       100.60 o                         
  -6  -1   2        518.26        537.89        22.42 o                         
  -5  -1   2        893.28        873.66        82.69 o                         
  -4  -1   2          8.11         13.60         7.52 o                         
  -3  -1   2       3266.58       3049.76        38.40 o                         
  -2  -1   2       1807.72       1702.11        25.69 o                         
  -1  -1   2       2284.23       2322.19        33.63 o                         
   0  -1   2        101.49        115.44        17.10 o                         
   2  -1   2      71041.52      75663.76      1674.53 o                         
   3  -1   2        489.77        359.66        12.49 o                         
   4  -1   2       7386.70       7787.49       210.32 o                         
   5  -1   2       4543.88       4694.38        94.36 o                         
   6  -1   2        109.79        121.86        30.12 o                         
   7  -1   2        544.30        568.30        54.71 o                         
   8  -1   2        340.72        304.67        33.94 o                         
   9  -1   2        713.28        788.49        66.26 o                         
  10  -1   2       1705.52       1719.42        61.23 o                         
  11  -1   2        269.47        253.55        63.79 o                         
 -12   0   2         10.22         21.86        18.72 o                         
 -11   0   2         61.01         54.42        21.06 o                         
 -10   0   2         21.92         42.24        22.22 o                         
  -9   0   2        532.85        587.54        31.39 o                         
  -8   0   2       5389.71       5232.96        74.17 o                         
  -7   0   2       1220.89       1167.12        40.80 o                         
  -6   0   2       8542.06       8973.54       179.58 o                         
  -5   0   2        290.59        328.84        24.28 o                         
  -4   0   2         50.10         61.00         9.10 o                         
  -3   0   2        242.41        246.05        15.42 o                         
  -2   0   2       1818.72       1898.31        28.09 o                         
  -1   0   2        110.65        114.91         8.85 o                         
   0   0   2      10728.84      10465.96       100.69 o                         
   1   0   2         36.63         34.41        11.32 o                         
   2   0   2        838.05        884.52        17.34 o                         
   3   0   2       4473.76       4355.72        46.50 o                         
   4   0   2       2432.95       2322.82        81.01 o                         
   5   0   2       4746.70       4751.02        94.47 o                         
   6   0   2        176.35        199.89        34.83 o                         
   7   0   2        120.71        162.65        23.81 o                         
   8   0   2        106.64        116.27        27.09 o                         
   9   0   2       1609.25       1592.78        42.70 o                         
  10   0   2         28.48         40.16        20.48 o                         
  11   0   2       1256.31       1281.26        51.42 o                         
 -12   1   2        743.62        652.28        60.44 o                         
 -11   1   2         37.00         51.35        19.82 o                         
 -10   1   2        124.83        205.59        34.58 o                         
  -9   1   2        518.57        541.93        31.42 o                         
  -8   1   2       1661.96       1618.74        63.53 o                         
  -7   1   2       1306.40       1178.35        37.16 o                         
  -6   1   2       3828.74       3926.56        81.78 o                         
  -5   1   2        414.42        345.81        14.32 o                         
  -4   1   2        866.45        838.31        18.45 o                         
  -3   1   2       4199.84       4232.90        76.54 o                         
  -2   1   2         66.35         95.95        10.26 o                         
  -1   1   2      35220.93      36991.08       630.10 o                         
   0   1   2        208.67        237.94        19.52 o                         
   1   1   2       7389.12       7147.05        79.47 o                         
   2   1   2        481.97        462.79        19.89 o                         
   3   1   2       1964.84       1955.51        65.95 o                         
   4   1   2       6088.94       5910.41        84.75 o                         
   5   1   2       2516.04       2575.13        75.36 o                         
   6   1   2       3232.79       3381.61        73.87 o                         
   7   1   2       1070.36       1204.96        44.31 o                         
   8   1   2          4.18         16.40        11.60 o                         
   9   1   2          7.23          0.37        22.33 o                         
  10   1   2       2542.69       2513.30       105.96 o                         
  11   1   2         35.53         29.73        12.72 o                         
 -13   2   2       1717.93       1766.93        59.79 o                         
 -12   2   2        183.27        262.64        60.67 o                         
 -11   2   2        263.58        270.84        52.66 o                         
 -10   2   2        426.92        454.78        63.56 o                         
  -9   2   2        683.23        669.19        33.41 o                         
  -8   2   2       2155.66       2118.17        41.04 o                         
  -7   2   2       7995.27       8497.08       133.06 o                         
  -6   2   2       2723.64       2524.93       137.65 o                         
  -5   2   2        839.80        901.38        24.86 o                         
  -4   2   2       1186.59       1089.38        24.47 o                         
  -3   2   2        717.66        750.39        14.74 o                         
  -2   2   2       3499.20       3483.19        52.98 o                         
  -1   2   2       3912.03       3925.79        35.76 o                         
   0   2   2        846.10        819.56        16.26 o                         
   1   2   2       1428.27       1621.15        33.25 o                         
   2   2   2        165.28        171.00        12.06 o                         
   3   2   2       1702.78       1580.43        89.24 o                         
   4   2   2       4993.21       5399.95       104.74 o                         
   5   2   2       8327.15       8514.92       133.21 o                         
   6   2   2        630.86        580.52        63.44 o                         
   7   2   2         54.18         29.23        14.16 o                         
   8   2   2         16.63         16.92        11.42 o                         
   9   2   2        856.22        906.50        56.40 o                         
  10   2   2         32.19         71.77        21.10 o                         
  11   2   2       2313.49       2341.89        72.95 o                         
 -13   3   2         41.83         40.38        22.80 o                         
 -12   3   2        430.21        387.88        50.02 o                         
 -11   3   2        885.82        917.15        46.35 o                         
 -10   3   2          3.75         16.02        17.01 o                         
  -9   3   2        264.40        261.01        35.64 o                         
  -8   3   2       2560.38       2477.24        46.09 o                         
  -7   3   2       1264.06       1363.70        54.13 o                         
  -6   3   2        176.53        165.12        22.20 o                         
  -5   3   2      12149.54      12644.29       172.63 o                         
  -4   3   2        388.99        414.95        15.37 o                         
  -3   3   2       6606.84       6355.60       112.30 o                         
  -2   3   2        476.84        546.56        53.86 o                         
  -1   3   2      24143.73      23958.86       200.83 o                         
   0   3   2       2062.34       2030.15        58.38 o                         
   1   3   2        350.66        307.94        18.61 o                         
   2   3   2       1789.59       1809.90        27.54 o                         
   3   3   2       2739.40       2598.29        93.21 o                         
   4   3   2       6016.29       6466.86       128.72 o                         
   5   3   2       2982.44       3020.64        96.10 o                         
   6   3   2        773.26        917.21        44.51 o                         
   7   3   2          4.47         25.04        32.43 o                         
   8   3   2        528.74        470.19        35.58 o                         
   9   3   2          1.41         -0.68        14.37 o                         
  10   3   2       1947.06       1883.06        81.88 o                         
 -13   4   2        755.15        815.00       108.50 o                         
 -12   4   2       2253.14       2275.34       133.30 o                         
 -11   4   2       1649.56       1636.96        88.75 o                         
 -10   4   2        841.33        798.60        73.07 o                         
  -9   4   2       1033.54       1001.18        85.66 o                         
  -8   4   2        593.26        581.39        56.87 o                         
  -7   4   2        701.81        660.08        29.39 o                         
  -6   4   2      10195.93      10680.57       173.56 o                         
  -5   4   2       3311.15       3569.15        30.47 o                         
  -4   4   2        312.18        249.72        10.90 o                         
  -3   4   2        470.48        478.04        21.41 o                         
  -2   4   2       6297.45       6281.31        57.52 o                         
  -1   4   2        623.34        703.73        13.48 o                         
   0   4   2      12777.02      13009.49        81.13 o                         
   1   4   2       2198.42       2127.09        25.85 o                         
   2   4   2       1735.62       1723.44        39.14 o                         
   3   4   2       1664.00       1689.34        34.75 o                         
   4   4   2        206.31        185.32        25.54 o                         
   5   4   2       2750.60       2850.48        66.09 o                         
   6   4   2         80.30         56.39        22.22 o                         
   7   4   2       1308.75       1419.87        63.41 o                         
   8   4   2        367.21        355.24        60.45 o                         
   9   4   2        410.00        366.88        70.22 o                         
  10   4   2         28.63        -17.29        32.39 o                         
 -13   5   2        915.26        940.09        64.93 o                         
 -12   5   2       2626.11       2520.40       108.82 o                         
 -11   5   2        216.88        173.81        39.10 o                         
 -10   5   2        118.69        107.99        28.60 o                         
  -9   5   2         52.06         70.49        21.50 o                         
  -8   5   2        802.93        807.64        33.09 o                         
  -7   5   2       9327.01       9532.79       244.40 o                         
  -6   5   2        993.15       1038.15        23.64 o                         
  -5   5   2       4969.60       4882.21       166.82 o                         
  -4   5   2         19.88         12.53         3.84 o                         
  -3   5   2        216.45        200.84        11.34 o                         
  -2   5   2        547.25        562.95        12.41 o                         
  -1   5   2       9624.02       9607.03        83.50 o                         
   0   5   2       1350.46       1124.26        23.18 o                         
   1   5   2       8196.58       8018.27        86.49 o                         
   2   5   2         64.71         90.65        10.61 o                         
   3   5   2        259.62        214.76        17.63 o                         
   4   5   2         54.79         41.24        10.13 o                         
   5   5   2          1.36         25.32        13.78 o                         
   6   5   2       5062.52       5072.17       199.32 o                         
   7   5   2        141.77        107.87        26.16 o                         
   8   5   2        277.56        275.97        47.60 o                         
   9   5   2        459.62        648.76        99.51 o                         
 -13   6   2        893.01        941.57        65.01 o                         
 -11   6   2        728.23        774.59        34.12 o                         
 -10   6   2          1.59         21.94        11.78 o                         
  -9   6   2          0.49          5.43        10.36 o                         
  -8   6   2       1310.96       1313.19        40.72 o                         
  -7   6   2          1.71         16.86        10.24 o                         
  -6   6   2      10538.75      10906.71       162.35 o                         
  -5   6   2         47.81         75.94        10.41 o                         
  -4   6   2       3762.57       4075.54        63.15 o                         
  -3   6   2          5.27          6.90         4.87 o                         
  -2   6   2       1589.15       1507.65        28.68 o                         
  -1   6   2       3829.16       3569.10        90.61 o                         
   0   6   2      11203.92      10928.47       162.50 o                         
   1   6   2       4121.45       3953.63        88.23 o                         
   2   6   2       3078.81       2982.14        55.76 o                         
   3   6   2        416.55        392.39        18.98 o                         
   4   6   2         10.68          7.24         7.77 o                         
   5   6   2       3958.70       4084.27        86.70 o                         
   6   6   2          3.31         19.03        25.27 o                         
   7   6   2       1328.71       1491.21       133.07 o                         
   8   6   2        643.32        548.78       133.85 o                         
   9   6   2          0.86         52.81        45.29 o                         
 -13   7   2        366.94        226.87       101.23 o                         
 -12   7   2        400.73        418.76        33.40 o                         
 -11   7   2       1249.56       1227.81        60.47 o                         
 -10   7   2        533.87        509.29        20.98 o                         
  -9   7   2        845.96        814.77        64.27 o                         
  -8   7   2          2.63         10.11         5.47 o                         
  -7   7   2       2771.88       2701.60        29.61 o                         
  -6   7   2        625.76        661.13        36.58 o                         
  -5   7   2       2732.63       2642.26        63.11 o                         
  -4   7   2         18.07         13.57         3.64 o                         
  -3   7   2          0.95          7.53         6.31 o                         
  -2   7   2        378.72        410.14        17.22 o                         
  -1   7   2       2586.76       2504.84        37.80 o                         
   0   7   2       1639.50       1565.46        40.41 o                         
   1   7   2       3055.18       3045.87       121.96 o                         
   2   7   2        203.66        169.60        69.55 o                         
   3   7   2         98.16         76.96        11.90 o                         
   4   7   2       1589.72       1500.23        61.21 o                         
   5   7   2         42.00         58.80        11.57 o                         
   6   7   2       3085.42       3218.53       120.86 o                         
   7   7   2        118.16         50.46        41.93 o                         
 -13   8   2        196.93        235.63        51.71 o                         
 -12   8   2        143.90        132.76        66.96 o                         
 -11   8   2        362.78        365.10        45.14 o                         
 -10   8   2        334.67        301.26        70.56 o                         
  -9   8   2        751.76        715.38        25.46 o                         
  -8   8   2        864.89        885.13        33.29 o                         
  -7   8   2        606.14        542.29        42.56 o                         
  -6   8   2       1382.03       1352.10        41.26 o                         
  -5   8   2        273.03        239.52        20.16 o                         
  -4   8   2       3176.34       3087.76        59.07 o                         
  -3   8   2        311.78        301.74        15.16 o                         
  -2   8   2       2302.72       2211.47        36.87 o                         
  -1   8   2        707.95        747.90        19.62 o                         
   0   8   2       4110.75       4153.45       100.84 o                         
   1   8   2       1127.15       1088.88        59.92 o                         
   2   8   2       1102.51       1184.32        62.19 o                         
   3   8   2       1001.62        926.87       140.89 o                         
   4   8   2       1284.47       1360.49       128.06 o                         
   5   8   2       1601.84       1605.12        61.96 o                         
   6   8   2        502.26        447.86       193.70 o                         
   7   8   2        841.08        921.08       234.69 o                         
   8   8   2        298.68        197.30        59.92 o                         
 -12   9   2        433.00        449.59        87.46 o                         
 -11   9   2       3848.14       3878.86       149.65 o                         
 -10   9   2         70.60        124.31        33.48 o                         
  -9   9   2        389.38        384.81       102.64 o                         
  -8   9   2        562.18        552.34        30.86 o                         
  -7   9   2        123.55        113.78        19.04 o                         
  -6   9   2          0.10          2.72         3.22 o                         
  -5   9   2       4343.77       4432.83        87.21 o                         
  -4   9   2         33.36         32.48         6.67 o                         
  -3   9   2       2368.55       2299.23        39.66 o                         
  -2   9   2         58.68         66.95         8.14 o                         
  -1   9   2       3272.33       3321.41        64.80 o                         
   0   9   2       1747.97       1697.82        61.49 o                         
   1   9   2        121.18        108.90        33.01 o                         
   2   9   2       1533.71       1521.65        56.33 o                         
   3   9   2       1266.83       1170.39        59.22 o                         
   4   9   2        596.95        504.43       145.27 o                         
   5   9   2        748.93        664.40       253.39 o                         
   6   9   2       1358.23       1281.01       136.75 o                         
   7   9   2        429.36        401.01       113.20 o                         
 -12  10   2       1912.40       1992.51       144.65 o                         
 -11  10   2        103.66         92.23        24.33 o                         
 -10  10   2        934.73       1076.21        51.32 o                         
  -9  10   2       1051.59       1088.18        50.15 o                         
  -8  10   2          3.58         29.65        26.75 o                         
  -7  10   2        878.95        821.96        35.20 o                         
  -6  10   2       4447.17       4625.70        92.68 o                         
  -5  10   2       1919.90       1950.75        44.97 o                         
  -4  10   2       6329.83       6343.43       111.32 o                         
  -3  10   2         12.87          7.49         5.29 o                         
  -2  10   2       1726.43       1740.88        45.30 o                         
  -1  10   2         16.64         19.56        22.92 o                         
   0  10   2         43.91        114.84        42.40 o                         
   1  10   2       2370.60       2458.29       143.08 o                         
   2  10   2       2679.17       2609.98        91.69 o                         
   3  10   2       1025.13        991.64       118.60 o                         
   4  10   2        190.87        259.72        66.81 o                         
   5  10   2        681.05        510.21       143.16 o                         
   6  10   2        545.24        487.61       136.59 o                         
 -12  11   2         62.99        158.65        52.88 o                         
 -11  11   2       2104.76       2366.92       113.75 o                         
 -10  11   2         86.77        108.66        33.25 o                         
  -9  11   2        110.76        138.00        33.95 o                         
  -8  11   2        310.11        328.17        67.98 o                         
  -7  11   2        317.61        344.29        59.92 o                         
  -6  11   2        219.50        218.96        57.66 o                         
  -5  11   2       5003.91       5082.76       192.99 o                         
  -4  11   2       1684.80       1671.09        61.61 o                         
  -3  11   2       1421.41       1528.21        83.74 o                         
  -2  11   2         56.62         53.52        10.66 o                         
  -1  11   2        253.76        259.33        62.97 o                         
   0  11   2       4738.13       4887.40       118.52 o                         
   1  11   2       1700.06       1823.77        85.11 o                         
   2  11   2       1575.51       1446.39        78.31 o                         
   3  11   2        495.35        454.91       137.45 o                         
   4  11   2          0.57        -32.00        32.00 o                         
   5  11   2         44.86         27.07        37.39 o                         
   6  11   2       1424.26       1408.92        83.16 o                         
 -11  12   2         60.78         27.46        26.52 o                         
 -10  12   2        883.57       1056.73        96.54 o                         
  -9  12   2          3.51         44.90        27.30 o                         
  -8  12   2        892.79        980.14       120.94 o                         
  -7  12   2         66.13         65.56        22.61 o                         
  -6  12   2         97.21        145.59        28.32 o                         
  -5  12   2        132.45        120.79        29.10 o                         
  -4  12   2         44.86         55.33        11.69 o                         
  -3  12   2        118.20        149.34        27.38 o                         
  -2  12   2        168.84        262.46        32.54 o                         
  -1  12   2         95.50         75.57        36.92 o                         
   0  12   2       1905.35       1741.78       109.76 o                         
   1  12   2        891.72        808.27        87.46 o                         
   2  12   2        275.43        288.75        69.00 o                         
   3  12   2        888.90        866.16       105.30 o                         
   4  12   2         37.67         41.70        24.88 o                         
   5  12   2        378.01        327.86       101.70 o                         
 -10  13   2          9.88         88.56        44.75 o                         
  -9  13   2       1886.60       2101.33       121.33 o                         
  -7  13   2        749.56        665.66        77.92 o                         
  -6  13   2        471.59        460.77        62.82 o                         
  -5  13   2        901.38        743.10        72.05 o                         
  -3  13   2        983.78       1082.15        45.22 o                         
  -2  13   2       1267.84       1148.72        59.53 o                         
  -1  13   2       1730.65       1689.76        89.10 o                         
   0  13   2         85.54         50.85        35.36 o                         
   1  13   2        172.88        251.20        70.25 o                         
   2  13   2       1760.70       1862.57       117.19 o                         
   3  13   2        139.73        152.23        53.12 o                         
 -10  14   2       2097.61       1960.12        96.14 o                         
  -9  14   2        141.79        135.18        53.20 o                         
  -8  14   2        847.48        852.78        42.79 o                         
  -2  14   2        782.26        794.42        78.78 o                         
  -1  14   2         30.41         59.92        30.20 o                         
   0  14   2        599.25        532.59       113.51 o                         
   1  14   2       1508.95       1282.58       160.53 o                         
   2  14   2        115.23        128.77        37.63 o                         
   0  15   2         80.90         62.51        33.87 o                         
   1 -16   3          4.25         14.47        21.12 o                         
   2 -16   3         40.68         28.79        32.70 o                         
  -2 -15   3        390.92        295.16        85.90 o                         
  -1 -15   3        933.14        907.46        73.93 o                         
   0 -15   3        545.48        345.78        98.73 o                         
   1 -15   3          1.93         18.78        28.32 o                         
   2 -15   3        903.57        788.01        45.29 o                         
   3 -15   3        154.33         83.63        35.28 o                         
   4 -15   3       1689.35       1726.84        76.74 o                         
  -3 -14   3         18.57         42.17        33.95 o                         
  -2 -14   3        743.20        609.33       134.24 o                         
  -1 -14   3       1017.53        719.48       141.20 o                         
   0 -14   3        966.70        982.25        74.16 o                         
   1 -14   3       2500.00       2904.82       116.88 o                         
   2 -14   3         28.16         47.49        29.88 o                         
   3 -14   3         66.81         29.49        20.42 o                         
   4 -14   3         95.68        135.73        35.44 o                         
   5 -14   3        825.05        726.99        67.37 o                         
   6 -14   3          9.07          7.43        22.69 o                         
   7 -14   3        430.60        262.07       106.55 o                         
   8 -14   3        983.03       1079.34        71.27 o                         
  -5 -13   3        757.90        856.15        81.12 o                         
  -4 -13   3        352.47        472.66        56.48 o                         
  -3 -13   3         10.24         -5.01        31.76 o                         
  -2 -13   3        729.75        783.08        57.03 o                         
  -1 -13   3        491.72        416.42       129.63 o                         
   0 -13   3       3342.42       3332.90       161.94 o                         
   1 -13   3         58.34         44.83        23.08 o                         
   2 -13   3       1591.37       1665.90        61.80 o                         
   3 -13   3        174.36        117.90        29.09 o                         
   4 -13   3       1457.13       1627.73        59.53 o                         
   5 -13   3        594.62        550.60        69.62 o                         
   6 -13   3       4513.61       4723.37       108.92 o                         
   7 -13   3       1445.64       1438.02       142.14 o                         
   8 -13   3        410.19        268.09       114.45 o                         
  -6 -12   3       2938.40       2992.52       133.38 o                         
  -5 -12   3          0.44         67.98        36.85 o                         
  -4 -12   3        249.27        248.46        73.22 o                         
  -3 -12   3          4.33          6.26        17.13 o                         
  -2 -12   3         93.27         75.34        49.75 o                         
  -1 -12   3       1292.74       1259.73        86.37 o                         
   0 -12   3        685.59        626.70       113.04 o                         
   1 -12   3       3167.10       3254.12        96.77 o                         
   2 -12   3       1012.51        943.85        44.75 o                         
   3 -12   3        228.64        220.91        23.47 o                         
   4 -12   3         59.24         59.89        16.95 o                         
   5 -12   3       3748.06       3801.84        92.74 o                         
   6 -12   3       1067.64       1135.20        52.53 o                         
   7 -12   3       1736.25       1708.09        54.04 o                         
   8 -12   3          1.85         -9.97        15.29 o                         
   9 -12   3         10.85         33.01        30.59 o                         
  10 -12   3        104.94         97.55        43.65 o                         
  -7 -11   3       1484.48       1682.17        99.74 o                         
  -6 -11   3         41.25          9.31        41.54 o                         
  -5 -11   3        274.80        372.37        80.73 o                         
  -4 -11   3        159.85        154.74        75.18 o                         
  -3 -11   3        460.86        416.34       113.75 o                         
  -2 -11   3        969.97       1032.55       150.20 o                         
  -1 -11   3       1109.09       1102.88        53.82 o                         
   0 -11   3       2646.91       2593.52       101.51 o                         
   1 -11   3       2433.14       2348.87        54.42 o                         
   2 -11   3         34.32         41.01        14.24 o                         
   3 -11   3         62.41         76.76        17.97 o                         
   4 -11   3        903.00        966.78        66.38 o                         
   5 -11   3        729.87        718.46        45.45 o                         
   6 -11   3       5092.04       4982.76       145.27 o                         
   7 -11   3         23.83         27.19        17.60 o                         
   8 -11   3         92.63         90.98        19.08 o                         
   9 -11   3        110.56        113.44        27.44 o                         
  10 -11   3         86.64         65.40        32.62 o                         
  -8 -10   3        221.53        204.26        63.13 o                         
  -6 -10   3       2505.07       2703.62       124.54 o                         
  -5 -10   3        488.80        531.73        64.93 o                         
  -4 -10   3        296.76        323.95       102.64 o                         
  -3 -10   3        688.70        765.63       179.38 o                         
  -2 -10   3          2.93          1.49        24.64 o                         
  -1 -10   3       1679.45       1669.64        47.31 o                         
   0 -10   3       1706.35       1685.27        42.49 o                         
   1 -10   3       2343.44       2282.94        68.23 o                         
   2 -10   3       1536.58       1647.00        48.07 o                         
   3 -10   3        125.09        126.57        24.69 o                         
   4 -10   3        245.81        244.06        45.61 o                         
   5 -10   3       2126.29       2151.88        54.29 o                         
   6 -10   3         31.20         23.18        16.04 o                         
   7 -10   3       1134.69       1160.27        59.49 o                         
   8 -10   3        228.62        248.45        22.74 o                         
   9 -10   3          2.32         14.50        15.53 o                         
  10 -10   3        669.77        585.66       107.02 o                         
  11 -10   3        978.96        843.71        64.54 o                         
  -8  -9   3        369.13        269.81        57.50 o                         
  -7  -9   3        223.34        334.43        60.47 o                         
  -5  -9   3       1250.82       1339.92        79.79 o                         
  -4  -9   3        411.33        567.48        69.31 o                         
  -3  -9   3        414.72        338.76        35.32 o                         
  -2  -9   3          2.38          9.96         6.22 o                         
  -1  -9   3       1685.34       1634.98        37.56 o                         
   0  -9   3       1689.67       1686.11        43.61 o                         
   1  -9   3        863.23        847.56        34.10 o                         
   2  -9   3       4072.30       4108.28        82.29 o                         
   3  -9   3        138.64        148.38        23.29 o                         
   4  -9   3         86.89        122.48        20.96 o                         
   5  -9   3        433.16        480.10        33.55 o                         
   6  -9   3        825.73        818.05        34.06 o                         
   7  -9   3        736.36        734.96        35.44 o                         
   8  -9   3        946.52        980.67        85.31 o                         
   9  -9   3        973.44        975.94        38.76 o                         
  10  -9   3        175.51        211.62        22.92 o                         
  11  -9   3        238.86        159.90        70.56 o                         
  -9  -8   3         62.39         39.98        21.51 o                         
  -8  -8   3        103.68        175.31        64.62 o                         
  -7  -8   3        118.29         44.83        53.74 o                         
  -6  -8   3        691.40        701.33        54.92 o                         
  -5  -8   3       2126.34       2046.41        44.83 o                         
  -4  -8   3       1391.35       1428.46       131.11 o                         
  -3  -8   3       1348.82       1345.26        55.38 o                         
  -2  -8   3        121.46        144.09        18.84 o                         
  -1  -8   3        146.61        154.11        19.52 o                         
   0  -8   3        297.91        276.96        53.30 o                         
   1  -8   3      11370.68      11363.55       170.80 o                         
   2  -8   3       1212.69       1323.00        46.54 o                         
   3  -8   3       3644.13       3694.94        67.13 o                         
   4  -8   3         78.26        118.26        26.09 o                         
   5  -8   3       1049.51       1119.70        90.90 o                         
   6  -8   3         64.88         59.83        16.68 o                         
   7  -8   3       3690.71       3787.74       149.17 o                         
   8  -8   3       1320.89       1266.21        43.77 o                         
   9  -8   3        303.40        286.27        24.65 o                         
  10  -8   3         12.70         31.02        16.97 o                         
  11  -8   3         27.08         16.48        35.24 o                         
 -10  -7   3         99.54         89.18        32.62 o                         
  -9  -7   3        333.16        326.22        98.41 o                         
  -8  -7   3        594.48        556.45        53.43 o                         
  -7  -7   3        758.73        626.32        55.15 o                         
  -6  -7   3       1531.18       1521.69        42.84 o                         
  -5  -7   3       4647.09       4732.15        90.94 o                         
  -4  -7   3       1755.60       1736.33        34.56 o                         
  -3  -7   3        323.58        267.30        22.94 o                         
  -2  -7   3         51.78         46.12         7.87 o                         
  -1  -7   3        937.94        882.23        13.56 o                         
   0  -7   3       3424.53       3254.35        59.45 o                         
   1  -7   3          0.79         20.67        12.95 o                         
   2  -7   3      10950.70      11622.18       217.64 o                         
   3  -7   3          0.47         14.98        13.84 o                         
   4  -7   3        120.12        127.92        24.09 o                         
   5  -7   3         20.53         13.11        13.37 o                         
   6  -7   3        280.23        260.55        28.60 o                         
   7  -7   3       2855.93       2980.90        69.57 o                         
   8  -7   3       1671.61       1655.88        77.41 o                         
   9  -7   3        272.54        225.47        38.90 o                         
  10  -7   3         71.25        109.07        47.06 o                         
  11  -7   3        180.05        171.03        46.04 o                         
 -10  -6   3        813.01        777.99       186.97 o                         
  -9  -6   3       1017.42        905.67        92.31 o                         
  -8  -6   3         29.00         50.58        34.07 o                         
  -7  -6   3       2887.15       2924.68        61.84 o                         
  -6  -6   3        783.96        770.01        57.42 o                         
  -5  -6   3       2306.48       2320.34        39.85 o                         
  -4  -6   3       2047.21       2005.30        45.20 o                         
  -3  -6   3       1007.18        896.13        15.75 o                         
  -2  -6   3        566.96        515.60        13.41 o                         
  -1  -6   3       5377.87       5415.59       101.78 o                         
   0  -6   3        242.92        224.42        15.41 o                         
   1  -6   3      17576.49      17776.94       250.50 o                         
   2  -6   3       1311.81       1346.09        46.51 o                         
   3  -6   3       2408.97       2398.80        79.76 o                         
   4  -6   3        981.43        865.64        26.41 o                         
   5  -6   3        568.51        593.09        24.99 o                         
   6  -6   3       2783.36       2779.26        57.89 o                         
   7  -6   3       5258.65       5371.97       110.11 o                         
   8  -6   3       1728.44       1718.20        46.40 o                         
   9  -6   3        543.52        642.66        88.32 o                         
  10  -6   3        238.83        221.62        70.95 o                         
  11  -6   3        241.45        225.34        29.92 o                         
 -11  -5   3       1215.87       1258.56        79.09 o                         
 -10  -5   3         47.67         53.81        22.17 o                         
  -9  -5   3       1009.79       1030.27        71.58 o                         
  -8  -5   3       1344.27       1328.79        38.58 o                         
  -7  -5   3        655.90        718.33        67.28 o                         
  -6  -5   3        900.84        926.97       108.19 o                         
  -5  -5   3       2572.97       2644.36        86.99 o                         
  -4  -5   3       5717.66       5653.73        89.93 o                         
  -3  -5   3        194.52        234.02        20.67 o                         
  -2  -5   3       1498.66       1360.18        38.34 o                         
  -1  -5   3       2184.58       2240.68        49.21 o                         
   0  -5   3        452.22        416.31        26.47 o                         
   1  -5   3        229.31        218.17        39.20 o                         
   2  -5   3       1306.54       1180.18        38.32 o                         
   3  -5   3       2669.02       2840.12        95.60 o                         
   4  -5   3        290.69        216.01        51.36 o                         
   5  -5   3          1.34         14.48        17.14 o                         
   6  -5   3       3765.94       3697.57        77.97 o                         
   7  -5   3        333.69        333.98        46.08 o                         
   8  -5   3       1419.79       1446.24        41.64 o                         
   9  -5   3        632.17        679.56        58.81 o                         
  10  -5   3         28.15         53.69        24.49 o                         
  11  -5   3        106.57        153.62        26.98 o                         
 -11  -4   3        258.80        301.51        93.21 o                         
 -10  -4   3       1241.55       1340.36       100.21 o                         
  -9  -4   3       2562.42       2732.24        89.77 o                         
  -8  -4   3        312.38        286.65        23.71 o                         
  -7  -4   3         74.48        119.10        21.98 o                         
  -6  -4   3         68.78         50.08        26.05 o                         
  -5  -4   3        109.89        106.05        16.68 o                         
  -4  -4   3        965.22        838.98        31.08 o                         
  -3  -4   3       5058.89       4592.12        53.10 o                         
  -2  -4   3       1715.64       1697.38        20.62 o                         
  -1  -4   3          3.55          8.04         5.72 o                         
   0  -4   3        130.76        123.60        14.54 o                         
   1  -4   3       1630.74       1617.34        34.99 o                         
   2  -4   3       4304.72       4270.65        44.42 o                         
   3  -4   3      15910.30      16844.81       218.22 o                         
   4  -4   3       1214.44       1325.07        36.59 o                         
   5  -4   3        162.51        185.44        29.49 o                         
   6  -4   3         13.35         14.78        16.23 o                         
   7  -4   3        104.85         56.79        20.26 o                         
   8  -4   3       2302.15       2330.96       154.54 o                         
   9  -4   3        422.78        437.95        76.77 o                         
  10  -4   3       1596.78       1566.85        40.49 o                         
  11  -4   3        263.26        251.74        53.78 o                         
 -12  -3   3        322.48        230.00        60.70 o                         
 -11  -3   3       1293.70       1273.27        54.79 o                         
 -10  -3   3        771.29        740.16        45.25 o                         
  -9  -3   3       5641.39       5620.00       107.50 o                         
  -8  -3   3        496.58        500.34        37.78 o                         
  -7  -3   3        516.76        531.34        45.44 o                         
  -6  -3   3         17.84         29.05        13.39 o                         
  -5  -3   3        329.89        342.88        20.50 o                         
  -4  -3   3      12612.18      12715.71       134.41 o                         
  -3  -3   3         31.61         47.91         7.84 o                         
  -2  -3   3       6055.25       5729.12        65.19 o                         
  -1  -3   3       2845.29       2635.87        33.75 o                         
   0  -3   3       2126.81       2284.49        23.15 o                         
   1  -3   3        319.05        304.99        14.36 o                         
   2  -3   3      46799.17      49022.30      1172.99 o                         
   3  -3   3       3537.77       3430.68        89.76 o                         
   4  -3   3      10243.36      10837.91       202.03 o                         
   5  -3   3        652.38        749.13        33.09 o                         
   6  -3   3         59.59         76.69        19.23 o                         
   7  -3   3        242.21        190.86        38.23 o                         
   8  -3   3        449.57        423.78        32.97 o                         
   9  -3   3       2333.99       2285.96        56.31 o                         
  10  -3   3        388.68        493.48        72.17 o                         
  11  -3   3        196.95        139.20        41.39 o                         
 -12  -2   3        433.15        342.35        46.74 o                         
 -11  -2   3        393.42        324.90        56.84 o                         
 -10  -2   3       2054.71       2132.55        87.07 o                         
  -9  -2   3         24.73         27.67        35.63 o                         
  -8  -2   3       1602.15       1734.84       132.44 o                         
  -7  -2   3       1037.60       1078.44        43.36 o                         
  -6  -2   3        763.90        808.47        23.84 o                         
  -5  -2   3       6633.23       6603.01       197.88 o                         
  -4  -2   3       4876.87       4647.63       135.52 o                         
  -3  -2   3       9762.16       9049.41       132.14 o                         
  -2  -2   3       2040.08       2025.14        22.78 o                         
  -1  -2   3       2055.81       2123.84        41.12 o                         
   0  -2   3        856.91        889.73        24.54 o                         
   1  -2   3        810.92        601.76        17.20 o                         
   2  -2   3          0.83          4.93         8.25 o                         
   3  -2   3      10506.50      10690.93       249.90 o                         
   4  -2   3      10152.95      10511.33       197.69 o                         
   5  -2   3        467.51        471.76        31.06 o                         
   6  -2   3         98.37        102.97        23.88 o                         
   7  -2   3        390.12        394.41        39.22 o                         
   8  -2   3       2688.19       2633.50       116.88 o                         
   9  -2   3       1171.77       1153.36        63.48 o                         
  10  -2   3       1816.15       1962.97        73.29 o                         
  11  -2   3        161.35        167.49        50.46 o                         
 -12  -1   3        362.89        367.75        38.08 o                         
 -11  -1   3          1.02         58.86        26.36 o                         
 -10  -1   3         35.95          8.28        14.32 o                         
  -9  -1   3       2894.48       2883.58       122.12 o                         
  -8  -1   3       4848.26       4808.33       110.89 o                         
  -7  -1   3        813.90        929.68        48.30 o                         
  -6  -1   3       4157.63       4164.50        83.38 o                         
  -5  -1   3          8.16         14.70        15.05 o                         
  -4  -1   3       2337.22       2015.34        24.21 o                         
  -3  -1   3        424.49        411.12        17.99 o                         
  -2  -1   3       5112.64       5231.04        41.19 o                         
  -1  -1   3       3098.28       2888.99        35.80 o                         
   0  -1   3       1261.64       1152.04        23.09 o                         
   1  -1   3      11525.53      11969.57       139.48 o                         
   2  -1   3      19558.67      19225.00       197.91 o                         
   3  -1   3       7885.16       8734.07       120.24 o                         
   4  -1   3       1096.81        975.36        33.60 o                         
   5  -1   3       1735.68       1744.74        49.33 o                         
   6  -1   3          8.06         31.01        19.40 o                         
   7  -1   3       1055.75       1113.88        60.39 o                         
   8  -1   3       1279.19       1437.53        61.96 o                         
   9  -1   3       1625.39       1591.35        64.27 o                         
  10  -1   3        101.25         91.36        28.24 o                         
  11  -1   3          0.74         22.58        17.34 o                         
 -12   0   3        250.37        257.37        33.10 o                         
 -11   0   3        328.26        275.61        48.69 o                         
 -10   0   3        420.28        441.95        41.38 o                         
  -9   0   3       1566.63       1668.40        53.08 o                         
  -8   0   3       2009.06       1986.35        57.95 o                         
  -7   0   3       4031.88       4109.11        80.58 o                         
  -6   0   3         17.89         52.67        29.30 o                         
  -5   0   3          8.30         -5.76        13.49 o                         
  -4   0   3       1370.46       1334.94        20.16 o                         
  -3   0   3      21393.29      21650.81       151.16 o                         
  -2   0   3       3849.91       3606.69        49.57 o                         
  -1   0   3       1800.44       1587.18        34.53 o                         
   0   0   3        721.38        734.19        16.04 o                         
   1   0   3       6569.14       6958.43       108.69 o                         
   2   0   3         65.68         82.87        11.45 o                         
   3   0   3       8956.90       8888.94       128.76 o                         
   4   0   3        520.85        439.78        25.25 o                         
   5   0   3       2409.90       2476.79        64.21 o                         
   6   0   3        560.71        497.15        37.46 o                         
   7   0   3       1105.82       1043.89        43.75 o                         
   8   0   3        916.53        919.48        72.05 o                         
   9   0   3        139.91        137.68        38.04 o                         
  10   0   3        946.75       1055.02        86.91 o                         
  11   0   3         44.85         57.24        33.25 o                         
 -13   1   3       1949.73       1948.50       284.25 o                         
 -12   1   3        159.52        154.51        45.70 o                         
 -11   1   3        243.32        194.69        33.91 o                         
 -10   1   3        331.07        334.72        47.09 o                         
  -9   1   3       1219.77       1276.08        41.61 o                         
  -8   1   3       5486.90       5757.40       103.15 o                         
  -7   1   3        440.39        457.74        40.13 o                         
  -6   1   3        615.78        770.41        65.95 o                         
  -5   1   3         28.51         28.05        15.15 o                         
  -4   1   3       1183.88       1028.26        28.51 o                         
  -3   1   3        293.98        323.02        15.55 o                         
  -2   1   3      21230.54      21551.13       176.79 o                         
  -1   1   3       3297.48       3168.01        31.65 o                         
   0   1   3       1637.03       1399.73        26.29 o                         
   1   1   3         12.92         25.29         9.03 o                         
   2   1   3       3779.97       3832.06        60.75 o                         
   3   1   3       6550.27       6329.31       121.13 o                         
   4   1   3       6136.24       6135.99       125.87 o                         
   5   1   3       3481.99       3591.59        62.52 o                         
   6   1   3       1029.16       1104.19        40.64 o                         
   7   1   3        628.10        713.08        32.40 o                         
   8   1   3         84.97        102.63        24.24 o                         
   9   1   3       1920.36       1931.89        81.83 o                         
  10   1   3          0.55         80.34        20.35 o                         
  11   1   3       1839.75       1776.29        75.98 o                         
 -13   2   3         37.95         72.22        22.63 o                         
 -12   2   3        113.59        175.13        31.29 o                         
 -11   2   3        770.04        735.86        42.01 o                         
 -10   2   3         87.01        129.37        40.08 o                         
  -9   2   3       3720.85       3766.78        84.83 o                         
  -8   2   3       3405.31       3392.67        67.87 o                         
  -7   2   3       1226.38       1184.31        37.49 o                         
  -6   2   3        554.89        568.58        28.23 o                         
  -5   2   3       1307.36       1469.61        35.13 o                         
  -4   2   3       3550.67       3727.71        32.33 o                         
  -3   2   3       4057.24       3638.42        34.33 o                         
  -2   2   3       1926.17       1958.20        37.65 o                         
  -1   2   3      15423.69      15655.66       133.33 o                         
   0   2   3       2351.03       2367.95        41.95 o                         
   1   2   3        949.97        966.75        36.21 o                         
   2   2   3         94.29        140.99        12.17 o                         
   3   2   3       1062.04       1078.89        80.69 o                         
   4   2   3       7508.87       7699.08       146.96 o                         
   5   2   3       4606.15       4775.09        76.68 o                         
   6   2   3       3308.15       3588.32        81.23 o                         
   7   2   3         55.02         32.46        11.89 o                         
   8   2   3          3.20         31.92        21.40 o                         
   9   2   3          9.26          9.17        16.86 o                         
  10   2   3       2516.29       2530.88        88.13 o                         
 -13   3   3        832.29        799.74        48.66 o                         
 -12   3   3       1383.28       1247.77        61.96 o                         
 -11   3   3         72.73         87.30        23.30 o                         
 -10   3   3        545.80        532.02        41.70 o                         
  -9   3   3        507.47        465.44        43.34 o                         
  -8   3   3       1617.04       1674.90        86.05 o                         
  -7   3   3        329.65        345.18        16.03 o                         
  -6   3   3       2127.94       2203.82        51.33 o                         
  -5   3   3        835.79        909.82        47.43 o                         
  -4   3   3        113.50        134.89        13.75 o                         
  -3   3   3         41.69         38.51        13.03 o                         
  -2   3   3       9191.65       9111.08        71.39 o                         
  -1   3   3        106.24        121.30        16.18 o                         
   0   3   3       2045.23       2184.30        35.30 o                         
   1   3   3        952.50        904.28        22.32 o                         
   2   3   3        122.50        154.36        18.14 o                         
   3   3   3       1571.95       1562.89        37.29 o                         
   4   3   3       1817.16       1794.59        72.28 o                         
   5   3   3       3858.81       3855.81        90.90 o                         
   6   3   3         84.10         89.79        22.25 o                         
   7   3   3         20.57         30.14        15.88 o                         
   8   3   3         26.42         19.57        32.86 o                         
   9   3   3       2273.05       2316.02        71.29 o                         
  10   3   3          5.59         39.60        16.95 o                         
 -13   4   3       1324.05       1604.10        86.91 o                         
 -12   4   3        765.20        839.09        59.51 o                         
 -11   4   3        712.90        745.56        68.84 o                         
 -10   4   3        207.08        253.21        52.24 o                         
  -9   4   3        811.16        864.75        70.95 o                         
  -8   4   3        356.71        361.09        34.60 o                         
  -7   4   3       8404.29       8405.64       154.52 o                         
  -6   4   3        640.11        717.40        14.25 o                         
  -5   4   3       5598.01       5875.12        63.88 o                         
  -4   4   3       1828.64       2267.49        88.48 o                         
  -3   4   3       3869.75       3724.94        63.41 o                         
  -2   4   3         51.92         34.37         5.32 o                         
  -1   4   3       2036.74       1968.23        31.21 o                         
   0   4   3       1715.58       1625.98        42.91 o                         
   1   4   3       4886.74       4822.19        58.20 o                         
   2   4   3        313.37        259.79        19.51 o                         
   3   4   3       3463.89       3260.05        35.70 o                         
   4   4   3       1589.51       1551.63        53.33 o                         
   5   4   3        129.77        161.39        25.66 o                         
   6   4   3       1003.20       1099.36       100.76 o                         
   7   4   3        490.86        460.36        50.55 o                         
   8   4   3       1193.20       1277.89        41.84 o                         
   9   4   3         83.40         89.10        41.20 o                         
  10   4   3        721.75        850.75        77.37 o                         
 -13   5   3       1201.84       1241.58        76.82 o                         
 -12   5   3       1480.51       1510.69       115.00 o                         
 -11   5   3        777.98        784.72        37.08 o                         
 -10   5   3        366.52        380.45        26.45 o                         
  -9   5   3         52.53         33.24        17.25 o                         
  -8   5   3       2049.88       2038.39        57.48 o                         
  -7   5   3          0.17          7.69         7.35 o                         
  -6   5   3       7477.30       7286.75       153.27 o                         
  -5   5   3        380.21        407.42        37.24 o                         
  -4   5   3       3336.13       3510.95       127.44 o                         
  -3   5   3       2685.95       3063.76        53.93 o                         
  -2   5   3        315.36        210.27        11.09 o                         
  -1   5   3         62.35         31.08         6.10 o                         
   0   5   3       5448.13       5416.71        53.13 o                         
   1   5   3        290.90        283.07        16.23 o                         
   2   5   3        529.69        515.94        13.52 o                         
   3   5   3        432.55        448.10        12.26 o                         
   4   5   3       1118.27       1095.58        55.46 o                         
   5   5   3       1869.30       2020.44        40.58 o                         
   6   5   3         87.82        102.72        17.76 o                         
   7   5   3       1202.72       1296.49        35.28 o                         
   8   5   3        294.55        323.64        65.01 o                         
   9   5   3         73.76         82.53        43.97 o                         
 -13   6   3       2629.37       2529.40       110.30 o                         
 -12   6   3       1333.46       1528.61        77.06 o                         
 -11   6   3        296.85        306.61        50.07 o                         
 -10   6   3        287.22        222.71        29.49 o                         
  -9   6   3        141.85        167.22        24.76 o                         
  -8   6   3         10.64         17.90         9.04 o                         
  -7   6   3       5280.72       5372.17        83.30 o                         
  -6   6   3         57.46         41.08         3.95 o                         
  -5   6   3       2521.89       2533.23       105.22 o                         
  -4   6   3       1887.83       2075.28        71.27 o                         
  -3   6   3        992.65        895.78        19.91 o                         
  -2   6   3        551.15        447.04        12.71 o                         
  -1   6   3       6842.67       6570.27        86.63 o                         
   0   6   3       3485.82       3613.16        47.75 o                         
   1   6   3       1445.23       1539.23        31.11 o                         
   2   6   3         51.46         39.73         9.33 o                         
   3   6   3        151.75        152.79        13.57 o                         
   4   6   3       2684.71       2850.38        62.66 o                         
   5   6   3         71.72         88.51        18.58 o                         
   6   6   3       2656.89       2700.38        80.19 o                         
   8   6   3          2.71         16.19        19.24 o                         
   9   6   3         46.53         31.84        30.90 o                         
 -13   7   3        337.75        383.33        97.79 o                         
 -12   7   3        379.14        331.38        99.20 o                         
 -11   7   3         25.22         35.20        26.91 o                         
 -10   7   3       1592.71       1583.06        65.87 o                         
  -9   7   3        204.31        180.19        27.58 o                         
  -8   7   3       4985.76       4949.03        93.80 o                         
  -7   7   3        179.94        146.67        13.33 o                         
  -6   7   3       7094.60       7538.45       164.28 o                         
  -5   7   3        514.82        505.52        29.65 o                         
  -4   7   3         14.29          8.82         6.78 o                         
  -3   7   3        901.34        888.60        12.60 o                         
  -2   7   3       1244.95       1138.98        30.71 o                         
  -1   7   3       2275.70       2106.18        41.20 o                         
   0   7   3      10035.68      10038.69       218.56 o                         
   1   7   3         15.35         13.90         3.27 o                         
   2   7   3         99.21         87.01        41.74 o                         
   3   7   3        253.74        302.12        33.60 o                         
   4   7   3        411.26        444.43        20.85 o                         
   5   7   3       3878.82       3726.55       116.64 o                         
   6   7   3        305.76        336.23        78.93 o                         
   7   7   3        208.20        228.82        92.70 o                         
   8   7   3        334.32        241.18        64.54 o                         
 -13   8   3          3.01         14.39        34.11 o                         
 -12   8   3        316.50        338.42        44.51 o                         
 -11   8   3       2761.38       3060.58       113.43 o                         
 -10   8   3         26.79         25.19        15.10 o                         
  -9   8   3        180.37        124.62        35.83 o                         
  -8   8   3        438.32        420.23        60.67 o                         
  -7   8   3       2795.18       2821.20        83.86 o                         
  -6   8   3        200.44        209.89        32.15 o                         
  -5   8   3       2469.98       2618.74        79.72 o                         
  -4   8   3        171.33        161.86        10.71 o                         
  -3   8   3        131.41        146.33        10.77 o                         
  -2   8   3       2115.61       2178.60        50.46 o                         
  -1   8   3       5774.31       5835.00        68.30 o                         
   0   8   3       2101.63       2096.34        63.78 o                         
   1   8   3         78.94         54.68        25.35 o                         
   2   8   3          2.53         -7.51        24.02 o                         
   3   8   3       2232.62       2320.68        78.00 o                         
   4   8   3       3740.67       3482.47       122.90 o                         
   5   8   3        387.98        371.83       106.39 o                         
   6   8   3       2377.00       2318.26       125.17 o                         
   7   8   3        137.82         67.12        37.39 o                         
 -12   9   3       2896.37       2735.85       178.52 o                         
 -11   9   3        198.57        231.09        44.98 o                         
 -10   9   3        950.59        868.35        43.10 o                         
  -9   9   3         89.90        109.13        38.25 o                         
  -8   9   3        359.55        348.83        34.58 o                         
  -7   9   3          1.24         11.58        19.71 o                         
  -6   9   3       2848.12       2982.27        86.68 o                         
  -5   9   3       1473.88       1348.64        46.35 o                         
  -4   9   3       2883.27       2847.58        66.70 o                         
  -3   9   3        678.35        617.65        22.82 o                         
  -2   9   3       2988.18       3022.12        48.84 o                         
  -1   9   3       1497.33       1462.77        27.08 o                         
   0   9   3         10.32         17.05        12.59 o                         
   1   9   3       1803.44       1772.22        98.57 o                         
   2   9   3       1634.01       1710.96        68.53 o                         
   3   9   3        476.43        475.95       137.06 o                         
   4   9   3         43.95        147.46        63.52 o                         
   5   9   3       1529.44       1405.16       126.97 o                         
   6   9   3        300.72        271.30        83.78 o                         
   7   9   3       1026.89        928.27       129.24 o                         
 -12  10   3        155.71        103.26        42.17 o                         
 -11  10   3       3010.37       3210.94       127.28 o                         
 -10  10   3        115.58        124.39        37.47 o                         
  -9  10   3         13.33         42.09        34.03 o                         
  -8  10   3        524.32        526.25        34.26 o                         
  -7  10   3        321.49        326.14        33.80 o                         
  -6  10   3        961.47        941.03        40.37 o                         
  -5  10   3       2443.11       2425.40        56.33 o                         
  -4  10   3       3609.68       3467.40        94.66 o                         
  -3  10   3        630.59        670.60        21.17 o                         
  -2  10   3       1088.33       1088.17        38.37 o                         
  -1  10   3        798.31        765.01       103.65 o                         
   0  10   3       1659.52       1602.93        71.27 o                         
   1  10   3        762.35        817.66        52.41 o                         
   2  10   3         82.65        114.14        41.15 o                         
   3  10   3       1484.72       1362.60        81.05 o                         
   4  10   3        189.36        242.67        78.93 o                         
   5  10   3         21.43        -16.74        32.07 o                         
   6  10   3       1644.29       1816.57       110.30 o                         
 -12  11   3       1976.56       2105.71       111.56 o                         
 -11  11   3        297.03        257.85        80.97 o                         
 -10  11   3        872.55        913.41        56.17 o                         
  -9  11   3          5.84         54.92        35.52 o                         
  -8  11   3          0.74         23.70        25.58 o                         
  -7  11   3         46.01         34.42        21.67 o                         
  -6  11   3       4048.41       4295.51       124.93 o                         
  -5  11   3        168.58        137.73        32.86 o                         
  -4  11   3       2021.39       1932.58        39.46 o                         
  -3  11   3         33.47         37.75         9.96 o                         
  -2  11   3        817.89        765.63       103.18 o                         
  -1  11   3       1705.77       1837.22        64.15 o                         
   0  11   3        459.60        518.66        76.51 o                         
   1  11   3       3815.65       3929.01       153.25 o                         
   2  11   3        123.38        147.85        43.10 o                         
   3  11   3        119.38         90.04        40.21 o                         
   4  11   3         61.57         21.51        31.68 o                         
   5  11   3        575.75        405.31       167.57 o                         
 -11  12   3       1176.27       1084.65        99.51 o                         
 -10  12   3         12.33         16.43        25.27 o                         
  -9  12   3        307.41        322.23        49.68 o                         
  -8  12   3        280.04        295.16        82.30 o                         
  -7  12   3       2391.32       2316.69       111.48 o                         
  -6  12   3         24.07         18.31        16.74 o                         
  -5  12   3       3006.95       3168.85        93.09 o                         
  -4  12   3         20.25         12.19        17.05 o                         
  -3  12   3         44.90         31.45        20.73 o                         
  -2  12   3         58.24         59.45        29.41 o                         
  -1  12   3        675.85        619.74        74.79 o                         
   0  12   3       1722.11       1813.44       131.03 o                         
   1  12   3       1157.95       1025.28       124.70 o                         
   2  12   3         31.99         50.46        21.67 o                         
   3  12   3         45.91         19.71        16.35 o                         
   4  12   3         37.73        100.06        44.12 o                         
 -10  13   3       2157.88       2261.70       110.23 o                         
  -9  13   3         72.50         40.44        35.83 o                         
  -8  13   3        636.15        639.29        69.31 o                         
  -7  13   3         17.32        -17.13        17.13 o                         
  -6  13   3        114.64        112.42        42.79 o                         
  -2  13   3        705.29        720.96        84.57 o                         
  -1  13   3        858.83        925.14        62.66 o                         
   0  13   3        387.48        347.81        74.24 o                         
   1  13   3       1547.58       1688.59        82.22 o                         
   2  13   3          9.97         64.38        36.30 o                         
   3  13   3        441.30        308.30        93.02 o                         
 -10  14   3         34.94         -3.68        24.09 o                         
  -9  14   3       2545.48       2512.89       125.64 o                         
  -8  14   3         10.84          1.88        15.96 o                         
  -1  14   3        156.33        191.90        52.26 o                         
   0  14   3        221.13        174.30        59.22 o                         
   1  14   3        165.35        144.18        71.27 o                         
   2  14   3       2136.95       2045.78       100.29 o                         
   1 -16   4         51.37         51.32        34.66 o                         
   2 -16   4        413.16        228.59        85.90 o                         
   3 -16   4         56.57         71.19        21.43 o                         
  -2 -15   4       1472.53       1493.33       144.49 o                         
  -1 -15   4        844.37        715.41       127.12 o                         
   0 -15   4          5.96         -1.96        29.96 o                         
   1 -15   4        875.68        928.51        64.30 o                         
   2 -15   4         44.84         12.91        24.96 o                         
   3 -15   4       2021.12       1951.99        85.27 o                         
   4 -15   4        471.54        360.33        93.64 o                         
   7 -15   4         16.48          0.55        13.14 o                         
  -3 -14   4        231.09        106.00        72.60 o                         
  -2 -14   4        440.65        288.82       141.13 o                         
  -1 -14   4        650.62        577.34       107.88 o                         
   0 -14   4        776.46        904.80        70.64 o                         
   1 -14   4        106.18         77.92        41.70 o                         
   2 -14   4       1925.06       1950.42        96.22 o                         
   3 -14   4        145.06        160.21        46.94 o                         
   4 -14   4       1523.73       1565.77        72.28 o                         
   5 -14   4        206.11        176.23        30.49 o                         
   6 -14   4          7.37          8.75        23.00 o                         
   7 -14   4         31.80         44.98        30.51 o                         
   8 -14   4        312.81        164.60        95.60 o                         
  -5 -13   4        109.29        126.18        37.47 o                         
  -4 -13   4          1.23         53.67        40.99 o                         
  -3 -13   4        590.32        648.29        75.88 o                         
  -2 -13   4        809.70        491.83       167.72 o                         
  -1 -13   4       1503.13       1605.43        70.72 o                         
   0 -13   4          3.24         29.49        27.15 o                         
   1 -13   4        604.84        809.13        49.75 o                         
   2 -13   4        203.45        179.54        50.38 o                         
   3 -13   4        339.82        329.78        40.34 o                         
   4 -13   4          4.82         22.41        15.81 o                         
   5 -13   4        819.32        838.97        75.02 o                         
   6 -13   4        134.22        195.25        69.08 o                         
   7 -13   4       1040.52       1027.67        35.23 o                         
   8 -13   4        300.13        206.37        90.43 o                         
   9 -13   4        975.23        948.46       115.31 o                         
  -6 -12   4        292.77        405.15        66.42 o                         
  -5 -12   4        773.84        812.49       163.19 o                         
  -4 -12   4        102.36        125.72        73.69 o                         
  -3 -12   4        193.44        172.57        67.43 o                         
  -2 -12   4       1842.96       1940.49       133.69 o                         
  -1 -12   4        758.62        781.67        52.10 o                         
   0 -12   4       2555.12       2613.81       114.84 o                         
   1 -12   4        610.65        565.58        90.04 o                         
   2 -12   4       1731.44       1776.02        90.12 o                         
   3 -12   4        859.92        905.50        40.41 o                         
   4 -12   4        586.49        600.62        46.39 o                         
   5 -12   4        535.96        507.79        45.01 o                         
   6 -12   4       1627.21       1702.10        69.91 o                         
   7 -12   4         23.14         15.33        20.65 o                         
   8 -12   4        178.15        201.28        40.56 o                         
   9 -12   4         68.10          3.99        22.53 o                         
  -7 -11   4        890.37       1025.75        82.77 o                         
  -6 -11   4       2229.37       2335.70       120.86 o                         
  -5 -11   4        236.75        220.84        60.47 o                         
  -4 -11   4        114.49        120.08        49.60 o                         
  -3 -11   4        340.89        215.84       127.20 o                         
  -2 -11   4        212.92        137.76        45.69 o                         
  -1 -11   4       1251.09       1495.28        64.30 o                         
   0 -11   4        798.90        757.07        62.00 o                         
   1 -11   4        875.82        859.30        36.82 o                         
   2 -11   4          0.33         26.20        30.78 o                         
   3 -11   4        262.74        270.19        25.24 o                         
   4 -11   4        398.29        396.88        47.54 o                         
   5 -11   4       3897.57       4098.07       199.72 o                         
   6 -11   4        307.17        278.36        54.87 o                         
   7 -11   4        278.94        201.80        49.79 o                         
   8 -11   4         16.98         17.50        11.15 o                         
   9 -11   4         12.17         47.22        16.87 o                         
  10 -11   4       1363.76       1208.02       119.61 o                         
  -8 -10   4        585.62        542.99        67.04 o                         
  -6 -10   4        237.62        220.06        50.22 o                         
  -5 -10   4        115.35         99.04        44.90 o                         
  -4 -10   4       2139.18       1939.94       111.24 o                         
  -3 -10   4         82.78         82.92        40.60 o                         
  -2 -10   4       1637.66       1627.31        31.71 o                         
  -1 -10   4        986.29       1065.64        61.25 o                         
   0 -10   4       2818.33       2759.33        60.88 o                         
   1 -10   4         39.77         43.23        11.10 o                         
   2 -10   4        248.47        274.54        41.93 o                         
   3 -10   4       1159.44       1167.84        63.97 o                         
   4 -10   4       1360.84       1498.62        72.23 o                         
   5 -10   4        385.34        312.65        57.92 o                         
   6 -10   4       1715.20       1677.93        48.63 o                         
   7 -10   4          6.86          6.58        16.74 o                         
   8 -10   4        112.63        111.47        31.57 o                         
   9 -10   4        431.27        459.68        59.34 o                         
  10 -10   4       1347.89       1305.18        96.07 o                         
  -9  -9   4         71.21        114.84        59.38 o                         
  -8  -9   4        661.94        662.37        80.26 o                         
  -7  -9   4         27.68         27.30        34.97 o                         
  -5  -9   4       3008.97       2894.58       106.94 o                         
  -4  -9   4          0.21          1.16        22.26 o                         
  -3  -9   4        687.82        722.65        81.59 o                         
  -2  -9   4        666.04        616.32        14.04 o                         
  -1  -9   4       2213.66       2163.02        30.99 o                         
   0  -9   4        127.08        141.31        31.74 o                         
   1  -9   4        717.97        693.98        42.60 o                         
   2  -9   4        499.98        440.11        46.74 o                         
   3  -9   4       1528.90       1486.01        72.83 o                         
   4  -9   4          0.17        -14.98        14.98 o                         
   5  -9   4       2710.67       2692.42        65.33 o                         
   6  -9   4        553.64        517.50        34.55 o                         
   7  -9   4         57.54         46.82        33.29 o                         
   8  -9   4        333.04        277.98        51.41 o                         
   9  -9   4        362.11        318.29        47.21 o                         
  10  -9   4        543.56        381.55        54.87 o                         
  11  -9   4        147.27        132.83        27.33 o                         
  -9  -8   4         64.94         39.11        32.93 o                         
  -8  -8   4        215.08        327.86        54.13 o                         
  -7  -8   4        992.92        854.66        59.30 o                         
  -6  -8   4       2759.18       2373.49       112.65 o                         
  -5  -8   4       3630.33       3375.62       131.66 o                         
  -4  -8   4        269.50        237.80        37.57 o                         
  -3  -8   4        226.23        225.00        19.16 o                         
  -2  -8   4        231.75        223.39        22.68 o                         
  -1  -8   4         31.38         59.86        12.98 o                         
   0  -8   4       4192.48       4354.23        89.10 o                         
   1  -8   4        159.96        137.94        26.87 o                         
   2  -8   4       3699.34       3982.46        81.98 o                         
   3  -8   4          0.09          4.72        12.32 o                         
   4  -8   4       1109.37       1073.47        37.57 o                         
   5  -8   4        113.92        114.07        21.00 o                         
   6  -8   4       2300.58       2326.09        96.38 o                         
   7  -8   4       1498.80       1486.84       116.99 o                         
   8  -8   4       1101.16       1040.47        58.40 o                         
   9  -8   4        141.23        116.32        31.53 o                         
  10  -8   4        102.16         54.59        35.59 o                         
  11  -8   4       1594.04       1417.67        59.17 o                         
 -10  -7   4        998.50       1000.17       233.28 o                         
  -9  -7   4        395.20        385.12        78.00 o                         
  -8  -7   4         19.04          7.28        36.92 o                         
  -7  -7   4       3143.51       3147.07       181.57 o                         
  -6  -7   4       3606.55       3320.50       132.70 o                         
  -5  -7   4       7909.95       7432.13       526.92 o                         
  -4  -7   4       2165.64       2176.66        56.50 o                         
  -3  -7   4        200.97        213.70        28.63 o                         
  -2  -7   4         66.31         86.03        11.54 o                         
  -1  -7   4       4213.34       3950.93        66.28 o                         
   0  -7   4         87.44         97.57        22.27 o                         
   1  -7   4      14530.02      15041.98       384.93 o                         
   2  -7   4        456.16        519.58        34.46 o                         
   3  -7   4        977.37       1018.00        34.48 o                         
   4  -7   4        118.81        137.02        32.66 o                         
   5  -7   4        333.54        386.23        41.48 o                         
   6  -7   4       1587.44       1530.43        55.80 o                         
   7  -7   4       1069.31       1020.18        39.44 o                         
   8  -7   4          5.17         11.69        16.88 o                         
   9  -7   4          7.74         31.58        26.80 o                         
  10  -7   4         26.96         30.81        30.59 o                         
  11  -7   4         97.04         53.12        35.52 o                         
 -10  -6   4        141.27        155.13        47.09 o                         
  -9  -6   4        103.34         78.85        20.07 o                         
  -8  -6   4        669.30        673.53        29.24 o                         
  -7  -6   4         24.53         21.07        22.10 o                         
  -6  -6   4       6024.88       6276.46       125.67 o                         
  -5  -6   4         95.61        102.01        24.76 o                         
  -4  -6   4       2368.41       2253.14        46.61 o                         
  -3  -6   4        243.06        263.13        14.68 o                         
  -2  -6   4         13.07          9.58        13.57 o                         
  -1  -6   4        595.40        697.16        20.26 o                         
   0  -6   4      20475.45      20639.42       528.29 o                         
   1  -6   4        657.85        680.43        27.99 o                         
   2  -6   4       2602.42       2391.90       121.88 o                         
   3  -6   4         27.83         34.63        17.56 o                         
   4  -6   4        167.09        231.90        30.74 o                         
   5  -6   4        354.30        389.44        49.77 o                         
   6  -6   4       1714.13       1778.76        57.68 o                         
   7  -6   4       1931.55       1752.97        44.90 o                         
   8  -6   4        370.65        400.90        29.68 o                         
   9  -6   4          2.37         -5.61        17.20 o                         
  10  -6   4         66.28         66.42        40.13 o                         
  11  -6   4       1142.63       1122.90        59.49 o                         
 -11  -5   4         48.30         49.28        34.89 o                         
 -10  -5   4       1647.67       1735.97        65.56 o                         
  -9  -5   4        204.98        204.52        22.86 o                         
  -8  -5   4         76.50         79.38        34.38 o                         
  -7  -5   4       1239.22       1303.40        46.89 o                         
  -6  -5   4       2562.68       2318.36       128.45 o                         
  -5  -5   4       2307.63       2358.11        54.05 o                         
  -4  -5   4        124.51        141.76        20.40 o                         
  -3  -5   4       4459.70       4243.56       105.23 o                         
  -2  -5   4         30.39         39.98        12.75 o                         
  -1  -5   4       8480.03       8587.34       208.33 o                         
   0  -5   4        119.86        119.22        17.63 o                         
   1  -5   4       5126.00       4657.80        83.74 o                         
   2  -5   4       1209.88       1066.98        42.31 o                         
   3  -5   4       1364.61       1325.20        41.13 o                         
   4  -5   4         76.57         31.29        21.90 o                         
   5  -5   4       1909.61       1889.83        71.59 o                         
   6  -5   4       1048.96       1082.56        42.37 o                         
   7  -5   4       4319.50       4280.95        91.91 o                         
   8  -5   4        278.54        304.86        33.01 o                         
   9  -5   4        135.66        154.62        27.83 o                         
  10  -5   4         27.11         33.01        15.18 o                         
  11  -5   4         27.89         12.57        18.60 o                         
 -11  -4   4       1482.76       1506.52        92.90 o                         
 -10  -4   4        546.94        605.76        83.08 o                         
  -9  -4   4        125.18        105.27        49.17 o                         
  -8  -4   4        504.69        492.43        33.35 o                         
  -7  -4   4        775.91        781.23        45.07 o                         
  -6  -4   4        786.34        847.50        81.59 o                         
  -5  -4   4          3.95         -2.20         8.81 o                         
  -4  -4   4       7470.00       7192.12       137.53 o                         
  -3  -4   4        356.89        361.24        19.99 o                         
  -2  -4   4       1054.09        846.44        30.03 o                         
  -1  -4   4        940.06       1006.14        40.66 o                         
   0  -4   4       4654.50       4315.14        60.96 o                         
   1  -4   4       1048.43       1109.66        33.21 o                         
   2  -4   4       4921.14       4743.79        83.08 o                         
   3  -4   4       4501.30       4779.57        95.86 o                         
   4  -4   4       2611.06       2849.53        70.95 o                         
   5  -4   4       1071.01       1064.12        40.36 o                         
   6  -4   4       4112.05       4199.84        89.89 o                         
   7  -4   4         38.01         41.54        35.59 o                         
   8  -4   4         39.57         63.21        25.26 o                         
   9  -4   4        162.11        161.85        30.14 o                         
  10  -4   4         38.55         50.59        21.68 o                         
  11  -4   4        604.70        614.57        74.44 o                         
 -12  -3   4        224.69        205.40        40.66 o                         
 -11  -3   4       1137.80       1186.03        53.16 o                         
 -10  -3   4        608.26        632.89        52.38 o                         
  -9  -3   4          2.41         15.39        22.02 o                         
  -8  -3   4       3550.06       3720.48       166.43 o                         
  -7  -3   4         57.31         47.83        12.50 o                         
  -6  -3   4         66.30         72.41        15.39 o                         
  -5  -3   4      11287.65      10608.65       200.69 o                         
  -4  -3   4        540.73        470.85        30.20 o                         
  -3  -3   4       5040.44       4953.47        76.42 o                         
  -2  -3   4       1740.90       1822.38        53.69 o                         
  -1  -3   4         62.17         96.28        13.27 o                         
   0  -3   4       5697.69       5785.85       131.54 o                         
   1  -3   4       9046.14       9079.34       134.32 o                         
   2  -3   4       2767.41       2658.37        87.38 o                         
   3  -3   4      13558.24      13443.21       553.67 o                         
   4  -3   4      11478.06      12666.13       239.67 o                         
   5  -3   4         14.41         26.91        22.14 o                         
   6  -3   4       1721.04       1701.08        58.79 o                         
   7  -3   4       1103.59       1057.98        46.04 o                         
   8  -3   4       6359.69       6268.05       159.16 o                         
   9  -3   4        101.62        148.77        54.29 o                         
  10  -3   4        193.97        177.98        35.65 o                         
  11  -3   4        105.73         75.61        30.61 o                         
 -12  -2   4       1054.49        975.77        68.72 o                         
 -11  -2   4       1774.69       1733.64       197.65 o                         
 -10  -2   4        292.99        314.33        63.26 o                         
  -9  -2   4       6142.14       6326.30       106.92 o                         
  -8  -2   4        221.66        257.98        31.50 o                         
  -7  -2   4        429.79        428.64        30.85 o                         
  -6  -2   4       3807.76       3889.39        63.91 o                         
  -5  -2   4        326.42        281.26        41.06 o                         
  -4  -2   4      18270.95      18989.78       227.73 o                         
  -3  -2   4         33.75         22.17         7.26 o                         
  -2  -2   4        955.98        961.02        18.45 o                         
  -1  -2   4         18.50         11.52         5.71 o                         
   0  -2   4       2241.78       2109.20        26.58 o                         
   1  -2   4        682.86        625.21        22.53 o                         
   2  -2   4      12111.84      12422.27       192.09 o                         
   3  -2   4       6466.63       6723.53       142.14 o                         
   4  -2   4       6148.99       6780.14       163.70 o                         
   5  -2   4        243.76        344.11        44.94 o                         
   6  -2   4         16.59         22.16        19.33 o                         
   7  -2   4       5272.81       5557.36       170.85 o                         
   8  -2   4       1197.48       1135.58        75.73 o                         
   9  -2   4       1220.56       1178.45        81.67 o                         
  10  -2   4        380.64        451.43        45.88 o                         
  11  -2   4         25.48         31.30        27.19 o                         
 -12  -1   4        244.94        242.29        32.88 o                         
 -11  -1   4         16.63         19.73        21.87 o                         
 -10  -1   4       1748.83       1787.34       109.56 o                         
  -9  -1   4         14.34         20.06        17.16 o                         
  -8  -1   4        232.53        239.07        29.57 o                         
  -7  -1   4        814.09        793.06        43.80 o                         
  -6  -1   4         21.39         26.76        16.03 o                         
  -5  -1   4       2726.95       2393.14        57.99 o                         
  -4  -1   4        142.89        185.11        18.26 o                         
  -3  -1   4        443.71        321.62        13.61 o                         
  -2  -1   4        201.47        217.29        16.91 o                         
  -1  -1   4          1.00          0.78         5.80 o                         
   0  -1   4        267.88        288.20        17.94 o                         
   1  -1   4       7939.77       7968.23        54.94 o                         
   3  -1   4       4345.75       4534.39        94.23 o                         
   4  -1   4        610.28        568.56        33.68 o                         
   5  -1   4         67.08         80.65        23.83 o                         
   6  -1   4        547.58        593.19        90.09 o                         
   7  -1   4        219.13        256.34        47.76 o                         
   8  -1   4       3597.02       3561.76        77.48 o                         
   9  -1   4        146.42        154.51        29.69 o                         
  10  -1   4         59.76         82.96        23.01 o                         
  11  -1   4          1.64         24.92        14.43 o                         
 -13   0   4        890.30        805.35       128.41 o                         
 -12   0   4         36.31         63.11        37.24 o                         
 -11   0   4        291.82        267.87        39.70 o                         
 -10   0   4       1759.33       1788.31        57.79 o                         
  -9   0   4       1708.04       1698.32        95.01 o                         
  -8   0   4       5341.72       5489.56        72.24 o                         
  -7   0   4       1550.50       1725.60        51.07 o                         
  -6   0   4       1131.23       1041.35        36.38 o                         
  -5   0   4       7005.86       7143.39       100.95 o                         
  -4   0   4       7330.48       7158.37        60.21 o                         
  -3   0   4        290.00        294.76        12.07 o                         
  -2   0   4       3509.43       3328.52        49.39 o                         
  -1   0   4        138.54        155.52        14.96 o                         
   0   0   4       1181.93       1071.75        24.54 o                         
   1   0   4        928.78        989.46        20.41 o                         
   2   0   4       1322.04       1388.73        36.46 o                         
   3   0   4       4355.44       4172.91       109.87 o                         
   4   0   4         41.88         29.63        16.77 o                         
   5   0   4        155.21        148.12        23.83 o                         
   6   0   4        651.67        803.09        66.18 o                         
   7   0   4       3123.26       3242.23       132.93 o                         
   8   0   4        569.41        603.82        53.99 o                         
   9   0   4       1204.51       1351.42       144.49 o                         
  10   0   4          4.66         15.33        26.13 o                         
 -13   1   4        125.70        157.70        30.47 o                         
 -12   1   4         10.69         22.25        11.82 o                         
 -11   1   4        416.86        393.75        39.55 o                         
 -10   1   4        867.78        788.18        43.48 o                         
  -9   1   4       4042.44       4181.14       122.51 o                         
  -8   1   4       1202.40       1185.61        36.32 o                         
  -7   1   4       1332.02       1220.05        44.40 o                         
  -6   1   4        975.63       1017.69        32.50 o                         
  -5   1   4       2385.42       2512.36        65.37 o                         
  -4   1   4       2367.63       2469.18        26.39 o                         
  -3   1   4      25742.11      25527.55       237.39 o                         
  -2   1   4         72.51         91.69        10.19 o                         
  -1   1   4       2368.42       2262.93        33.71 o                         
   0   1   4        933.07        903.20        17.77 o                         
   1   1   4       4840.37       4888.06       125.41 o                         
   2   1   4        709.84        646.93        31.17 o                         
   3   1   4       2786.34       2882.53       105.69 o                         
   4   1   4       2305.66       2378.97        62.31 o                         
   5   1   4          5.89         28.88        17.24 o                         
   6   1   4       1499.39       1530.68       112.77 o                         
   7   1   4        344.94        433.24        34.12 o                         
   8   1   4        927.02        932.08        72.56 o                         
   9   1   4        270.57        204.54        44.33 o                         
  10   1   4       1036.15        990.79       106.12 o                         
 -13   2   4          6.28         15.98        14.93 o                         
 -12   2   4        347.05        365.42        37.14 o                         
 -11   2   4        156.35        124.94        42.18 o                         
 -10   2   4       1617.05       1741.68        44.19 o                         
  -9   2   4       1436.92       1348.08        97.20 o                         
  -8   2   4       2046.49       2029.83        45.65 o                         
  -7   2   4       1222.67       1321.79        45.69 o                         
  -6   2   4          4.95          7.94         8.58 o                         
  -5   2   4        805.12        930.46        55.70 o                         
  -4   2   4      19027.28      19472.62       136.76 o                         
  -3   2   4        516.14        524.57        24.76 o                         
  -2   2   4       7561.05       7643.92        71.28 o                         
  -1   2   4       1634.23       1507.16        27.20 o                         
   0   2   4       1555.03       1571.52        18.74 o                         
   1   2   4       1191.42       1104.31        32.05 o                         
   2   2   4       5395.90       5005.49       106.86 o                         
   3   2   4       5571.99       5621.59       151.45 o                         
   4   2   4       1167.17       1155.32        71.03 o                         
   5   2   4       1509.21       1453.19        50.38 o                         
   6   2   4        477.70        471.57        32.63 o                         
   7   2   4        449.66        476.83        49.17 o                         
   8   2   4        170.18        128.68        37.49 o                         
   9   2   4       4300.86       4273.46       116.80 o                         
  10   2   4          9.65         16.49        16.93 o                         
 -13   3   4         60.62         52.57        42.09 o                         
 -12   3   4         50.91         51.16        19.80 o                         
 -11   3   4        836.35        899.51        32.11 o                         
 -10   3   4        369.44        368.05        28.85 o                         
  -9   3   4       5553.25       5697.60       170.97 o                         
  -8   3   4        537.08        547.84        38.33 o                         
  -7   3   4       1564.86       1457.03        39.72 o                         
  -6   3   4        846.94        934.39        16.76 o                         
  -5   3   4       4267.17       4324.97        58.40 o                         
  -4   3   4         19.26         35.42         8.07 o                         
  -3   3   4      21781.59      22208.39       154.93 o                         
  -2   3   4       1231.54       1143.56        19.33 o                         
  -1   3   4       4238.81       4095.82        38.65 o                         
   0   3   4       1751.74       1777.53        22.67 o                         
   1   3   4         65.07        108.09        15.73 o                         
   2   3   4       2737.60       2595.58        58.47 o                         
   3   3   4       1103.87        972.95        49.75 o                         
   4   3   4       4090.64       4195.38        84.17 o                         
   5   3   4        282.47        259.21        57.14 o                         
   6   3   4       1181.35       1233.36        43.46 o                         
   7   3   4          9.27         26.75         9.94 o                         
   8   3   4       2358.04       2342.53        91.39 o                         
   9   3   4         13.10         34.24        16.32 o                         
  10   3   4       1169.74       1036.31       210.28 o                         
 -13   4   4        279.69        273.65        42.56 o                         
 -12   4   4        323.05        458.50        62.51 o                         
 -11   4   4        122.58        123.28        47.21 o                         
 -10   4   4        443.82        406.84        36.29 o                         
  -9   4   4       1294.43       1273.87        44.98 o                         
  -8   4   4       2509.25       2459.16        92.00 o                         
  -7   4   4        154.05        178.57        20.11 o                         
  -6   4   4         52.49         74.69         9.41 o                         
  -5   4   4        646.07        640.35        24.50 o                         
  -4   4   4       8417.72       8276.23       174.53 o                         
  -3   4   4       2154.44       2213.18        40.14 o                         
  -2   4   4      18281.02      18566.96       191.32 o                         
  -1   4   4       1022.63        964.46        20.73 o                         
   0   4   4        187.97        172.08        15.04 o                         
   1   4   4       4209.49       4201.47        68.09 o                         
   2   4   4       5375.57       5273.42        90.15 o                         
   3   4   4      10830.97      11102.39       232.93 o                         
   4   4   4       1969.59       2097.23        88.56 o                         
   5   4   4        397.98        440.72        25.32 o                         
   6   4   4          7.73          8.00        13.21 o                         
   7   4   4        445.17        501.38        59.42 o                         
   8   4   4          3.50         46.16        24.09 o                         
   9   4   4       1775.74       1730.05       121.65 o                         
 -13   5   4       3005.66       3233.39       143.79 o                         
 -12   5   4        202.27        185.33        44.20 o                         
 -11   5   4         61.63         59.85        24.56 o                         
 -10   5   4        165.11        137.71        30.34 o                         
  -9   5   4       2552.67       2643.07        60.82 o                         
  -8   5   4        789.65        737.20        50.38 o                         
  -7   5   4       7903.50       8147.84       135.41 o                         
  -6   5   4        154.98        191.49        10.30 o                         
  -5   5   4         39.93         51.40        27.85 o                         
  -4   5   4         25.73         37.86        15.41 o                         
  -3   5   4       3316.35       3336.38        59.47 o                         
  -2   5   4       5255.89       5274.79        70.10 o                         
  -1   5   4        726.93        586.73        14.71 o                         
   0   5   4       1134.56        996.82        42.09 o                         
   1   5   4       3429.94       3603.53        84.70 o                         
   2   5   4         99.43         90.19        14.28 o                         
   3   5   4       1411.01       1334.74        64.23 o                         
   4   5   4       2892.55       2805.68        66.17 o                         
   5   5   4        485.17        516.32        26.36 o                         
   6   5   4        906.13        883.50        34.10 o                         
   7   5   4        168.35        159.35        35.36 o                         
   8   5   4        691.69        637.81       183.68 o                         
   9   5   4         16.57         33.56        26.91 o                         
 -12   6   4        174.60        254.87        63.91 o                         
 -11   6   4        341.55        374.72        55.39 o                         
 -10   6   4         13.83          0.91        10.80 o                         
  -9   6   4        167.27        138.50        27.82 o                         
  -8   6   4       4685.61       4863.11       152.65 o                         
  -7   6   4        238.86        231.43        15.44 o                         
  -6   6   4       2087.90       2137.31        96.46 o                         
  -5   6   4         35.51         51.01        24.02 o                         
  -4   6   4        333.40        426.20        24.02 o                         
  -3   6   4        678.40        649.70        13.42 o                         
  -2   6   4       3846.75       3681.69        52.88 o                         
  -1   6   4       4173.64       3944.99        53.69 o                         
   0   6   4       5587.79       5627.45        86.03 o                         
   1   6   4       1026.59       1027.12        15.50 o                         
   2   6   4        214.61        202.72        22.21 o                         
   3   6   4       1138.69       1115.63        47.06 o                         
   4   6   4          0.30         23.31        25.66 o                         
   5   6   4       4504.28       4433.51        85.65 o                         
   6   6   4         85.31         75.69        22.04 o                         
   7   6   4         54.13         84.25        40.21 o                         
 -13   7   4        557.54        585.71        49.83 o                         
 -12   7   4         72.66         28.08        14.47 o                         
 -11   7   4        184.71        156.54        37.94 o                         
 -10   7   4        281.14        339.36       111.56 o                         
  -9   7   4       1143.56       1197.38        52.65 o                         
  -8   7   4        351.14        338.05        27.22 o                         
  -7   7   4       9168.81       9456.48       125.40 o                         
  -6   7   4         50.56         27.54        27.93 o                         
  -5   7   4        863.70        930.86        36.85 o                         
  -4   7   4         30.13         30.74        15.88 o                         
  -3   7   4       4303.31       4327.17        66.80 o                         
  -2   7   4       4177.13       4200.39        61.61 o                         
  -1   7   4       4748.72       4564.52        66.92 o                         
   0   7   4       1002.57        970.13        16.92 o                         
   1   7   4        156.98        160.17        13.03 o                         
   2   7   4        769.94        781.18        34.19 o                         
   3   7   4        270.60        253.16        42.87 o                         
   4   7   4       6141.62       6220.65       119.22 o                         
   5   7   4        165.00        138.78        34.58 o                         
   6   7   4       2162.39       2160.47       188.61 o                         
   7   7   4        163.55        103.58        36.61 o                         
   8   7   4        165.96        130.41        48.50 o                         
 -13   8   4        805.46        816.64        62.35 o                         
 -12   8   4        365.36        443.48        49.28 o                         
 -11   8   4         70.47         38.57        28.87 o                         
 -10   8   4       1371.16       1260.36       105.30 o                         
  -9   8   4        699.35        832.60        40.44 o                         
  -8   8   4       3387.24       3494.21       195.42 o                         
  -7   8   4       1239.97       1195.98        68.45 o                         
  -6   8   4       1323.82       1538.39        64.70 o                         
  -5   8   4         56.88         46.70        16.35 o                         
  -4   8   4        836.79        850.75        45.77 o                         
  -3   8   4        962.27        862.32        16.58 o                         
  -2   8   4       9354.93       9447.21        93.79 o                         
  -1   8   4       2813.14       2778.17        45.41 o                         
   0   8   4       1684.43       1638.63        56.56 o                         
   1   8   4        946.80        961.56        38.82 o                         
   2   8   4         53.79         40.15        22.06 o                         
   3   8   4         90.89         99.43        58.99 o                         
   4   8   4       1247.86       1118.14        61.49 o                         
   5   8   4       4050.81       4019.13       255.11 o                         
   7   8   4        391.47        284.13        98.57 o                         
 -12   9   4        432.51        392.09        67.90 o                         
 -11   9   4       1359.86       1351.73        66.42 o                         
 -10   9   4         50.48         48.11        24.09 o                         
  -9   9   4        121.71        202.15        31.68 o                         
  -8   9   4        466.51        481.19        49.05 o                         
  -7   9   4       2625.34       2790.22        97.32 o                         
  -6   9   4        453.37        437.77        61.10 o                         
  -5   9   4        313.08        283.04        46.16 o                         
  -4   9   4        482.42        496.54        28.56 o                         
  -3   9   4       1061.19       1002.73        54.71 o                         
  -2   9   4       3169.15       3146.45        56.21 o                         
  -1   9   4       3052.66       3030.05        59.19 o                         
   0   9   4       6568.34       6277.77       189.12 o                         
   1   9   4          0.82         17.91        16.12 o                         
   2   9   4        262.14        289.76        72.91 o                         
   3   9   4       1208.38       1145.52       182.35 o                         
   4   9   4       3123.86       2874.55       159.20 o                         
   6   9   4        523.20        468.60        94.89 o                         
 -12  10   4       3130.75       3315.30       143.79 o                         
 -11  10   4          0.59        -17.37        25.58 o                         
 -10  10   4        349.65        398.74        46.62 o                         
  -9  10   4        175.90        127.83        30.35 o                         
  -8  10   4         30.78         92.86        27.46 o                         
  -7  10   4        313.76        342.80        34.03 o                         
  -6  10   4       5518.81       5700.75       321.92 o                         
  -5  10   4         27.10         39.90        21.90 o                         
  -4  10   4        546.99        554.41        29.22 o                         
  -3  10   4        330.61        333.71        27.23 o                         
  -2  10   4          3.79         -1.45         6.38 o                         
  -1  10   4       3477.57       3471.13       112.96 o                         
   0  10   4         39.88         65.48        23.23 o                         
   1  10   4       2295.81       2357.45       105.53 o                         
   2  10   4        102.93        118.99        48.58 o                         
   3  10   4         16.46         54.60        25.50 o                         
   4  10   4        129.43        138.31        45.29 o                         
   5  10   4       1194.44       1215.61        82.77 o                         
 -12  11   4        381.95        451.31       105.92 o                         
 -11  11   4        708.97        766.49        50.69 o                         
 -10  11   4         26.99         48.11        28.32 o                         
  -9  11   4         59.54         47.25        36.85 o                         
  -8  11   4         17.16         54.76        43.81 o                         
  -7  11   4       2701.60       2800.86        84.49 o                         
  -6  11   4       2565.97       2443.66        66.42 o                         
  -5  11   4       2052.31       2026.46        55.07 o                         
  -4  11   4        581.60        539.91        26.23 o                         
  -3  11   4         98.52        115.47        16.98 o                         
  -2  11   4         39.91         74.63        22.76 o                         
  -1  11   4        813.49        758.44        90.28 o                         
   0  11   4       4938.32       5124.44       161.78 o                         
   1  11   4       1080.20       1188.15        72.13 o                         
   2  11   4        457.02        362.52       122.82 o                         
   3  11   4        170.88        188.77        60.55 o                         
   4  11   4        672.46        567.87       184.31 o                         
   5  11   4        492.83        389.35        97.40 o                         
 -11  12   4        210.10        165.22        38.80 o                         
 -10  12   4         28.28         28.48        22.45 o                         
  -9  12   4        191.95        177.42        65.56 o                         
  -8  12   4        814.76        761.17        99.59 o                         
  -7  12   4        331.33        323.01        28.55 o                         
  -6  12   4       4051.47       3945.12       129.55 o                         
  -5  12   4         19.17         39.82        21.75 o                         
  -3  12   4          9.91         10.56        10.80 o                         
  -2  12   4        340.48        287.18        70.41 o                         
  -1  12   4       2493.20       2623.28       111.32 o                         
   0  12   4        361.98        358.92        74.71 o                         
   1  12   4       2143.36       2272.26       156.46 o                         
   2  12   4        127.20        161.39        61.18 o                         
   3  12   4        490.73        412.35        85.51 o                         
   4  12   4         18.08         36.92        23.08 o                         
 -10  13   4         77.41        143.24        38.49 o                         
  -9  13   4        473.60        468.13       127.05 o                         
  -8  13   4        255.09        240.48        30.67 o                         
  -7  13   4       1657.09       1843.56        71.97 o                         
  -6  13   4          6.64         13.92        14.63 o                         
  -1  13   4        829.25        730.51       119.38 o                         
   0  13   4       1179.35       1124.94        82.53 o                         
   2  13   4        503.55        344.76       116.17 o                         
  -9  14   4         20.60         22.84        13.69 o                         
   0  14   4         10.03         24.64        25.74 o                         
   1  14   4       1125.34       1033.73        84.41 o                         
   2 -16   5         16.92         34.97        26.13 o                         
  -2 -15   5        266.15        138.08        54.92 o                         
  -1 -15   5        431.00        221.70       142.22 o                         
   0 -15   5        341.38        440.28        51.32 o                         
   1 -15   5        489.97        481.74        88.79 o                         
   2 -15   5       2913.24       2765.42       126.73 o                         
   3 -15   5         13.38         -7.43        28.71 o                         
   4 -15   5       2376.61       2397.11       107.64 o                         
   5 -15   5         10.55         43.18        27.46 o                         
  -3 -14   5         23.45         20.42        31.37 o                         
  -2 -14   5        886.90        942.98        76.43 o                         
  -1 -14   5        247.80        196.12        76.98 o                         
   0 -14   5        140.04        135.88        38.65 o                         
   1 -14   5        910.17        928.35        63.44 o                         
   2 -14   5         24.75        -14.47        28.16 o                         
   3 -14   5       3281.54       3611.86       141.60 o                         
   4 -14   5         47.08         39.58        37.32 o                         
   5 -14   5        106.23        104.75        18.68 o                         
   6 -14   5        188.76        153.13        23.89 o                         
   7 -14   5        246.17        178.05        57.26 o                         
  -5 -13   5        139.76        320.74        75.73 o                         
  -4 -13   5        146.34        179.38        48.35 o                         
  -3 -13   5        314.64        231.56        85.97 o                         
  -2 -13   5        624.45        456.94       146.45 o                         
  -1 -13   5        298.97        216.31        62.66 o                         
   0 -13   5        814.44        845.04        52.49 o                         
   2 -13   5        528.32        631.16        48.97 o                         
   3 -13   5         98.98         97.38        23.20 o                         
   4 -13   5        229.53        268.78        26.03 o                         
   5 -13   5          7.34         24.67        18.48 o                         
   6 -13   5        214.18        196.70        33.88 o                         
   7 -13   5       1488.43       1449.07        71.50 o                         
   8 -13   5        311.47        224.28        80.97 o                         
  -6 -12   5        470.76        653.45        68.84 o                         
  -5 -12   5        753.70        411.72       187.05 o                         
  -4 -12   5        212.42        201.13        89.03 o                         
  -3 -12   5        733.33        724.25       116.56 o                         
  -2 -12   5       1376.92       1400.39        75.73 o                         
  -1 -12   5       1102.88       1002.98        63.84 o                         
   0 -12   5        108.98        172.18        65.01 o                         
   1 -12   5        677.08        736.34        40.27 o                         
   2 -12   5        130.71        158.03        25.72 o                         
   3 -12   5       2548.92       2657.40       134.32 o                         
   4 -12   5        358.52        336.47        30.01 o                         
   5 -12   5       2969.63       2991.16       115.47 o                         
   6 -12   5        922.96        904.80        32.60 o                         
   7 -12   5         77.17         71.88        53.43 o                         
   8 -12   5         31.50         29.65        17.68 o                         
   9 -12   5        304.73        201.21       116.33 o                         
  -6 -11   5        137.69         77.68        42.95 o                         
  -5 -11   5        419.05        323.48       139.72 o                         
  -4 -11   5        739.10        616.76       170.93 o                         
  -3 -11   5        352.81        409.14        58.99 o                         
  -2 -11   5       1289.52       1384.82        79.48 o                         
  -1 -11   5        698.51        648.63       112.10 o                         
   0 -11   5       1270.06       1341.98        44.16 o                         
   1 -11   5        279.69        218.31        36.66 o                         
   2 -11   5         18.50         19.50        10.33 o                         
   3 -11   5        158.84        201.50        25.20 o                         
   4 -11   5       2399.74       2304.10        56.50 o                         
   5 -11   5          7.81         28.66        14.72 o                         
   6 -11   5       1018.51       1047.50       133.30 o                         
   7 -11   5         37.87         56.85        24.39 o                         
   8 -11   5         92.55         54.70        40.17 o                         
   9 -11   5        310.88        268.95        46.27 o                         
  -8 -10   5        445.07        417.12        71.58 o                         
  -5 -10   5        307.73        194.56        56.79 o                         
  -4 -10   5       1141.52       1147.71        71.42 o                         
  -3 -10   5        821.80       1026.69        59.30 o                         
  -2 -10   5        485.09        506.70        21.98 o                         
  -1 -10   5       5604.26       5660.27       121.01 o                         
   0 -10   5       2120.99       2127.51        43.36 o                         
   1 -10   5         33.78         61.41        16.04 o                         
   2 -10   5        726.02        661.14        60.28 o                         
   3 -10   5       3310.69       3534.35        77.09 o                         
   4 -10   5          9.83         14.25         9.26 o                         
   5 -10   5       6168.52       6353.21       101.23 o                         
   6 -10   5         17.78         18.24        16.60 o                         
   7 -10   5         64.35         58.20        21.35 o                         
   8 -10   5          3.50          0.50        12.80 o                         
   9 -10   5        174.82        242.01        33.47 o                         
  10 -10   5       2001.41       1952.41        78.58 o                         
  -9  -9   5        244.19        234.92        66.65 o                         
  -8  -9   5         21.37         84.41        52.41 o                         
  -7  -9   5       1711.70       1828.62        99.20 o                         
  -6  -9   5       1101.48       1044.13       143.55 o                         
  -4  -9   5       2405.65       2594.98       207.00 o                         
  -3  -9   5        487.70        410.33        33.72 o                         
  -2  -9   5       2228.64       2237.73        48.94 o                         
  -1  -9   5       2008.30       1951.50        83.74 o                         
   0  -9   5       1229.98       1287.60        57.11 o                         
   1  -9   5       1384.35       1381.71        66.22 o                         
   2  -9   5       1615.95       1643.50        60.98 o                         
   3  -9   5        253.95        267.24        26.88 o                         
   4  -9   5       5545.43       5943.80       119.98 o                         
   5  -9   5        594.56        599.37        35.06 o                         
   6  -9   5       1359.66       1361.51        38.11 o                         
   7  -9   5        527.20        523.43        30.68 o                         
   8  -9   5         10.15         29.55        16.43 o                         
   9  -9   5        754.14        724.55        61.18 o                         
  10  -9   5        676.97        778.96        39.20 o                         
  -9  -8   5        159.66        228.27        60.94 o                         
  -8  -8   5         16.77         26.13        38.72 o                         
  -7  -8   5        459.88        523.98        58.52 o                         
  -6  -8   5        238.95        190.76        38.00 o                         
  -5  -8   5       5860.25       5973.86       229.77 o                         
  -4  -8   5         73.04         52.57        22.84 o                         
  -3  -8   5       1260.49       1302.41        44.16 o                         
  -2  -8   5       1087.78       1142.82        37.37 o                         
  -1  -8   5        895.94        788.21        49.21 o                         
   0  -8   5          2.23         12.40        14.39 o                         
   1  -8   5       4170.48       4113.11        91.22 o                         
   2  -8   5          1.13         33.10        14.77 o                         
   3  -8   5       1273.68       1248.76        37.97 o                         
   4  -8   5        189.11        243.26        32.09 o                         
   5  -8   5       2537.68       2545.67        60.98 o                         
   6  -8   5       1914.81       1935.83        94.97 o                         
   7  -8   5        575.49        550.16        56.17 o                         
   8  -8   5        383.02        417.40        32.05 o                         
   9  -8   5        124.83        196.08        60.82 o                         
  10  -8   5        551.56        548.70        69.98 o                         
 -10  -7   5        114.65        244.78        57.26 o                         
  -9  -7   5          0.26         40.91        37.08 o                         
  -8  -7   5        177.26        240.71        50.61 o                         
  -7  -7   5        256.89        236.96        59.61 o                         
  -6  -7   5       2271.20       2413.47        75.92 o                         
  -5  -7   5        149.44        126.84        21.74 o                         
  -4  -7   5        643.16        637.12        40.17 o                         
  -3  -7   5        853.29        776.82        51.87 o                         
  -2  -7   5       1264.91       1257.13        54.58 o                         
  -1  -7   5          7.05          5.90         7.73 o                         
   0  -7   5       7243.14       7560.61       178.25 o                         
   1  -7   5        243.87        241.22        49.42 o                         
   2  -7   5        856.56        863.47        34.77 o                         
   3  -7   5        670.36        683.67        56.91 o                         
   4  -7   5        979.37        853.59        30.01 o                         
   5  -7   5       1524.14       1496.13        49.20 o                         
   6  -7   5       2377.37       2511.98        62.69 o                         
   7  -7   5        639.46        659.09        30.27 o                         
   8  -7   5        133.71        110.38        25.54 o                         
   9  -7   5          0.67         23.46        11.71 o                         
  10  -7   5         86.88         92.37        33.32 o                         
 -10  -6   5        162.42        175.16        57.97 o                         
  -9  -6   5        745.27        708.47        64.23 o                         
  -8  -6   5         23.39          1.64        31.14 o                         
  -7  -6   5       2865.42       2778.06       107.10 o                         
  -6  -6   5       2215.84       2283.13        44.95 o                         
  -5  -6   5         16.80         13.96        15.22 o                         
  -4  -6   5          9.81         24.34        15.15 o                         
  -3  -6   5        537.56        510.69        38.32 o                         
  -2  -6   5       1755.52       1880.78        51.24 o                         
  -1  -6   5       4863.71       4427.02       120.86 o                         
   0  -6   5        577.85        609.55        26.68 o                         
   1  -6   5       2586.59       2378.25        90.28 o                         
   2  -6   5        159.48        112.94        20.31 o                         
   3  -6   5        292.10        276.90        37.67 o                         
   4  -6   5        936.69        984.21        41.59 o                         
   5  -6   5       2084.61       1967.07        59.55 o                         
   6  -6   5        877.52        823.54        53.08 o                         
   7  -6   5       1255.95       1171.51        45.49 o                         
   8  -6   5        170.29        135.12        32.64 o                         
   9  -6   5         71.26         49.44        20.18 o                         
  10  -6   5        179.64        176.35        51.05 o                         
  11  -6   5         71.60         26.82        18.39 o                         
 -11  -5   5        937.50        717.91       163.58 o                         
 -10  -5   5        762.79        732.47        53.53 o                         
  -9  -5   5          7.77          8.11        15.13 o                         
  -8  -5   5       1241.03       1344.33        95.05 o                         
  -7  -5   5        194.16        205.59        23.23 o                         
  -6  -5   5         49.89         62.45        20.37 o                         
  -5  -5   5       1609.37       1612.69        74.94 o                         
  -4  -5   5       1074.52       1259.34        54.69 o                         
  -3  -5   5         87.79         94.54        36.77 o                         
  -2  -5   5       2187.03       2084.58       122.98 o                         
  -1  -5   5         13.21         31.44        14.24 o                         
   0  -5   5      16186.19      16063.84       416.26 o                         
   1  -5   5        912.99        911.87        30.78 o                         
   2  -5   5        874.88        830.70        27.54 o                         
   3  -5   5        445.53        502.51        29.19 o                         
   4  -5   5       2142.17       2368.17       176.68 o                         
   5  -5   5       4147.52       4239.57        90.17 o                         
   6  -5   5       8403.10       8367.02       222.84 o                         
   7  -5   5       2576.56       2613.05       106.32 o                         
   8  -5   5        631.28        615.35        85.90 o                         
   9  -5   5         24.15         -2.48        19.17 o                         
  10  -5   5         43.63         69.56        23.01 o                         
  11  -5   5       1708.02       1760.60        70.43 o                         
 -11  -4   5        135.69        135.82        21.33 o                         
 -10  -4   5       1500.51       1597.66        54.84 o                         
  -9  -4   5       1218.89       1301.17        95.79 o                         
  -8  -4   5        403.15        357.18        34.54 o                         
  -7  -4   5        546.10        535.44        30.73 o                         
  -6  -4   5       1546.08       1575.91        47.29 o                         
  -5  -4   5       8237.77       8252.22       138.27 o                         
  -4  -4   5        231.19        223.97        73.85 o                         
  -3  -4   5       2021.55       2069.96        51.87 o                         
  -2  -4   5         13.33         23.18        10.32 o                         
  -1  -4   5        849.65        735.85        40.87 o                         
   0  -4   5        439.62        431.15        29.19 o                         
   1  -4   5       2286.87       2250.98        88.95 o                         
   2  -4   5        216.73        189.27        34.79 o                         
   3  -4   5       1618.03       1592.62        44.71 o                         
   4  -4   5       1830.71       2006.59       111.52 o                         
   5  -4   5       1175.44       1155.32        54.95 o                         
   6  -4   5       7338.49       7196.98       187.52 o                         
   7  -4   5        431.06        380.02        77.40 o                         
   8  -4   5         26.64         35.20        17.81 o                         
   9  -4   5        139.16        107.77        34.86 o                         
  10  -4   5         75.67         78.87        32.51 o                         
  11  -4   5        203.09        122.84        39.73 o                         
 -12  -3   5        758.58        709.98        33.29 o                         
 -11  -3   5        847.67        801.36        37.26 o                         
 -10  -3   5       2362.04       2330.12        91.18 o                         
  -9  -3   5         51.34         56.26        45.22 o                         
  -8  -3   5         62.02         49.45        17.92 o                         
  -7  -3   5        378.04        358.95        29.96 o                         
  -6  -3   5       3817.11       3451.50        71.60 o                         
  -5  -3   5         50.96         73.68        28.55 o                         
  -4  -3   5       4626.92       4493.56       165.49 o                         
  -3  -3   5        782.76        923.87        33.76 o                         
  -2  -3   5       1669.79       1661.67        51.19 o                         
  -1  -3   5         55.75         42.06        18.46 o                         
   0  -3   5       4291.48       4245.32        85.80 o                         
   1  -3   5       1441.82       1575.49        59.49 o                         
   2  -3   5       4142.53       4054.25        98.80 o                         
   3  -3   5        484.72        525.73        50.81 o                         
   4  -3   5       3416.29       3595.57        76.50 o                         
   5  -3   5       3163.32       3443.13        77.03 o                         
   6  -3   5         62.07         73.76        26.21 o                         
   7  -3   5       1862.46       1934.27        51.78 o                         
   8  -3   5         41.57         88.50        55.82 o                         
   9  -3   5        920.27        807.43        57.72 o                         
  10  -3   5        105.18         98.66        21.47 o                         
  11  -3   5        889.38        808.73       136.43 o                         
 -12  -2   5        821.08        744.81        42.81 o                         
 -11  -2   5       1938.74       1901.97        71.42 o                         
 -10  -2   5       2311.46       2446.96        80.66 o                         
  -9  -2   5         32.88         67.56        22.25 o                         
  -8  -2   5        763.62        778.90        72.01 o                         
  -7  -2   5       1922.22       1882.41        58.66 o                         
  -6  -2   5        138.11        122.23        30.33 o                         
  -5  -2   5       7773.85       7121.33       415.60 o                         
  -4  -2   5         52.69        142.18        20.44 o                         
  -3  -2   5        205.10        187.49        23.10 o                         
  -2  -2   5       1534.90       1565.31        36.75 o                         
  -1  -2   5        831.25        827.58        21.87 o                         
   0  -2   5       3153.99       3116.64        43.95 o                         
   1  -2   5       9308.61       9392.32       201.13 o                         
   2  -2   5        178.94        109.79        41.74 o                         
   4  -2   5       1356.46       1301.73        51.01 o                         
   5  -2   5        118.25         71.49        48.15 o                         
   6  -2   5       1408.65       1399.21        65.57 o                         
   7  -2   5         92.48        117.55        21.01 o                         
   8  -2   5       3249.68       3395.75       111.70 o                         
   9  -2   5        601.51        542.69        85.23 o                         
  10  -2   5         55.83        102.57        24.51 o                         
 -12  -1   5       1102.84       1107.31        69.86 o                         
 -11  -1   5       1951.26       1927.36        66.42 o                         
 -10  -1   5        223.16        249.46        43.91 o                         
  -9  -1   5        130.85        157.37        24.71 o                         
  -8  -1   5          6.35         38.88        24.25 o                         
  -7  -1   5         16.87         11.93        16.79 o                         
  -6  -1   5       7075.56       7058.64       171.64 o                         
  -5  -1   5       2038.20       2006.46       119.10 o                         
  -4  -1   5       2642.12       2138.78        63.50 o                         
  -3  -1   5         65.23         81.40        13.14 o                         
  -2  -1   5         16.29         18.17         7.28 o                         
  -1  -1   5       1778.98       1676.59        20.14 o                         
   0  -1   5        575.92        508.12        18.37 o                         
   1  -1   5       1454.86       1363.75        44.61 o                         
   2  -1   5       1498.92       1320.01        65.60 o                         
   3  -1   5       1704.92       1728.60        44.65 o                         
   4  -1   5        388.86        512.72       146.29 o                         
   5  -1   5        836.70        839.36       120.98 o                         
   6  -1   5        773.34        821.65        74.71 o                         
   7  -1   5       8937.89       8892.84       197.01 o                         
   8  -1   5        812.74        861.01        45.93 o                         
   9  -1   5        293.99        194.79       106.86 o                         
  10  -1   5         23.38         43.34        19.62 o                         
 -13   0   5       1007.09       1015.64        43.59 o                         
 -12   0   5        890.91        956.33        73.22 o                         
 -11   0   5       1053.30       1012.07        39.79 o                         
 -10   0   5         91.95        117.42        40.26 o                         
  -9   0   5       1320.39       1372.36        48.62 o                         
  -8   0   5        263.73        295.28        26.95 o                         
  -7   0   5       2089.15       2192.71       129.35 o                         
  -6   0   5        204.41        229.65        37.90 o                         
  -5   0   5        239.51        161.31        37.75 o                         
  -4   0   5        995.71       1201.57        39.69 o                         
  -3   0   5       8059.30       7985.57        61.52 o                         
  -2   0   5        361.40        350.80        13.56 o                         
  -1   0   5        396.19        306.81        12.47 o                         
   0   0   5       5052.20       5128.32        79.17 o                         
   1   0   5       8047.85       8028.55       240.71 o                         
   2   0   5       1657.78       1504.60        63.95 o                         
   3   0   5        950.50        884.72        33.86 o                         
   4   0   5        366.85        415.54        45.29 o                         
   5   0   5          0.31         11.59        18.64 o                         
   6   0   5       4185.07       4291.40        93.63 o                         
   7   0   5        999.76       1021.50        66.69 o                         
   8   0   5       3744.74       3601.42       128.69 o                         
   9   0   5         95.74         55.85        28.67 o                         
  10   0   5         15.42         28.39        19.23 o                         
 -13   1   5         56.73         45.99        15.81 o                         
 -12   1   5        231.90        182.91        44.30 o                         
 -11   1   5        279.79        249.10        54.08 o                         
 -10   1   5       5477.97       5641.61       114.20 o                         
  -9   1   5       1161.92       1155.88        48.15 o                         
  -8   1   5       2477.99       2678.22        45.80 o                         
  -7   1   5        293.18        261.32        44.28 o                         
  -6   1   5        166.89        170.42        27.81 o                         
  -5   1   5         51.79         60.33         7.89 o                         
  -4   1   5      17926.46      18821.94       426.51 o                         
  -3   1   5        670.55        673.49        25.83 o                         
  -2   1   5        204.52        223.94        10.48 o                         
  -1   1   5        258.61        237.04        21.88 o                         
   0   1   5       1015.29        871.98        22.59 o                         
   1   1   5        347.16        312.54        68.45 o                         
   2   1   5        595.62        609.40        43.08 o                         
   3   1   5       1328.36       1165.62        60.08 o                         
   4   1   5        456.70        509.37        67.63 o                         
   5   1   5         44.16         12.16        39.39 o                         
   6   1   5        642.07        663.96        29.72 o                         
   7   1   5       3062.08       3066.31        66.49 o                         
   8   1   5        929.02        911.63        41.71 o                         
   9   1   5        667.44        685.81        43.56 o                         
  10   1   5         27.47         18.62        21.51 o                         
 -13   2   5         33.26         65.63        39.90 o                         
 -12   2   5        134.74        137.48        28.18 o                         
 -11   2   5       2034.22       2031.03        75.12 o                         
 -10   2   5        417.71        419.39        33.18 o                         
  -9   2   5       3309.59       3401.59        96.97 o                         
  -8   2   5        471.40        539.32        39.39 o                         
  -7   2   5        158.20        169.91        39.43 o                         
  -6   2   5         26.96         32.07         6.95 o                         
  -5   2   5       3010.88       2918.50        87.78 o                         
  -4   2   5         52.79         55.53         9.35 o                         
  -3   2   5       9654.66       9752.17        89.31 o                         
  -2   2   5        127.23        165.52        10.64 o                         
  -1   2   5       5795.26       6002.12        62.25 o                         
   0   2   5       1393.81       1438.50        35.82 o                         
   1   2   5       1412.66       1416.76        44.65 o                         
   2   2   5       3565.97       3672.40        77.94 o                         
   3   2   5       1684.45       1590.22        83.55 o                         
   4   2   5        858.89        792.86        88.32 o                         
   5   2   5        969.68        956.24       123.52 o                         
   6   2   5        100.23        118.23        23.03 o                         
   7   2   5         38.33         40.56        20.50 o                         
   8   2   5       1907.45       1908.39       137.41 o                         
   9   2   5        203.23        227.18        56.75 o                         
 -13   3   5        182.71        227.57        37.08 o                         
 -12   3   5       1521.84       1570.36       210.01 o                         
 -11   3   5        348.71        314.22        57.92 o                         
 -10   3   5       3256.46       3338.97        60.68 o                         
  -9   3   5        812.33        776.00        32.01 o                         
  -8   3   5       3505.17       3568.21        70.80 o                         
  -7   3   5         59.04         69.61        10.42 o                         
  -6   3   5        625.31        605.07        12.39 o                         
  -5   3   5       1074.60       1021.33        16.18 o                         
  -4   3   5       8836.96       8574.19       107.48 o                         
  -3   3   5       5318.19       5460.11        78.24 o                         
  -2   3   5      10610.95      11238.14       122.05 o                         
  -1   3   5        149.84        161.30        18.00 o                         
   0   3   5         84.67         71.70        12.93 o                         
   1   3   5         47.72         33.15         5.68 o                         
   2   3   5       4678.60       4842.05       104.30 o                         
   3   3   5       4462.80       4515.48       136.59 o                         
   4   3   5       1301.70       1375.40        47.02 o                         
   5   3   5          8.20        -10.87        20.81 o                         
   6   3   5        170.67        149.28        39.71 o                         
   7   3   5        809.45        778.10        62.08 o                         
   8   3   5        108.04        140.10        28.20 o                         
   9   3   5       1362.26       1392.84        85.27 o                         
 -13   4   5       1496.84       1593.23        87.77 o                         
 -12   4   5         49.58         79.09        37.08 o                         
 -11   4   5       1074.89       1097.81        56.14 o                         
 -10   4   5        141.11        122.12        33.09 o                         
  -9   4   5       3918.10       3935.42       119.03 o                         
  -8   4   5          1.60         11.28         4.52 o                         
  -7   4   5        798.72        813.38        36.84 o                         
  -6   4   5        126.48        109.81        12.11 o                         
  -5   4   5       3564.95       3596.51        66.02 o                         
  -4   4   5       1569.88       1449.13        26.74 o                         
  -3   4   5       5994.24       5762.71        79.71 o                         
  -2   4   5       5340.39       5535.18        53.92 o                         
  -1   4   5       1193.33       1465.16        32.18 o                         
   0   4   5         54.07         87.95        15.57 o                         
   1   4   5       1756.74       1697.75        41.32 o                         
   2   4   5       5042.73       5079.43        82.48 o                         
   3   4   5       2550.13       2560.36        77.82 o                         
   4   4   5        396.56        430.08        69.21 o                         
   5   4   5        386.90        361.19        25.85 o                         
   6   4   5        198.25        230.68        28.24 o                         
   7   4   5         15.92         14.11        12.99 o                         
   8   4   5       2603.60       2789.59       105.14 o                         
   9   4   5        149.20         41.38        47.09 o                         
 -13   5   5         31.51         81.67        45.14 o                         
 -12   5   5        612.67        666.13        50.77 o                         
 -11   5   5        646.52        522.97        64.77 o                         
 -10   5   5       1934.16       2002.41       142.89 o                         
  -9   5   5          1.63         15.86        12.05 o                         
  -8   5   5       1246.51       1248.26        48.45 o                         
  -7   5   5         77.07         79.19        20.92 o                         
  -6   5   5       2607.75       2554.43        95.21 o                         
  -5   5   5         51.21         89.73        25.66 o                         
  -4   5   5       7985.77       7953.38       215.05 o                         
  -3   5   5       1514.24       1560.62        29.21 o                         
  -2   5   5        552.66        397.33        20.16 o                         
  -1   5   5       1877.06       1891.84        31.56 o                         
   0   5   5        947.46        923.96        18.21 o                         
   1   5   5       2642.08       2640.02        57.82 o                         
   2   5   5       5509.73       5564.85       106.51 o                         
   3   5   5       1864.78       1849.87        95.95 o                         
   4   5   5        485.17        515.30        20.85 o                         
   5   5   5        888.22        977.28        50.73 o                         
   6   5   5         36.05         39.21        10.80 o                         
   7   5   5       1434.18       1386.31       129.55 o                         
 -12   6   5        133.20         72.44        33.87 o                         
 -11   6   5        105.79        101.23        48.50 o                         
 -10   6   5         17.27         -2.03        28.32 o                         
  -9   6   5       2875.30       3030.96       117.93 o                         
  -8   6   5        816.80        749.39        57.66 o                         
  -7   6   5       1451.60       1513.67        69.39 o                         
  -6   6   5         89.73        100.60        35.13 o                         
  -5   6   5         35.25         70.41        28.79 o                         
  -4   6   5       2340.79       2214.37        78.93 o                         
  -3   6   5        921.62        866.93        21.10 o                         
  -2   6   5       2974.14       2903.74        55.73 o                         
  -1   6   5        298.43        290.56        13.08 o                         
   0   6   5         17.24         16.85         5.48 o                         
   1   6   5       3077.23       3103.38        50.29 o                         
   2   6   5        168.38        177.86        20.86 o                         
   3   6   5         24.71         38.77        13.63 o                         
   4   6   5       1555.14       1518.92        33.89 o                         
   5   6   5        287.36        299.36        32.46 o                         
   6   6   5       1103.55       1103.82       135.65 o                         
   7   6   5        399.10        465.94        93.80 o                         
   8   6   5       1050.87       1050.78        68.45 o                         
 -13   7   5       1176.07       1172.82        68.53 o                         
 -12   7   5         17.98        -14.94        28.94 o                         
 -11   7   5        120.59        138.31        34.97 o                         
 -10   7   5        532.00        591.73        43.18 o                         
  -9   7   5       1078.06       1143.87       128.77 o                         
  -8   7   5       3395.04       4023.20       124.78 o                         
  -7   7   5       1175.87       1214.99        64.15 o                         
  -6   7   5        590.00        603.93        47.49 o                         
  -5   7   5         46.10         45.92        22.06 o                         
  -4   7   5        594.22        613.01        28.55 o                         
  -3   7   5       6063.70       6234.28        90.72 o                         
  -2   7   5       5252.74       5360.87        97.72 o                         
  -1   7   5       3841.61       3968.38        61.08 o                         
   0   7   5       1642.72       1583.34        41.35 o                         
   1   7   5         62.55         66.39        18.88 o                         
   2   7   5        845.47        884.03        63.95 o                         
   3   7   5       3582.44       3661.55       151.00 o                         
   4   7   5        440.24        407.98        45.87 o                         
   5   7   5       3288.92       3585.97       202.77 o                         
   6   7   5         63.85         34.26        31.60 o                         
   7   7   5        214.77        260.50        91.14 o                         
 -13   8   5        356.30        493.63        50.61 o                         
 -12   8   5        607.35        603.23        46.78 o                         
 -11   8   5       1650.01       1697.66        76.98 o                         
 -10   8   5         90.47        140.34        35.67 o                         
  -9   8   5       5445.09       5748.32       150.36 o                         
  -8   8   5        595.26        571.39        82.77 o                         
  -7   8   5       1517.86       1648.53        95.13 o                         
  -6   8   5         19.01         56.64        19.01 o                         
  -5   8   5         71.92         70.25        21.90 o                         
  -4   8   5         99.47        101.96         9.64 o                         
  -3   8   5       1264.16       1299.60        54.37 o                         
  -2   8   5       5028.76       4894.82        93.79 o                         
  -1   8   5        774.29        759.55        32.67 o                         
   0   8   5        513.46        453.46        24.86 o                         
   1   8   5        217.96        193.87        30.79 o                         
   2   8   5       1409.35       1435.12        62.43 o                         
   3   8   5        579.27        630.92       124.46 o                         
   4   8   5       2920.02       3022.95       156.22 o                         
   5   8   5        176.39        132.99        43.89 o                         
   6   8   5         57.73         86.99        51.63 o                         
 -12   9   5       1284.84       1221.32        78.39 o                         
 -11   9   5         20.33         54.53        26.36 o                         
 -10   9   5        680.62        803.97        53.35 o                         
  -9   9   5          0.37          2.82        23.08 o                         
  -8   9   5        818.40        766.81        46.70 o                         
  -7   9   5          1.07         20.89        18.54 o                         
  -6   9   5        579.42        576.55        48.35 o                         
  -5   9   5         37.04         52.81        21.90 o                         
  -4   9   5       1438.37       1439.39        49.76 o                         
  -3   9   5        294.59        275.86        15.42 o                         
  -2   9   5         12.95         18.03         8.25 o                         
  -1   9   5       1212.68       1181.00        74.94 o                         
   0   9   5       1638.62       1574.53        94.35 o                         
   1   9   5          0.88         19.71        24.49 o                         
   2   9   5        935.08        803.81       102.64 o                         
   3   9   5       1235.68       1265.60       157.95 o                         
   4   9   5         62.51         39.98        16.66 o                         
   5   9   5       1634.41       1568.66        90.98 o                         
   6   9   5          0.64         23.47        18.85 o                         
 -12  10   5         10.87         22.22        24.80 o                         
 -11  10   5        613.95        751.24        47.80 o                         
 -10  10   5         10.94         39.98        19.24 o                         
  -9  10   5        829.61        950.73        88.79 o                         
  -8  10   5        616.83        650.40        61.02 o                         
  -7  10   5        704.26        903.94        51.16 o                         
  -6  10   5        642.83        642.58        59.30 o                         
  -5  10   5       2432.84       2390.23       138.00 o                         
  -4  10   5         44.64         43.66        10.86 o                         
  -3  10   5       4247.99       4281.49        84.94 o                         
  -2  10   5       1651.88       1524.70       127.75 o                         
  -1  10   5         20.77         16.19        20.97 o                         
   0  10   5        144.90        194.40        55.78 o                         
   1  10   5        296.98        224.99        84.10 o                         
   2  10   5        485.06        450.84        78.07 o                         
   3  10   5         14.33         35.05        19.40 o                         
   4  10   5        994.08       1008.93       136.67 o                         
   5  10   5         72.10         59.14        58.44 o                         
 -12  11   5       1762.39       1833.08        91.14 o                         
 -11  11   5        418.59        408.12        50.46 o                         
 -10  11   5        111.00        119.38        41.23 o                         
  -9  11   5          8.46         26.29        24.80 o                         
  -8  11   5       1261.18       1184.01        58.20 o                         
  -7  11   5       2255.44       2337.89        86.05 o                         
  -6  11   5       2792.29       2982.90        92.31 o                         
  -5  11   5          6.87         28.16        16.90 o                         
  -4  11   5         55.92         88.79        24.09 o                         
  -3  11   5        349.84        310.37        35.66 o                         
  -2  11   5        611.82        633.19        77.68 o                         
  -1  11   5       1992.22       2198.33       104.12 o                         
   0  11   5        295.90        271.85        74.24 o                         
   1  11   5        317.93        347.65        87.30 o                         
   2  11   5        490.30        540.25        75.18 o                         
   3  11   5        779.27        792.47       100.53 o                         
   4  11   5          3.93         26.29        20.57 o                         
 -11  12   5        313.71        418.45        40.84 o                         
 -10  12   5         25.64         -4.93        27.62 o                         
  -9  12   5        411.55        383.17        35.59 o                         
  -8  12   5        930.67        972.00        43.73 o                         
  -7  12   5       4509.71       4651.15       205.98 o                         
  -6  12   5        244.14        225.61        43.42 o                         
  -5  12   5        493.94        507.16        55.46 o                         
  -2  12   5       2689.48       2497.25       130.41 o                         
  -1  12   5         82.16         95.75        36.61 o                         
   0  12   5       3201.73       3361.29       133.69 o                         
   1  12   5         47.23         22.61         9.86 o                         
   2  12   5         33.14         39.58        23.16 o                         
   3  12   5         19.53         53.59        28.40 o                         
 -10  13   5        241.63        164.99        70.48 o                         
  -9  13   5        372.26        225.07        93.64 o                         
  -8  13   5       1538.24       1346.72        70.25 o                         
  -7  13   5        876.49        828.53        51.16 o                         
  -1  13   5       2170.93       2197.24       107.02 o                         
   0  13   5        156.71        107.88        33.17 o                         
   2  13   5        107.86         79.79        33.17 o                         
  -9  14   5        395.27        377.22        57.66 o                         
  -1 -15   6          9.74         52.49        30.67 o                         
   0 -15   6         11.88         44.43        30.12 o                         
   1 -15   6        567.16        522.18        51.40 o                         
   2 -15   6         35.72         24.49        19.56 o                         
   3 -15   6       2408.03       2296.04       107.02 o                         
   4 -15   6        236.28        127.51        48.11 o                         
   5 -15   6         51.75        109.60        40.91 o                         
  -3 -14   6       2012.19       2008.00       135.49 o                         
  -2 -14   6        448.28        381.14        53.98 o                         
  -1 -14   6         48.22         18.85        32.86 o                         
   0 -14   6        396.37        365.72        84.25 o                         
   1 -14   6        173.02        129.47        59.30 o                         
   2 -14   6       2901.57       3160.24       128.61 o                         
   3 -14   6        320.18        245.02        75.18 o                         
   4 -14   6       1143.27        980.37        50.22 o                         
   5 -14   6        137.06         90.52        24.03 o                         
   6 -14   6         75.95         82.51        21.55 o                         
  -5 -13   6        687.66        764.23        61.25 o                         
  -4 -13   6        869.49        862.95        64.23 o                         
  -3 -13   6        518.24        287.96       116.17 o                         
  -2 -13   6        240.05        249.40        62.27 o                         
  -1 -13   6        359.81        233.75       112.34 o                         
   0 -13   6        790.80        545.81       180.01 o                         
   1 -13   6        930.65        984.21       136.04 o                         
   2 -13   6        512.05        462.23        59.18 o                         
   3 -13   6       3239.53       3254.24       102.17 o                         
   4 -13   6        563.45        516.04        81.24 o                         
   5 -13   6        158.63        158.64        59.92 o                         
   6 -13   6        182.37        168.77        29.95 o                         
   7 -13   6        124.21         86.09        16.14 o                         
  -6 -12   6       1415.06       1066.27       167.02 o                         
  -5 -12   6         13.20         62.35        36.22 o                         
  -4 -12   6        791.76        618.33       112.49 o                         
  -3 -12   6         44.85         59.69        43.89 o                         
  -2 -12   6       2628.19       2552.09       201.28 o                         
  -1 -12   6        129.26        117.27        46.78 o                         
   0 -12   6         79.98        123.99        58.52 o                         
   1 -12   6        331.20        369.16        45.11 o                         
   2 -12   6        304.17        276.63        47.08 o                         
   3 -12   6         31.02         37.95        11.24 o                         
   4 -12   6       2180.65       2112.40        76.83 o                         
   5 -12   6       1040.98       1125.75       109.68 o                         
   6 -12   6         69.14         85.76        24.56 o                         
   7 -12   6        370.69        335.78        38.86 o                         
   8 -12   6        800.99        841.50        39.47 o                         
  -7 -11   6        840.15        732.07       175.31 o                         
  -5 -11   6        213.73        262.46        58.36 o                         
  -4 -11   6        426.10        329.66       129.47 o                         
  -3 -11   6       2419.17       2164.69       120.55 o                         
  -2 -11   6        308.28        365.88        70.88 o                         
  -1 -11   6       1410.87       1426.49        61.53 o                         
   0 -11   6         57.58         21.58        11.23 o                         
   1 -11   6         19.11         36.16        12.24 o                         
   2 -11   6        221.96        179.33        31.28 o                         
   3 -11   6       3596.08       3593.56        85.11 o                         
   4 -11   6        580.17        567.28        35.50 o                         
   5 -11   6       1305.35       1380.72        36.43 o                         
   6 -11   6          0.37          1.80        26.91 o                         
   7 -11   6         96.89         74.61        46.00 o                         
   8 -11   6          0.90         12.30        34.89 o                         
   9 -11   6        123.52        183.85        29.99 o                         
  -8 -10   6        270.63        281.94        58.36 o                         
  -7 -10   6       1552.55       1567.88        86.21 o                         
  -6 -10   6        212.68        247.75        53.74 o                         
  -4 -10   6       1509.48       1675.45        73.14 o                         
  -3 -10   6        136.26        172.58        58.44 o                         
  -2 -10   6       1543.40       1608.24        46.94 o                         
  -1 -10   6        470.43        492.33        39.83 o                         
   0 -10   6          7.46         10.49        10.53 o                         
   1 -10   6        289.51        315.67        20.68 o                         
   2 -10   6        293.38        311.27        46.43 o                         
   3 -10   6          7.54         29.23        14.32 o                         
   4 -10   6       4353.16       4739.34       128.65 o                         
   5 -10   6        259.20        254.52        42.19 o                         
   6 -10   6        282.27        355.92        50.18 o                         
   7 -10   6         54.76         65.68        13.85 o                         
   8 -10   6         38.28         19.94        20.80 o                         
   9 -10   6       1042.27        950.26        43.06 o                         
  -9  -9   6        157.65        191.74        57.73 o                         
  -8  -9   6       3757.43       3952.09       173.20 o                         
  -7  -9   6        210.27        222.41        66.10 o                         
  -6  -9   6          3.25         26.60        38.72 o                         
  -5  -9   6       2257.73       2318.99        76.90 o                         
  -4  -9   6        103.07         81.52        27.07 o                         
  -3  -9   6      11292.95      12018.65       541.98 o                         
  -2  -9   6       2396.21       2421.93        58.15 o                         
  -1  -9   6       4649.10       4764.84        89.92 o                         
   0  -9   6         15.45         30.76        15.31 o                         
   1  -9   6          7.51         15.21        12.09 o                         
   2  -9   6        954.64        950.98        49.89 o                         
   3  -9   6       3497.97       3642.54        86.05 o                         
   4  -9   6        830.71        749.60        31.13 o                         
   5  -9   6       1503.65       1477.52        59.26 o                         
   6  -9   6        206.25        239.23        57.30 o                         
   7  -9   6          3.29         27.53        14.86 o                         
   8  -9   6        630.45        610.98       104.47 o                         
   9  -9   6        639.20        626.85        38.20 o                         
  10  -9   6       1536.61       1501.38        62.90 o                         
  -9  -8   6        934.51        993.52        69.62 o                         
  -8  -8   6        501.48        530.63        74.87 o                         
  -7  -8   6        277.58        299.39        86.29 o                         
  -6  -8   6       2076.98       2079.81        95.79 o                         
  -5  -8   6        261.88        252.72        65.83 o                         
  -4  -8   6       2717.52       2661.76       108.19 o                         
  -3  -8   6         11.44          6.88        12.05 o                         
  -2  -8   6       3736.25       3775.61        66.05 o                         
  -1  -8   6         62.10         50.99        17.95 o                         
   0  -8   6       2439.88       2360.70        69.94 o                         
   1  -8   6        770.29        745.72        48.72 o                         
   2  -8   6       1966.57       1965.76        52.46 o                         
   3  -8   6        662.42        691.60        31.57 o                         
   4  -8   6       1437.83       1239.19        76.12 o                         
   5  -8   6        160.73        134.35        26.16 o                         
   6  -8   6        114.93         85.83        24.02 o                         
   7  -8   6         93.56         66.44        15.67 o                         
   8  -8   6          8.18         29.01        13.62 o                         
   9  -8   6        496.64        484.71        41.77 o                         
  10  -8   6        672.17        645.99       101.07 o                         
 -10  -7   6         40.17        163.50        52.18 o                         
  -9  -7   6        663.97        747.25        80.26 o                         
  -8  -7   6        783.35        752.54        64.27 o                         
  -7  -7   6       3108.16       3161.50        85.07 o                         
  -6  -7   6        344.21        315.95        29.51 o                         
  -5  -7   6        785.60        832.56        53.94 o                         
  -4  -7   6        481.23        467.65        37.42 o                         
  -3  -7   6        588.40        575.41        59.18 o                         
  -2  -7   6        834.89        844.41        57.81 o                         
  -1  -7   6       5315.47       4986.25       224.21 o                         
   0  -7   6        101.30         84.12        19.51 o                         
   1  -7   6       6073.16       6513.25       106.80 o                         
   2  -7   6          4.87         19.32        16.04 o                         
   3  -7   6          1.42         24.35        20.55 o                         
   4  -7   6       1098.90       1154.92        44.70 o                         
   5  -7   6       3120.65       3087.00        73.58 o                         
   6  -7   6       1125.34       1095.19        35.76 o                         
   7  -7   6        620.67        664.21        82.88 o                         
   8  -7   6          1.62         20.28        20.39 o                         
   9  -7   6        878.24        838.23       161.78 o                         
  10  -7   6        550.90        494.04        47.17 o                         
 -10  -6   6        113.01        102.95        33.87 o                         
  -9  -6   6        161.18        236.88        53.74 o                         
  -8  -6   6       1466.74       1445.24        75.80 o                         
  -7  -6   6       2678.93       2583.21        58.67 o                         
  -6  -6   6       4136.17       4006.13       156.19 o                         
  -5  -6   6         91.24        107.53        28.95 o                         
  -4  -6   6         93.53         88.80        38.61 o                         
  -3  -6   6        826.38        831.60        40.17 o                         
  -2  -6   6       5888.49       5730.61       165.57 o                         
  -1  -6   6        429.83        411.18        26.05 o                         
   0  -6   6       8668.81       8518.76       161.49 o                         
   1  -6   6        423.77        411.25        28.44 o                         
   2  -6   6        188.80        220.32        31.57 o                         
   3  -6   6        956.22        882.60        42.65 o                         
   4  -6   6       2217.29       2284.95        56.68 o                         
   5  -6   6       3083.51       3231.79        69.57 o                         
   6  -6   6       1150.03       1234.69        55.50 o                         
   7  -6   6        559.09        509.76        96.26 o                         
   8  -6   6        568.28        465.87        77.79 o                         
   9  -6   6          8.65         46.78        21.59 o                         
  10  -6   6         28.49         42.34        19.53 o                         
 -11  -5   6         24.73         34.19        35.99 o                         
 -10  -5   6         24.09         22.26        15.83 o                         
  -9  -5   6        847.42        831.68        42.98 o                         
  -8  -5   6        406.13        417.76        32.35 o                         
  -7  -5   6       1443.28       1465.73        47.92 o                         
  -6  -5   6       2630.25       2581.71        65.11 o                         
  -5  -5   6        338.75        304.52        63.56 o                         
  -4  -5   6       3185.58       3045.16        92.47 o                         
  -3  -5   6        824.93        858.63        54.92 o                         
  -2  -5   6         22.34         47.45        11.02 o                         
  -1  -5   6       6357.36       6267.39       132.79 o                         
   0  -5   6          0.76          2.21        14.65 o                         
   1  -5   6       1191.55       1197.42        38.68 o                         
   2  -5   6       1713.60       1624.64        54.88 o                         
   3  -5   6        860.91        816.89        37.51 o                         
   4  -5   6       1151.09       1016.03        54.41 o                         
   5  -5   6       2221.16       2244.12        91.03 o                         
   6  -5   6       8754.27       8101.86       511.90 o                         
   7  -5   6         35.78         35.20        30.43 o                         
   8  -5   6        458.31        431.66        82.55 o                         
   9  -5   6         29.02         45.34        15.35 o                         
  10  -5   6       1785.59       1867.54        68.81 o                         
 -11  -4   6        225.87        164.15        49.85 o                         
 -10  -4   6       1142.14       1134.24        74.04 o                         
  -9  -4   6         35.80         44.55        21.33 o                         
  -8  -4   6          4.34         46.58        16.47 o                         
  -7  -4   6       9670.87       9766.81       228.55 o                         
  -6  -4   6       5884.28       5861.57        71.61 o                         
  -5  -4   6         55.20         36.70        12.81 o                         
  -4  -4   6       3921.12       3663.89       104.51 o                         
  -3  -4   6       1540.54       1614.85        43.64 o                         
  -2  -4   6       4288.65       4527.57       111.83 o                         
  -1  -4   6       1010.40       1076.82        49.91 o                         
   0  -4   6       3544.40       3005.35        96.14 o                         
   1  -4   6        247.87        220.63        26.53 o                         
   2  -4   6        446.59        523.98        45.61 o                         
   3  -4   6         34.92         57.06        23.86 o                         
   4  -4   6       1869.83       1902.52       125.52 o                         
   5  -4   6       9327.93       9734.56       174.21 o                         
   6  -4   6        220.46        243.36        42.43 o                         
   7  -4   6        142.85        191.17        38.41 o                         
   8  -4   6        100.44        123.23        32.22 o                         
   9  -4   6        484.01        451.33        59.02 o                         
  10  -4   6          1.61         17.38        20.33 o                         
 -12  -3   6       1497.42       1473.66       119.42 o                         
 -11  -3   6       1432.31       1396.81        47.17 o                         
 -10  -3   6        144.87        279.11       129.78 o                         
  -9  -3   6         57.58         80.92        25.09 o                         
  -8  -3   6         65.84         96.85        21.88 o                         
  -7  -3   6       1294.50       1397.65        97.51 o                         
  -6  -3   6        411.67        477.37        30.52 o                         
  -5  -3   6       6454.51       6131.36       118.40 o                         
  -4  -3   6         28.46         32.95        23.86 o                         
  -3  -3   6         43.46        116.60        35.83 o                         
  -2  -3   6        933.05       1074.99        38.16 o                         
  -1  -3   6       1785.18       1641.07        50.84 o                         
   0  -3   6       1820.15       1831.39       125.40 o                         
   1  -3   6       2219.15       2319.24        68.14 o                         
   2  -3   6       2438.19       2359.08        60.22 o                         
   3  -3   6          1.19         31.68        32.54 o                         
   4  -3   6        723.08        803.26        78.39 o                         
   5  -3   6        784.07        722.05        38.25 o                         
   6  -3   6         18.01         52.46        26.96 o                         
   7  -3   6          7.31         -0.32        15.49 o                         
   8  -3   6        105.57         78.03        43.34 o                         
   9  -3   6        101.68         77.41        38.22 o                         
  10  -3   6        795.27        716.20        90.79 o                         
 -12  -2   6       1465.26       1408.18        59.46 o                         
 -11  -2   6       2777.59       2807.47        83.12 o                         
 -10  -2   6        724.74        770.95        42.30 o                         
  -9  -2   6          5.43         45.46        21.05 o                         
  -8  -2   6        511.46        570.69        38.49 o                         
  -7  -2   6       1807.83       1743.65        48.19 o                         
  -6  -2   6      12411.99      12804.43       215.01 o                         
  -5  -2   6       1198.03       1216.08        47.69 o                         
  -4  -2   6       1647.42       1258.84        56.33 o                         
  -3  -2   6         84.59        112.86        61.72 o                         
  -2  -2   6        152.64        247.96        34.89 o                         
  -1  -2   6         25.06         24.65        14.79 o                         
   0  -2   6       7420.44       7438.67       110.84 o                         
   1  -2   6       4259.05       4044.80       231.79 o                         
   2  -2   6       4102.68       4378.91       125.01 o                         
   3  -2   6          6.72          0.12        17.36 o                         
   4  -2   6        275.31        296.41        82.30 o                         
   5  -2   6       1276.01       1238.15        43.60 o                         
   6  -2   6         38.00         48.47        18.19 o                         
   7  -2   6       5509.21       5647.03       109.70 o                         
   8  -2   6         90.38        120.32        36.95 o                         
   9  -2   6        742.50        805.31        69.31 o                         
  10  -2   6        228.74        276.33        69.59 o                         
 -12  -1   6       1941.35       1890.34        78.39 o                         
 -11  -1   6       1510.15       1549.97        60.82 o                         
 -10  -1   6       1007.33        976.91        33.47 o                         
  -9  -1   6        693.53        697.62        28.49 o                         
  -8  -1   6         48.91         48.05        22.69 o                         
  -7  -1   6       2299.16       2275.77       134.59 o                         
  -6  -1   6        435.46        363.11        41.07 o                         
  -5  -1   6      15137.61      16262.51       462.69 o                         
  -4  -1   6        195.85        234.70        61.53 o                         
  -3  -1   6       8053.58       8971.27       123.49 o                         
  -2  -1   6         88.81        107.67        20.03 o                         
  -1  -1   6       4527.58       4562.52       104.79 o                         
   0  -1   6       3160.62       3042.74       111.32 o                         
   1  -1   6       8913.34       7794.42       152.78 o                         
   2  -1   6        393.25        396.67        29.80 o                         
   3  -1   6        334.32        331.88        24.19 o                         
   4  -1   6        673.20        718.88        43.08 o                         
   5  -1   6         30.79         79.95        39.19 o                         
   6  -1   6       2553.42       2659.79       107.71 o                         
   7  -1   6        479.41        528.65        48.58 o                         
   8  -1   6       2314.01       2222.93        81.23 o                         
   9  -1   6        193.45        150.95        52.41 o                         
  10  -1   6         20.27         46.13        24.84 o                         
 -13   0   6        417.04        430.50        28.80 o                         
 -12   0   6        112.81         97.71        21.26 o                         
 -11   0   6        272.78        349.92        73.28 o                         
 -10   0   6        969.27        911.93        44.04 o                         
  -9   0   6        144.40        137.38        25.39 o                         
  -8   0   6        692.95        689.83        83.43 o                         
  -7   0   6        171.61        118.87        51.48 o                         
  -6   0   6       4884.88       4801.05        96.20 o                         
  -5   0   6        304.80        336.64        24.51 o                         
  -4   0   6       2877.14       2761.62        71.48 o                         
  -3   0   6         39.30         23.59        12.27 o                         
  -2   0   6        234.17        280.52        22.90 o                         
  -1   0   6       2960.50       2853.58        81.94 o                         
   0   0   6       9380.70       9486.04       131.24 o                         
   1   0   6       2180.33       1949.38       139.60 o                         
   2   0   6       2709.32       2679.51        61.43 o                         
   3   0   6       1552.56       1676.66        76.16 o                         
   4   0   6         32.46         34.69        31.49 o                         
   5   0   6       2017.24       2001.65        82.85 o                         
   6   0   6        305.35        320.74        99.66 o                         
   7   0   6       2984.49       3209.22       118.99 o                         
   8   0   6          1.66         22.22         9.15 o                         
   9   0   6          3.77         10.79        16.15 o                         
 -13   1   6          2.19         22.61        11.59 o                         
 -12   1   6          6.35         46.90        22.68 o                         
 -11   1   6        666.80        625.97        80.66 o                         
 -10   1   6        216.25        193.39        43.87 o                         
  -9   1   6       4750.22       4799.64       185.20 o                         
  -8   1   6          0.31          4.06        18.03 o                         
  -7   1   6       4377.03       4275.77       216.38 o                         
  -6   1   6       1501.88       1490.60        44.16 o                         
  -5   1   6       9022.02       8932.32       135.59 o                         
  -4   1   6        553.40        526.79        16.27 o                         
  -3   1   6       9211.68       9333.38       110.79 o                         
  -2   1   6       7319.62       7839.17       203.05 o                         
  -1   1   6       4424.97       4459.54        88.61 o                         
   0   1   6        644.30        683.71        30.50 o                         
   1   1   6       3094.29       3205.85       202.42 o                         
   2   1   6       2004.72       2079.50        63.95 o                         
   3   1   6         11.06         11.27        15.49 o                         
   4   1   6        491.49        441.29        37.24 o                         
   5   1   6        233.61        266.97        25.66 o                         
   6   1   6       2649.15       2670.10        89.26 o                         
   7   1   6        384.45        381.12        55.17 o                         
   8   1   6        532.64        531.47        63.09 o                         
   9   1   6        310.73        223.63        54.29 o                         
 -13   2   6         10.19         23.63        28.16 o                         
 -12   2   6        510.27        529.05        40.83 o                         
 -11   2   6       1292.76       1259.65        97.83 o                         
 -10   2   6       2023.96       2170.28        96.57 o                         
  -9   2   6        524.42        527.91        32.65 o                         
  -8   2   6         49.78         51.57        18.46 o                         
  -7   2   6         23.88         45.29        23.23 o                         
  -6   2   6        462.82        416.96        17.74 o                         
  -5   2   6        574.39        525.48        16.74 o                         
  -4   2   6       5177.49       4950.47        76.73 o                         
  -3   2   6       2385.49       2590.87        55.33 o                         
  -2   2   6       4759.24       4821.74       163.73 o                         
  -1   2   6       1441.25       1441.37        53.49 o                         
   0   2   6       3372.34       3456.68        74.23 o                         
   1   2   6       4986.00       5108.47       100.95 o                         
   2   2   6       2056.27       2118.78        63.33 o                         
   3   2   6       2315.44       2401.55        61.74 o                         
   4   2   6        451.58        490.63        50.15 o                         
   5   2   6        215.69        284.60        37.00 o                         
   6   2   6        117.96        118.59        24.37 o                         
   7   2   6        752.73        712.54        41.47 o                         
   8   2   6         41.62         71.51        29.96 o                         
   9   2   6       1008.37       1134.38       151.34 o                         
 -13   3   6        182.90        165.30        36.92 o                         
 -12   3   6          6.97         28.32        34.66 o                         
 -11   3   6       3422.64       3443.55       161.74 o                         
 -10   3   6        988.36       1061.05        46.95 o                         
  -9   3   6       2149.44       2131.29        71.66 o                         
  -8   3   6         28.74         43.94        11.45 o                         
  -7   3   6        429.26        411.55        24.18 o                         
  -6   3   6        194.06        221.50        18.04 o                         
  -5   3   6       7111.25       7099.83       109.12 o                         
  -4   3   6          3.33         12.45        12.06 o                         
  -3   3   6       2882.97       2795.62        48.99 o                         
  -2   3   6        253.16        276.99        17.63 o                         
  -1   3   6         72.66         77.89        10.84 o                         
   0   3   6       4675.41       4943.95        98.67 o                         
   1   3   6        655.79        643.96        24.24 o                         
   2   3   6       6781.24       6789.84       249.51 o                         
   3   3   6       1896.96       1856.01        64.94 o                         
   4   3   6        564.59        576.82        64.54 o                         
   5   3   6          1.70         11.28        17.95 o                         
   6   3   6        748.90        854.97        38.33 o                         
   7   3   6        182.21        272.21        30.61 o                         
   8   3   6       3172.97       3369.59        99.78 o                         
   9   3   6          0.37          8.86        19.95 o                         
 -13   4   6          1.40         60.71        42.09 o                         
 -12   4   6        594.22        633.74        58.20 o                         
 -11   4   6          0.57         64.30        30.12 o                         
 -10   4   6       2051.55       2063.05       171.64 o                         
  -9   4   6          9.08         11.21        10.25 o                         
  -8   4   6       1140.71       1101.78        30.33 o                         
  -7   4   6        123.11        120.33        13.33 o                         
  -6   4   6       2482.96       2394.01        49.63 o                         
  -5   4   6       2537.39       2477.73        46.46 o                         
  -4   4   6      12109.79      11843.66       176.12 o                         
  -3   4   6        183.04        207.44        19.32 o                         
  -2   4   6       1131.72       1148.44        19.67 o                         
  -1   4   6        103.20        141.41        28.94 o                         
   0   4   6        861.13       1012.64        34.16 o                         
   1   4   6       3092.98       3137.11        81.59 o                         
   2   4   6       2420.13       2407.90        64.94 o                         
   3   4   6        922.87       1013.20        45.35 o                         
   4   4   6         37.26         84.03        49.25 o                         
   5   4   6          1.74         18.55        11.17 o                         
   6   4   6          2.34         10.11         8.72 o                         
   7   4   6       1195.48       1140.82        57.42 o                         
   8   4   6         25.97        116.33        56.48 o                         
 -13   5   6        578.44        564.04       135.10 o                         
 -11   5   6         72.90         97.55        38.88 o                         
 -10   5   6         51.95        103.65        30.82 o                         
  -9   5   6        354.13        384.06        73.73 o                         
  -8   5   6        116.21        103.44        14.19 o                         
  -7   5   6        557.57        592.24        21.98 o                         
  -6   5   6         47.30         32.31        15.80 o                         
  -5   5   6       3194.65       3136.46       108.19 o                         
  -4   5   6         30.03         24.17         4.93 o                         
  -3   5   6       3470.93       3478.02        56.44 o                         
  -2   5   6         68.07         36.36        19.53 o                         
  -1   5   6        377.38        389.58        32.19 o                         
   0   5   6       3951.86       4176.01        98.84 o                         
   1   5   6       3509.40       3562.75       108.19 o                         
   2   5   6       5777.38       5817.95       151.14 o                         
   3   5   6        651.39        675.58        35.80 o                         
   4   5   6       1335.73       1368.68        55.74 o                         
   5   5   6         83.42         95.26        18.65 o                         
   6   5   6        727.43        728.58        51.76 o                         
   7   5   6        183.07        197.37        71.58 o                         
   8   5   6       2312.37       2146.86       195.50 o                         
 -13   6   6        270.81        190.10        97.55 o                         
 -12   6   6        239.11        192.05        38.33 o                         
 -11   6   6         45.94         48.89        24.88 o                         
 -10   6   6        604.00        688.97        58.36 o                         
  -9   6   6       1151.38       1346.18        85.11 o                         
  -8   6   6       5833.40       5806.52       165.61 o                         
  -7   6   6        651.50        722.22        50.30 o                         
  -6   6   6       3745.76       3920.01       121.02 o                         
  -5   6   6        135.61        200.35        40.68 o                         
  -4   6   6       2715.89       2513.42        68.01 o                         
  -3   6   6       2369.45       2238.02        43.59 o                         
  -2   6   6       1033.68        976.37        21.20 o                         
  -1   6   6       3721.26       3671.32       197.30 o                         
   0   6   6       3022.51       3100.16       101.86 o                         
   1   6   6        165.84        219.75        35.93 o                         
   2   6   6        626.22        694.91        51.52 o                         
   3   6   6       2774.53       2694.47       120.24 o                         
   4   6   6          2.59         23.15         9.47 o                         
   5   6   6         11.97         19.79         9.89 o                         
   6   6   6        128.60         42.79        34.73 o                         
   7   6   6       2392.86       2629.61       148.79 o                         
 -13   7   6        658.82        796.61        57.19 o                         
 -12   7   6          2.72         28.55        27.85 o                         
 -11   7   6        258.81        312.45       128.61 o                         
 -10   7   6        246.45        229.76        35.67 o                         
  -9   7   6       4481.91       4608.82       117.50 o                         
  -8   7   6       1480.98       1526.42        60.00 o                         
  -7   7   6          9.44         11.97        22.92 o                         
  -6   7   6        444.23        503.10        43.10 o                         
  -5   7   6        731.05        675.28        52.41 o                         
  -4   7   6       2302.51       2327.36        39.78 o                         
  -3   7   6       3711.95       3724.73        59.15 o                         
  -2   7   6       4774.08       4761.85        91.59 o                         
  -1   7   6       1457.47       1518.70        41.46 o                         
   0   7   6        878.84        961.29        22.22 o                         
   1   7   6         92.99         84.15        17.07 o                         
   2   7   6       6404.22       6858.96       266.96 o                         
   3   7   6        914.21        894.69        31.46 o                         
   4   7   6        333.91        292.74        56.79 o                         
   5   7   6       1485.49       1330.14       138.70 o                         
   6   7   6       1582.07       1567.80        79.56 o                         
   7   7   6          1.42         14.71        23.39 o                         
 -13   8   6        230.40        262.15        44.43 o                         
 -12   8   6         11.77          9.23        19.56 o                         
 -11   8   6          7.27        -13.46        27.54 o                         
 -10   8   6       3584.73       3842.33       176.72 o                         
  -9   8   6        368.87        330.36        37.32 o                         
  -8   8   6       4270.30       4376.56       240.40 o                         
  -7   8   6         73.15        107.02        31.76 o                         
  -6   8   6         15.40         17.99        18.15 o                         
  -5   8   6        759.18        775.65        32.62 o                         
  -4   8   6       3584.15       3551.53        45.97 o                         
  -3   8   6       1419.33       1387.29        33.35 o                         
  -2   8   6       3614.32       3713.17       101.46 o                         
  -1   8   6         12.54         18.05         6.80 o                         
   0   8   6        492.11        427.87        39.31 o                         
   1   8   6       3067.01       3125.45       127.43 o                         
   2   8   6        696.46        625.29        82.14 o                         
   3   8   6       4368.66       4347.85       155.91 o                         
   4   8   6         57.32         23.94        30.82 o                         
   5   8   6       1093.11       1050.62        53.98 o                         
   6   8   6        113.47        101.46        41.23 o                         
 -12   9   6        112.99        129.31        38.41 o                         
 -11   9   6        654.86        693.51        78.39 o                         
 -10   9   6          1.30         40.29        28.01 o                         
  -9   9   6       2704.38       2796.79       136.12 o                         
  -8   9   6         29.02         48.11        28.32 o                         
  -7   9   6         34.37         19.32         8.21 o                         
  -6   9   6          1.42         33.40        26.29 o                         
  -5   9   6        642.50        603.70        32.31 o                         
  -4   9   6       1363.77       1345.01        76.04 o                         
  -3   9   6       3119.52       3207.02        82.10 o                         
  -2   9   6        739.67        730.86        31.20 o                         
  -1   9   6        737.02        777.57        28.60 o                         
   0   9   6         18.91         10.13        10.13 o                         
   1   9   6          1.17         13.38        19.17 o                         
   2   9   6       1058.02       1108.28        52.81 o                         
   3   9   6          0.15         30.74        16.51 o                         
   4   9   6        678.34        698.20       129.16 o                         
   5   9   6        222.49        162.64        60.32 o                         
 -12  10   6       1045.72       1244.71        72.13 o                         
 -11  10   6        464.07        334.43       102.32 o                         
 -10  10   6        547.08        562.00        88.71 o                         
  -9  10   6        160.49        134.24        32.78 o                         
  -8  10   6        776.50        929.21        97.47 o                         
  -7  10   6        339.89        376.60        34.81 o                         
  -6  10   6        784.11        716.90        47.09 o                         
  -5  10   6        141.30        141.20        28.01 o                         
  -4  10   6        129.79        226.63        23.08 o                         
  -3  10   6        413.75        431.63        43.03 o                         
  -2  10   6       1428.34       1353.79        74.51 o                         
  -1  10   6       1542.84       1467.67       106.71 o                         
   0  10   6        874.69        815.39        64.62 o                         
   1  10   6       1430.68       1311.21        64.46 o                         
   2  10   6         12.38         44.43        32.86 o                         
   3  10   6       2926.45       3216.80       152.55 o                         
   4  10   6        555.08        508.49       158.18 o                         
 -12  11   6        223.72        251.82        48.66 o                         
 -11  11   6        117.83        103.42        46.62 o                         
 -10  11   6          3.16         -3.99        23.78 o                         
  -9  11   6       1356.26       1420.96        61.88 o                         
  -8  11   6        518.50        616.06        54.37 o                         
  -7  11   6       4843.59       4925.58       169.21 o                         
  -6  11   6        594.91        606.20        83.31 o                         
  -5  11   6        846.59        841.44        75.41 o                         
  -4  11   6         79.04         77.68        27.93 o                         
  -3  11   6        507.90        526.09        41.85 o                         
  -2  11   6       1287.93       1369.65        70.41 o                         
  -1  11   6        197.89        193.70        48.66 o                         
   0  11   6        744.95        755.31        47.17 o                         
   1  11   6        378.39        348.59       108.82 o                         
   2  11   6        252.45        165.06       105.22 o                         
   3  11   6        143.53        112.73        51.94 o                         
 -11  12   6          0.34         39.74        34.81 o                         
 -10  12   6        113.76         96.69        45.22 o                         
  -9  12   6        174.27        237.58        36.77 o                         
  -8  12   6       2261.28       2218.12        93.48 o                         
  -7  12   6        524.87        481.82        83.31 o                         
  -6  12   6        682.86        740.76        60.55 o                         
  -5  12   6          3.32         23.08        18.07 o                         
  -1  12   6       2244.31       2167.59       122.19 o                         
   0  12   6        429.04        437.70       103.65 o                         
   1  12   6        202.39        160.37        38.96 o                         
   2  12   6          0.33         -6.02        20.34 o                         
 -10  13   6        220.14        231.87        54.53 o                         
  -9  13   6        822.26        826.65        47.49 o                         
  -8  13   6        444.89        483.69        37.39 o                         
  -7  13   6       2120.28       2071.44        84.96 o                         
   1  13   6         57.46         95.21        44.04 o                         
   0 -15   7         58.11         59.30        33.40 o                         
   2 -15   7       1898.03       1945.89        94.50 o                         
   3 -15   7          8.06          8.84        22.22 o                         
   4 -15   7        778.85        868.35        60.16 o                         
  -3 -14   7        591.51        370.89       160.68 o                         
  -2 -14   7          2.59        113.75        46.23 o                         
  -1 -14   7         74.40         24.64        32.15 o                         
   1 -14   7       2136.48       2343.53       105.14 o                         
   2 -14   7          0.02         53.59        30.74 o                         
   3 -14   7       1250.97       1013.23       153.72 o                         
   4 -14   7         54.22         61.84        23.81 o                         
   5 -14   7          1.48         16.83        23.31 o                         
   6 -14   7        195.10        113.71        49.12 o                         
  -4 -13   7        615.73        654.78        54.06 o                         
  -3 -13   7        336.89        363.38        61.72 o                         
  -2 -13   7        694.86        755.86        63.29 o                         
  -1 -13   7        107.87        136.51        42.24 o                         
   0 -13   7       1163.91       1120.01        68.22 o                         
   1 -13   7        141.97        241.65        50.15 o                         
   2 -13   7       1758.31       1793.19       127.91 o                         
   3 -13   7        357.59        284.30        52.04 o                         
   4 -13   7        296.55        261.72        47.28 o                         
   5 -13   7       1178.15       1225.92       120.83 o                         
   6 -13   7        127.51        107.01        23.66 o                         
   7 -13   7        901.46        833.95       128.34 o                         
  -6 -12   7         11.27         55.39        35.99 o                         
  -5 -12   7        255.51        172.03        74.63 o                         
  -4 -12   7        586.84        478.77       124.31 o                         
  -3 -12   7       2495.73       2489.74       117.34 o                         
  -2 -12   7        212.03        214.04        68.37 o                         
  -1 -12   7        547.76        620.44       162.01 o                         
   0 -12   7        129.80         87.39        29.57 o                         
   1 -12   7       1309.02       1485.49        70.72 o                         
   2 -12   7        423.40        348.53        63.58 o                         
   3 -12   7        714.29        759.46        44.48 o                         
   4 -12   7        116.49        103.56        45.73 o                         
   5 -12   7        224.39        282.99        39.23 o                         
   6 -12   7         89.68         60.67        22.37 o                         
   7 -12   7       1631.21       1507.64        61.61 o                         
  -7 -11   7        237.20        135.81        58.12 o                         
  -5 -11   7        187.63        190.25        61.18 o                         
  -4 -11   7       1777.55       1895.35        87.62 o                         
  -3 -11   7        857.81        708.21       119.53 o                         
  -2 -11   7       2602.55       2620.44       126.54 o                         
  -1 -11   7        195.81        201.83        37.41 o                         
   0 -11   7        615.05        599.37        44.59 o                         
   1 -11   7          0.30         29.39        12.37 o                         
   2 -11   7       2337.41       2246.85        63.82 o                         
   3 -11   7       1273.70       1284.07        55.46 o                         
   4 -11   7       2052.73       1974.33        88.73 o                         
   5 -11   7        555.26        474.78        79.36 o                         
   6 -11   7        833.02        789.96        91.84 o                         
   7 -11   7        592.12        546.14        42.72 o                         
   8 -11   7        992.38        851.82        88.40 o                         
  -8 -10   7        492.68        423.93       107.80 o                         
  -7 -10   7         74.63         30.90        36.06 o                         
  -6 -10   7          8.12        -17.99        33.64 o                         
  -4 -10   7         96.83        110.38        53.67 o                         
  -3 -10   7       6687.67       6667.91        92.35 o                         
  -2 -10   7        170.46        164.13        19.58 o                         
  -1 -10   7       1117.07       1192.13        62.05 o                         
   0 -10   7        191.85        376.49       134.71 o                         
   1 -10   7        199.49        219.94        27.76 o                         
   2 -10   7        339.68        404.57        57.12 o                         
   3 -10   7       3897.16       3841.53        83.19 o                         
   4 -10   7        224.55        255.48        32.64 o                         
   5 -10   7        477.16        507.39        45.22 o                         
   6 -10   7         75.53         67.51        34.42 o                         
   7 -10   7         34.03         -9.22        27.22 o                         
   8 -10   7       1242.09       1158.26       110.07 o                         
   9 -10   7         64.00         90.89        23.71 o                         
  -8  -9   7        181.61        144.88        69.00 o                         
  -7  -9   7         83.78        129.63        52.49 o                         
  -6  -9   7          3.00        -25.42        37.94 o                         
  -5  -9   7        359.06        259.67        41.42 o                         
  -4  -9   7       1888.55       1956.43        45.14 o                         
  -3  -9   7         69.07         58.78        12.84 o                         
  -2  -9   7       2520.09       2498.63       101.78 o                         
  -1  -9   7       1304.79       1373.02        53.08 o                         
   0  -9   7        310.12        296.02        51.01 o                         
   1  -9   7        261.73        298.46        43.15 o                         
   2  -9   7       4208.29       4530.96       177.46 o                         
   3  -9   7        573.64        473.98        54.05 o                         
   4  -9   7       2048.32       2032.42       138.94 o                         
   5  -9   7        636.10        636.10        42.06 o                         
   6  -9   7         70.75         70.51        13.97 o                         
   7  -9   7        258.84        224.48        35.33 o                         
   8  -9   7        144.07        113.34        32.79 o                         
   9  -9   7       2728.94       2711.17        84.10 o                         
  -9  -8   7        406.44        497.70        66.73 o                         
  -8  -8   7       1738.96       1716.28        93.41 o                         
  -7  -8   7        410.09        436.14        25.46 o                         
  -6  -8   7         35.94         26.52        44.43 o                         
  -5  -8   7       1680.64       1673.24        82.30 o                         
  -4  -8   7       1127.92       1109.61        94.07 o                         
  -3  -8   7       1665.18       1746.39       125.99 o                         
  -2  -8   7        142.67        148.64        45.14 o                         
  -1  -8   7        569.18        557.00        29.61 o                         
   0  -8   7        523.52        563.90        92.94 o                         
   1  -8   7        613.22        714.86        54.95 o                         
   2  -8   7         88.97         57.69        21.32 o                         
   3  -8   7       4222.51       4006.26        88.96 o                         
   4  -8   7       1432.34       1403.25        61.21 o                         
   5  -8   7         43.93        126.73        40.44 o                         
   6  -8   7        243.93        267.71        45.92 o                         
   7  -8   7          4.68         15.10        26.21 o                         
   8  -8   7       1055.10       1048.55        77.92 o                         
   9  -8   7       1039.94        983.27       114.80 o                         
 -10  -7   7          7.12         81.83        38.65 o                         
  -9  -7   7        276.17        250.18        61.33 o                         
  -8  -7   7        839.24        884.15       195.38 o                         
  -7  -7   7          0.48         14.72        28.24 o                         
  -6  -7   7       2058.73       2028.21       106.16 o                         
  -5  -7   7         13.42         43.75        17.61 o                         
  -4  -7   7         19.27          2.03        18.58 o                         
  -3  -7   7        796.97        827.72        42.93 o                         
  -2  -7   7       3531.63       3455.66        91.45 o                         
  -1  -7   7        373.57        389.51        42.79 o                         
   0  -7   7         79.10         86.43        17.53 o                         
   1  -7   7          8.72          8.57        22.76 o                         
   2  -7   7       3107.10       3219.20       108.00 o                         
   3  -7   7         78.76        114.29        39.11 o                         
   4  -7   7       3984.22       3805.54       130.14 o                         
   5  -7   7        390.23        469.93        55.59 o                         
   6  -7   7         22.90         19.50        14.29 o                         
   7  -7   7        675.69        780.23       103.65 o                         
   8  -7   7       1533.64       1406.51       104.32 o                         
   9  -7   7       1928.22       1867.75        88.18 o                         
 -10  -6   7          0.46         12.44        33.33 o                         
  -9  -6   7       1254.08       1231.37       103.97 o                         
  -8  -6   7        869.06        901.26        32.59 o                         
  -7  -6   7       3875.21       4023.01       128.96 o                         
  -6  -6   7       1386.53       1225.09        67.86 o                         
  -5  -6   7        919.28        794.04        38.57 o                         
  -4  -6   7        474.70        488.06        73.18 o                         
  -3  -6   7       6416.71       6729.32       128.65 o                         
  -2  -6   7        444.85        479.15        34.20 o                         
  -1  -6   7       8698.67       9017.96       135.30 o                         
   0  -6   7        794.87        812.96        33.64 o                         
   1  -6   7        415.37        415.40        42.51 o                         
   2  -6   7         47.33         93.52        33.87 o                         
   3  -6   7       1389.87       1360.95        48.38 o                         
   4  -6   7       2297.86       2426.47        94.50 o                         
   5  -6   7       1068.49       1191.58        47.72 o                         
   6  -6   7       2244.04       2072.16        55.61 o                         
   7  -6   7        131.12        135.13        32.14 o                         
   8  -6   7       1178.19       1039.87        80.69 o                         
   9  -6   7          0.23         -0.70        27.07 o                         
 -11  -5   7         22.09         26.01        16.66 o                         
 -10  -5   7        729.26        853.11        72.71 o                         
  -9  -5   7        430.58        488.46        42.19 o                         
  -8  -5   7       4768.87       4878.75       124.58 o                         
  -7  -5   7        886.97        846.06        33.62 o                         
  -6  -5   7        102.78         98.79        27.87 o                         
  -5  -5   7         45.27         45.21        14.97 o                         
  -4  -5   7       2108.25       2154.89        37.04 o                         
  -3  -5   7        545.28        620.33        76.59 o                         
  -2  -5   7       8922.82       9265.56       135.94 o                         
  -1  -5   7        537.16        635.38        73.54 o                         
   0  -5   7       2319.16       2170.93        64.89 o                         
   1  -5   7        297.02        341.16        76.90 o                         
   2  -5   7        184.84        222.35        44.35 o                         
   3  -5   7        883.45        878.21        42.09 o                         
   4  -5   7       3476.33       3529.93        91.18 o                         
   5  -5   7       3930.98       3805.15       292.15 o                         
   6  -5   7        573.64        588.49        36.11 o                         
   7  -5   7        127.15         52.65        39.04 o                         
   8  -5   7       1489.21       1276.51        48.70 o                         
   9  -5   7        421.38        433.70        61.46 o                         
  10  -5   7         27.21         60.00        49.60 o                         
 -11  -4   7        720.59        751.27        40.16 o                         
 -10  -4   7         13.28         35.44        16.90 o                         
  -9  -4   7        896.01        948.09       118.13 o                         
  -8  -4   7        123.98        145.39        21.26 o                         
  -7  -4   7         17.19          9.44        14.31 o                         
  -6  -4   7        983.93        951.00        39.35 o                         
  -5  -4   7       1972.17       1873.97       111.01 o                         
  -4  -4   7        474.09        394.14        72.99 o                         
  -3  -4   7       1322.43       1214.74        44.36 o                         
  -2  -4   7        270.34        329.25        57.42 o                         
  -1  -4   7       3412.66       3264.15       130.17 o                         
   0  -4   7       2104.33       2297.03        85.08 o                         
   1  -4   7          7.78         11.99        22.25 o                         
   2  -4   7        616.39        598.30        49.68 o                         
   3  -4   7       1747.23       1745.13        71.18 o                         
   4  -4   7       1281.00       1136.31        63.29 o                         
   5  -4   7       7151.45       6975.27       202.15 o                         
   6  -4   7       3916.78       3829.85        82.49 o                         
   7  -4   7        265.03        209.84        39.86 o                         
   8  -4   7         15.92         18.54        23.66 o                         
   9  -4   7         98.55        122.89        57.19 o                         
 -12  -3   7       1510.88       1378.14        51.57 o                         
 -11  -3   7        288.95        281.70        81.09 o                         
 -10  -3   7        960.09        968.19        49.56 o                         
  -9  -3   7         82.32        103.84        21.86 o                         
  -8  -3   7       1160.37       1120.03       101.86 o                         
  -7  -3   7        661.45        580.49        62.76 o                         
  -6  -3   7       4704.17       4585.17        61.92 o                         
  -5  -3   7        185.84        242.81        47.68 o                         
  -4  -3   7        626.94        663.19        67.67 o                         
  -3  -3   7        169.31        245.33        18.67 o                         
  -2  -3   7       2725.84       2532.06        62.02 o                         
  -1  -3   7         55.93         40.23        18.30 o                         
   0  -3   7        841.43        768.80        36.03 o                         
   1  -3   7        532.25        583.95        40.52 o                         
   2  -3   7        263.08        269.35        56.17 o                         
   3  -3   7        635.06        526.01        52.41 o                         
   4  -3   7       2322.92       2423.48        62.04 o                         
   5  -3   7       3804.69       3693.71        85.44 o                         
   6  -3   7          1.55         48.87        21.70 o                         
   7  -3   7          3.34         23.00        15.84 o                         
   8  -3   7          5.30          6.00        23.95 o                         
   9  -3   7        796.06        748.05        50.94 o                         
 -12  -2   7        876.33        897.54        69.94 o                         
 -11  -2   7       1362.73       1476.61       170.66 o                         
 -10  -2   7         75.00         51.04        19.67 o                         
  -9  -2   7        372.61        409.31        30.43 o                         
  -8  -2   7          6.87         34.63        17.52 o                         
  -7  -2   7        802.22        790.25        31.63 o                         
  -6  -2   7        150.92        161.55        30.84 o                         
  -5  -2   7       3435.51       3515.14        94.23 o                         
  -4  -2   7        116.95        128.54        24.21 o                         
  -3  -2   7         46.56         -7.05        15.99 o                         
  -2  -2   7         59.08         21.65        12.00 o                         
  -1  -2   7       6757.33       7058.82       144.24 o                         
   0  -2   7       2387.75       2396.64        70.05 o                         
   1  -2   7         64.27         66.41        15.61 o                         
   2  -2   7        317.55        389.51        34.26 o                         
   3  -2   7       1475.86       1102.10        58.83 o                         
   4  -2   7        260.48        221.59        23.57 o                         
   5  -2   7       3188.58       3061.36       105.77 o                         
   6  -2   7       2738.69       2669.43        57.01 o                         
   7  -2   7        372.64        374.77        66.89 o                         
   8  -2   7       1339.92       1274.23        57.46 o                         
   9  -2   7         62.95         63.29        38.33 o                         
 -12  -1   7        911.36        898.99        41.71 o                         
 -11  -1   7        293.38        328.27        61.56 o                         
 -10  -1   7        811.17        769.22        29.20 o                         
  -9  -1   7        180.13        178.06        24.15 o                         
  -8  -1   7       1911.06       1862.07        75.72 o                         
  -7  -1   7        355.05        351.95        62.45 o                         
  -6  -1   7       7662.65       7666.93       119.01 o                         
  -5  -1   7        393.86        383.83        60.19 o                         
  -4  -1   7         39.23         93.49        15.80 o                         
  -3  -1   7       1155.96       1177.83        46.86 o                         
  -2  -1   7       9364.31      10480.55       217.20 o                         
   0  -1   7       4552.11       4376.80        88.72 o                         
   1  -1   7       3005.39       2913.72        73.18 o                         
   2  -1   7        465.86        483.91        52.45 o                         
   3  -1   7        417.45        421.24        34.66 o                         
   4  -1   7         20.69         41.39        21.36 o                         
   5  -1   7       2968.74       3019.84       214.11 o                         
   6  -1   7          0.14         10.64        28.08 o                         
   7  -1   7       2414.09       2511.90       101.66 o                         
   8  -1   7        675.91        678.60        85.19 o                         
   9  -1   7        261.36        165.40        62.06 o                         
 -13   0   7        874.35        848.29        48.17 o                         
 -12   0   7       1418.21       1481.01        51.99 o                         
 -11   0   7        427.19        381.74        34.23 o                         
 -10   0   7         61.73        135.18        49.13 o                         
  -9   0   7         29.64         35.80        18.56 o                         
  -8   0   7        886.75        905.97        49.16 o                         
  -7   0   7       5554.12       5542.68       207.62 o                         
  -6   0   7        103.62         69.47        33.17 o                         
  -5   0   7       1997.09       1894.82        56.66 o                         
  -4   0   7        115.92        207.68        22.65 o                         
  -3   0   7        430.34        405.77        53.63 o                         
  -2   0   7         84.16        115.28        27.50 o                         
  -1   0   7       4723.31       4644.34       147.85 o                         
   0   0   7       1045.09       1101.26        54.57 o                         
   1   0   7       4912.31       5211.26       103.26 o                         
   2   0   7       1365.33       1467.86        43.56 o                         
   3   0   7        126.15         97.90        26.31 o                         
   4   0   7        469.63        525.70        37.43 o                         
   5   0   7        244.41        209.58        39.31 o                         
   6   0   7       5308.06       5570.54       155.25 o                         
   7   0   7        744.73        850.98        42.56 o                         
   8   0   7         13.28         36.86        22.54 o                         
   9   0   7        130.99         70.84        28.56 o                         
 -13   1   7        940.51       1006.50        62.82 o                         
 -12   1   7       1039.11       1042.95        50.26 o                         
 -11   1   7        511.81        518.99        63.68 o                         
 -10   1   7       1485.11       1478.08        81.12 o                         
  -9   1   7        546.71        605.69        28.02 o                         
  -8   1   7       1084.22       1134.18        68.77 o                         
  -7   1   7          4.05         13.03        13.33 o                         
  -6   1   7       7966.75       7922.17       160.76 o                         
  -5   1   7          0.23          7.56        10.01 o                         
  -4   1   7        639.91        556.34        24.33 o                         
  -3   1   7          0.80         16.01         8.29 o                         
  -2   1   7        902.80        933.85        30.98 o                         
  -1   1   7       6820.96       7526.08       143.07 o                         
   0   1   7      12894.52      13878.04       333.96 o                         
   1   1   7       4036.35       4032.00        82.42 o                         
   2   1   7        171.16        171.42        33.37 o                         
   3   1   7        597.85        600.92        43.88 o                         
   4   1   7       1131.28       1081.49        47.27 o                         
   5   1   7       3538.75       3637.43       144.88 o                         
   6   1   7        542.56        504.78        32.41 o                         
   7   1   7        886.94        909.31        72.01 o                         
   8   1   7         73.94        123.52        32.07 o                         
   9   1   7        106.77         87.68        34.58 o                         
 -13   2   7          1.10        -16.51        28.32 o                         
 -12   2   7        469.38        486.04        46.23 o                         
 -11   2   7       5282.44       5147.64       167.29 o                         
 -10   2   7         82.35         83.34        40.88 o                         
  -9   2   7       2270.06       2183.00        47.09 o                         
  -8   2   7        104.40        136.83        22.27 o                         
  -7   2   7       3451.59       3234.72        82.00 o                         
  -6   2   7        129.42        122.29        14.30 o                         
  -5   2   7       4351.01       4239.48        67.37 o                         
  -4   2   7       2609.95       2697.67        49.80 o                         
  -3   2   7        825.09        808.16        25.90 o                         
  -2   2   7        163.74        150.30        22.79 o                         
  -1   2   7       3230.89       3165.36        74.51 o                         
   0   2   7       3339.34       3469.61        70.72 o                         
   1   2   7         49.82         29.40        21.79 o                         
   2   2   7       1174.78       1145.42        53.04 o                         
   3   2   7       1473.51       1513.28        53.98 o                         
   4   2   7        600.85        656.98        37.66 o                         
   5   2   7        479.14        486.74        33.74 o                         
   6   2   7       1887.19       1898.24        55.62 o                         
   7   2   7        149.06        150.72        26.68 o                         
   8   2   7        421.10        458.57        49.28 o                         
 -13   3   7         12.49         24.02        33.80 o                         
 -12   3   7       2374.29       2209.83       136.59 o                         
 -11   3   7         40.09         54.77        18.21 o                         
 -10   3   7        640.80        694.90        30.18 o                         
  -9   3   7        694.50        664.33        38.25 o                         
  -8   3   7        178.87        206.72        20.49 o                         
  -7   3   7        256.09        198.24        24.23 o                         
  -6   3   7        853.45        809.06        25.93 o                         
  -5   3   7       3466.28       3375.16        54.71 o                         
  -4   3   7       7144.37       6781.81       102.48 o                         
  -3   3   7        254.60        270.57        14.25 o                         
  -2   3   7        336.91        333.99        20.18 o                         
  -1   3   7          0.73          1.25        22.96 o                         
   0   3   7         25.01         57.70        14.18 o                         
   1   3   7       4418.83       4275.38       138.70 o                         
   2   3   7       1905.38       1838.93        68.96 o                         
   3   3   7        837.57        950.47        43.75 o                         
   4   3   7        947.77       1000.52        35.39 o                         
   5   3   7        854.07        792.02        70.03 o                         
   6   3   7         24.20          6.90        18.04 o                         
   7   3   7       3230.66       3236.99       119.30 o                         
   8   3   7        221.38        150.48        52.57 o                         
 -13   4   7       1131.43        986.71       123.37 o                         
 -12   4   7       1214.30       1326.62        72.05 o                         
 -10   4   7          0.71         16.59        11.59 o                         
  -9   4   7         80.68         77.75        19.59 o                         
  -8   4   7        610.26        604.97        42.39 o                         
  -7   4   7          7.25          6.21         6.12 o                         
  -6   4   7       1006.07        958.78        27.67 o                         
  -5   4   7      14412.19      14778.99        67.82 o                         
  -4   4   7        441.38        406.77        17.80 o                         
  -3   4   7         95.71        117.00        19.24 o                         
  -2   4   7        869.35        853.75        24.58 o                         
  -1   4   7         86.81        139.77        17.32 o                         
   0   4   7       4228.32       4377.87        71.39 o                         
   1   4   7       1235.95       1197.82        47.15 o                         
   2   4   7       2113.97       2067.20        57.33 o                         
   3   4   7        401.13        444.13        56.79 o                         
   4   4   7          8.38         23.69        17.44 o                         
   5   4   7        187.88        188.19        39.21 o                         
   6   4   7       2319.00       2349.98        68.19 o                         
   7   4   7        298.38        352.23        59.80 o                         
 -13   5   7         35.27          6.18        32.15 o                         
 -12   5   7       1462.63       1369.33        70.02 o                         
 -11   5   7        781.43        890.02       127.12 o                         
 -10   5   7       2582.78       2566.25        85.74 o                         
  -9   5   7        455.27        443.01        44.36 o                         
  -8   5   7        112.65        104.28        42.95 o                         
  -7   5   7        845.05        774.87        62.97 o                         
  -6   5   7       1969.44       1890.56        45.92 o                         
  -5   5   7         61.75         60.90         6.96 o                         
  -4   5   7       3674.47       3666.58        47.60 o                         
  -3   5   7        334.59        326.20        23.71 o                         
  -2   5   7        232.73        283.74        27.51 o                         
  -1   5   7        385.03        414.30        24.72 o                         
   0   5   7       1556.08       1498.15        60.16 o                         
   1   5   7       5177.90       5537.04        77.22 o                         
   2   5   7        784.32        750.66        56.28 o                         
   3   5   7       1583.99       1581.02        71.46 o                         
   4   5   7          4.17         16.86         7.63 o                         
   5   5   7        104.60        115.21        62.19 o                         
   6   5   7         56.91         74.40        12.23 o                         
   7   5   7       3534.62       3883.79       220.92 o                         
 -13   6   7        451.73        405.93       101.46 o                         
 -12   6   7        178.65        169.99        52.10 o                         
 -11   6   7       2642.43       2745.08       101.78 o                         
 -10   6   7        239.60        169.52        84.57 o                         
  -9   6   7       2387.82       2487.47        77.60 o                         
  -8   6   7        552.71        519.99        37.63 o                         
  -7   6   7        139.09        140.03        33.80 o                         
  -6   6   7        142.73        156.30        41.85 o                         
  -5   6   7       3514.66       3449.23       118.52 o                         
  -4   6   7       1645.30       1595.24        39.66 o                         
  -3   6   7       2055.49       2185.73        39.22 o                         
  -2   6   7         89.32        115.09        17.67 o                         
  -1   6   7         12.85         35.55        17.13 o                         
   0   6   7       2640.53       2725.57       147.31 o                         
   1   6   7        208.92        203.96        31.94 o                         
   2   6   7       5799.44       5948.27       227.27 o                         
   3   6   7         25.13         54.05        17.60 o                         
   4   6   7         53.90         36.25        16.14 o                         
   5   6   7        164.57        189.16        73.22 o                         
   6   6   7       1970.87       1986.56       111.09 o                         
   7   6   7        101.37        104.67        33.56 o                         
 -13   7   7        258.48        275.52        90.28 o                         
 -12   7   7        317.48        317.38       122.04 o                         
 -11   7   7        188.82        121.49        62.11 o                         
 -10   7   7       6095.17       6402.40       215.84 o                         
  -9   7   7       1223.65       1110.39        54.45 o                         
  -8   7   7       2706.28       2594.02       146.92 o                         
  -7   7   7        323.04        269.27        29.49 o                         
  -6   7   7        580.40        465.54        36.69 o                         
  -5   7   7         79.33         84.88        22.76 o                         
  -4   7   7       1153.12       1072.01        56.20 o                         
  -3   7   7       2425.82       2439.23        27.69 o                         
  -2   7   7       1211.04       1259.40        33.66 o                         
  -1   7   7         74.96         73.24        25.66 o                         
   0   7   7        109.22        176.76        36.10 o                         
   1   7   7        328.46        337.16        57.12 o                         
   2   7   7        733.45        743.30        38.96 o                         
   3   7   7        619.94        758.97        26.62 o                         
   4   7   7        182.90        246.74        70.48 o                         
   5   7   7        149.46        173.28        55.86 o                         
   6   7   7        165.87         97.08        36.06 o                         
 -13   8   7          5.75         40.37        30.43 o                         
 -12   8   7        103.81         99.51        36.14 o                         
 -11   8   7       1840.01       1978.98        88.16 o                         
 -10   8   7        151.48        122.74        27.15 o                         
  -9   8   7       3420.02       3701.05       132.52 o                         
  -8   8   7          3.32          2.27        22.22 o                         
  -7   8   7          0.71          7.98        20.11 o                         
  -6   8   7         10.74         57.34        29.73 o                         
  -5   8   7        936.65        998.60        45.14 o                         
  -4   8   7       4087.51       4167.77        72.47 o                         
  -3   8   7       4098.57       3986.61        86.52 o                         
  -2   8   7        794.90        823.46        27.68 o                         
  -1   8   7        983.97        991.05        24.90 o                         
   0   8   7        202.07        176.92        18.82 o                         
   1   8   7          7.61         75.69        56.17 o                         
   2   8   7       1144.34       1047.18        62.97 o                         
   3   8   7          3.32         -9.54        28.24 o                         
   4   8   7       2467.91       2190.59       117.50 o                         
   5   8   7         98.55         78.70        34.81 o                         
 -12   9   7        724.36        639.29       123.84 o                         
 -11   9   7        150.37        116.64        35.83 o                         
 -10   9   7       3884.96       3804.54       142.77 o                         
  -9   9   7         14.65         17.05        15.41 o                         
  -8   9   7       1436.41       1407.12        54.76 o                         
  -7   9   7        190.47        202.22        27.54 o                         
  -6   9   7         70.63        182.67        32.39 o                         
  -5   9   7        589.40        714.39        73.69 o                         
  -4   9   7       4462.89       4579.41       246.66 o                         
  -3   9   7       1430.68       1454.56        61.49 o                         
  -2   9   7        354.98        350.88        37.24 o                         
  -1   9   7        401.44        368.82        47.80 o                         
   0   9   7          5.61        -18.31        22.14 o                         
   1   9   7        928.68        962.54        72.13 o                         
   2   9   7        765.86        698.83        79.64 o                         
   3   9   7       2873.64       3099.30       131.90 o                         
   4   9   7         67.14         20.18        32.07 o                         
 -12  10   7         51.38         56.09        39.82 o                         
 -11  10   7        987.79        902.77        79.48 o                         
 -10  10   7          0.06          2.50        12.05 o                         
  -9  10   7       2570.48       2591.98        92.78 o                         
  -8  10   7         70.05         71.42        32.07 o                         
  -7  10   7        135.24        160.76        26.83 o                         
  -6  10   7        408.20        449.27        33.95 o                         
  -5  10   7        940.55        997.74        45.69 o                         
  -4  10   7       1355.12       1374.03        39.43 o                         
  -3  10   7        182.03        211.29        39.07 o                         
  -2  10   7        786.97        904.49        55.07 o                         
  -1  10   7         94.94         70.41        15.57 o                         
   0  10   7        192.27        217.09        51.24 o                         
   1  10   7        120.34        116.88        39.04 o                         
   2  10   7       1943.51       2111.65       139.56 o                         
   3  10   7         25.94         58.12        39.58 o                         
   4  10   7        661.05        612.77        85.27 o                         
 -11  11   7         11.48         26.91        24.41 o                         
 -10  11   7        590.85        710.56        91.45 o                         
  -9  11   7        690.11        694.05        68.61 o                         
  -8  11   7        989.47        900.03       126.97 o                         
  -7  11   7       1354.53       1380.44        90.67 o                         
  -6  11   7        651.40        678.33        66.96 o                         
  -5  11   7        214.88        233.59        35.44 o                         
  -4  11   7        331.23        365.10        28.16 o                         
  -2  11   7        920.31        813.98        69.78 o                         
  -1  11   7       1153.30       1117.04        79.25 o                         
   0  11   7         39.51         19.71        15.88 o                         
   1  11   7        352.78        345.85        94.11 o                         
   2  11   7         77.69         76.59        26.91 o                         
   3  11   7        914.92        721.75       105.30 o                         
 -11  12   7          3.13         -7.98        20.26 o                         
 -10  12   7        336.13        278.42        40.84 o                         
  -9  12   7       2075.50       2182.61       100.84 o                         
  -8  12   7       1760.81       1734.20        81.91 o                         
  -7  12   7       1229.80       1257.46       221.86 o                         
  -6  12   7         26.61          9.78        13.85 o                         
   0  12   7        272.32        211.92        44.36 o                         
   1  12   7        412.06        375.58       102.56 o                         
 -10  13   7        556.80        506.30        60.71 o                         
  -9  13   7        981.31        891.19        46.70 o                         
  -8  13   7       1535.32       1569.76        78.93 o                         
  -2 -14   8        126.47        145.74        43.73 o                         
  -1 -14   8        107.99        135.73        41.07 o                         
   0 -14   8        876.35        530.08       158.96 o                         
   1 -14   8         29.24          6.65        19.32 o                         
   2 -14   8       1186.08       1204.89       150.98 o                         
   3 -14   8        128.33         45.22        38.49 o                         
   4 -14   8          3.50         -6.85        15.53 o                         
  -4 -13   8        229.99        132.60        47.09 o                         
  -3 -13   8        144.15        242.28        55.93 o                         
  -2 -13   8        265.53        363.38        52.10 o                         
  -1 -13   8        222.75        208.72        88.71 o                         
   0 -13   8        347.58        305.64        98.18 o                         
   1 -13   8       2838.94       3024.28       137.76 o                         
   2 -13   8        505.80        434.55        42.71 o                         
   3 -13   8        212.63        196.89        58.55 o                         
   4 -13   8        110.52        116.46        29.40 o                         
   5 -13   8        234.32        202.91        28.95 o                         
   6 -13   8        832.30        652.49        57.18 o                         
  -5 -12   8        955.88        933.83        95.13 o                         
  -4 -12   8        181.00        154.35        57.26 o                         
  -3 -12   8          1.78         86.60        41.23 o                         
  -2 -12   8       1398.32       1303.31       129.47 o                         
  -1 -12   8        373.85        276.31        93.72 o                         
   0 -12   8       1437.03       1422.51        37.36 o                         
   1 -12   8       1103.59       1039.48        51.40 o                         
   2 -12   8        703.84        693.35        48.66 o                         
   3 -12   8        205.90        205.28        37.32 o                         
   4 -12   8          1.31         13.69        27.15 o                         
   5 -12   8        314.75        207.68        63.45 o                         
   6 -12   8        448.85        366.29        36.85 o                         
   7 -12   8        680.19        593.73        58.16 o                         
  -6 -11   8        369.24        257.53       105.69 o                         
  -4 -11   8         40.37         61.49        31.84 o                         
  -3 -11   8       3386.94       3327.34       133.38 o                         
  -2 -11   8        525.25        434.92        61.19 o                         
  -1 -11   8       1689.85       1742.05        72.29 o                         
   0 -11   8        248.87        235.79        43.09 o                         
   1 -11   8       1738.40       1724.55        59.00 o                         
   2 -11   8         50.03         33.57        17.34 o                         
   3 -11   8       1016.95        954.87        46.62 o                         
   4 -11   8        349.77        314.94        88.56 o                         
   5 -11   8        371.78        289.72        64.16 o                         
   6 -11   8        655.68        638.69        73.97 o                         
   7 -11   8       1207.27       1117.30        64.34 o                         
  -7 -10   8        133.71        120.86        68.69 o                         
  -6 -10   8        644.04        409.06       155.60 o                         
  -5 -10   8          9.36        -33.01        33.01 o                         
  -4 -10   8       3188.41       3133.18       139.41 o                         
  -3 -10   8        340.21        239.97        41.24 o                         
  -2 -10   8       1453.98       1365.75        49.84 o                         
  -1 -10   8       1491.69       1437.28        93.99 o                         
   0 -10   8        568.06        612.58        35.92 o                         
   1 -10   8        919.04        923.01        52.13 o                         
   2 -10   8       4773.25       4752.24       107.06 o                         
   3 -10   8        293.87        294.54        49.90 o                         
   4 -10   8        772.36        781.56        56.21 o                         
   5 -10   8        101.28        107.88        33.72 o                         
   6 -10   8         25.47         27.45        23.14 o                         
   7 -10   8        277.06        328.48        37.11 o                         
   8 -10   8        354.63        363.75        31.84 o                         
  -8  -9   8        445.49        492.38       126.26 o                         
  -7  -9   8        780.32        808.74        55.70 o                         
  -6  -9   8        701.69        638.04       175.31 o                         
  -5  -9   8       1490.64       1502.34       121.65 o                         
  -4  -9   8        120.38         85.65        24.09 o                         
  -3  -9   8       1362.98       1464.46        51.48 o                         
  -2  -9   8        477.46        432.17        59.16 o                         
  -1  -9   8        267.93        336.80        51.83 o                         
   0  -9   8       1173.97       1238.38        44.11 o                         
   1  -9   8        725.00        804.85        85.74 o                         
   2  -9   8        929.32        842.75        79.95 o                         
   3  -9   8       4098.63       4589.83        98.72 o                         
   4  -9   8        203.18        233.19        36.40 o                         
   5  -9   8        215.84        197.71        50.26 o                         
   6  -9   8          2.54         10.82        20.02 o                         
   7  -9   8        220.55        204.00        26.21 o                         
   8  -9   8       1614.44       1720.35        76.80 o                         
  -9  -8   8       1338.57       1425.66        88.32 o                         
  -8  -8   8        449.32        351.41       103.34 o                         
  -7  -8   8         59.25         56.15        58.16 o                         
  -6  -8   8       1783.84       1843.69        91.49 o                         
  -5  -8   8          3.08         23.84        13.03 o                         
  -4  -8   8       3112.03       3340.49       140.27 o                         
  -3  -8   8         15.80         44.71        20.81 o                         
  -2  -8   8       1270.00       1426.28       107.33 o                         
  -1  -8   8          9.71         30.88        12.53 o                         
   0  -8   8        135.02        134.62        23.35 o                         
   1  -8   8       1192.20       1075.73        41.08 o                         
   2  -8   8       5205.93       5577.88       215.52 o                         
   3  -8   8       2225.09       2259.17       107.96 o                         
   4  -8   8        425.12        414.95        32.82 o                         
   5  -8   8        123.01        104.63        28.41 o                         
   6  -8   8          4.28         37.85        20.77 o                         
   7  -8   8       1470.80       1432.23        55.78 o                         
   8  -8   8        539.49        448.71        43.73 o                         
 -10  -7   8        412.65        598.22        71.42 o                         
  -9  -7   8         86.40         57.58        51.48 o                         
  -8  -7   8        534.23        571.04        52.92 o                         
  -7  -7   8       1610.86       1703.17        64.15 o                         
  -6  -7   8          0.92          0.05        14.81 o                         
  -5  -7   8       1484.67       1491.09       135.73 o                         
  -4  -7   8        101.55        129.06        23.05 o                         
  -3  -7   8       1248.23       1432.81        37.18 o                         
  -2  -7   8          8.83         43.78        18.42 o                         
  -1  -7   8        219.40        307.66        50.77 o                         
   0  -7   8       1254.49       1185.81        91.06 o                         
   1  -7   8       1071.49       1108.28        43.68 o                         
   2  -7   8        205.42        118.93        32.93 o                         
   3  -7   8       1694.42       1590.58        43.82 o                         
   4  -7   8        601.11        637.67        34.54 o                         
   5  -7   8         83.37         73.74        24.44 o                         
   6  -7   8        318.74        339.08        43.40 o                         
   7  -7   8         26.79         23.19        16.77 o                         
   8  -7   8       2787.06       2645.63        89.54 o                         
   9  -7   8        242.98        182.52        58.50 o                         
 -10  -6   8        700.62        577.57        61.10 o                         
  -9  -6   8        616.26        667.23        39.28 o                         
  -8  -6   8       3027.78       2932.12       101.77 o                         
  -7  -6   8        186.00        162.91        39.91 o                         
  -6  -6   8        285.54        276.97        59.66 o                         
  -5  -6   8        231.37        205.46        40.53 o                         
  -4  -6   8       1509.60       1673.90        76.63 o                         
  -3  -6   8        124.48         91.06        24.41 o                         
  -2  -6   8       1282.38       1413.64        52.41 o                         
  -1  -6   8       1458.25       1353.88        56.50 o                         
   0  -6   8        380.22        414.08        60.82 o                         
   1  -6   8        428.31        521.79       120.47 o                         
   2  -6   8       1095.39       1095.65        69.90 o                         
   3  -6   8       1691.66       1801.04        47.61 o                         
   4  -6   8        378.20        444.72        42.87 o                         
   5  -6   8        499.53        430.27        69.74 o                         
   6  -6   8        167.95        133.35        36.56 o                         
   7  -6   8       1354.14       1270.46        52.10 o                         
   8  -6   8          5.98         35.10        19.39 o                         
   9  -6   8        721.73        639.34        70.84 o                         
 -11  -5   8        896.33        868.89        37.81 o                         
 -10  -5   8         43.41         73.62        26.45 o                         
  -9  -5   8       1970.00       1891.00        79.48 o                         
  -8  -5   8       1690.20       1686.49        38.73 o                         
  -7  -5   8        869.01        838.92        31.97 o                         
  -6  -5   8       1305.63       1259.66        94.81 o                         
  -5  -5   8       2745.41       2861.82       206.53 o                         
  -4  -5   8       1041.30       1029.40        37.39 o                         
  -3  -5   8       8479.34       8153.71        92.10 o                         
  -2  -5   8       1026.58        971.16        49.34 o                         
  -1  -5   8       1866.93       1747.67        80.69 o                         
   0  -5   8        485.78        446.32        30.32 o                         
   1  -5   8        332.20        376.63        46.18 o                         
   2  -5   8        636.00        835.73       103.03 o                         
   3  -5   8        878.36        856.02        65.32 o                         
   4  -5   8       1904.48       1893.31        51.85 o                         
   5  -5   8       1117.66       1097.20        38.59 o                         
   6  -5   8        566.49        405.66        77.76 o                         
   7  -5   8         76.34         46.18        21.77 o                         
   8  -5   8         30.97         40.15        62.54 o                         
   9  -5   8        138.75        112.45        38.40 o                         
 -11  -4   8        101.52         90.18        31.45 o                         
 -10  -4   8       2693.58       2716.31        76.50 o                         
  -9  -4   8        968.13        851.32        46.74 o                         
  -8  -4   8       1953.65       1924.69       111.71 o                         
  -7  -4   8        306.86        341.75        67.16 o                         
  -6  -4   8          2.31         16.50        10.08 o                         
  -5  -4   8         39.93         38.65        20.01 o                         
  -4  -4   8       3535.47       3711.16        79.96 o                         
  -3  -4   8         11.19         42.73        19.43 o                         
  -2  -4   8       6684.93       6628.00       237.27 o                         
  -1  -4   8         48.54         45.50        25.97 o                         
   0  -4   8          0.73          4.01        16.80 o                         
   1  -4   8        147.21        112.26        25.28 o                         
   2  -4   8          0.61          1.72        10.87 o                         
   3  -4   8       4783.25       5047.38       144.65 o                         
   4  -4   8       1370.48       1359.53        75.26 o                         
   5  -4   8        381.17        317.38        52.57 o                         
   6  -4   8        539.14        450.78        75.23 o                         
   7  -4   8          4.19          2.04        48.82 o                         
   8  -4   8          2.66         50.67        52.96 o                         
   9  -4   8       3594.75       3432.49       130.84 o                         
 -12  -3   8         30.53         19.95        26.60 o                         
 -11  -3   8        759.14        775.40        42.79 o                         
 -10  -3   8        111.66        164.34        30.42 o                         
  -9  -3   8       2764.25       2694.71        93.21 o                         
  -8  -3   8        433.37        374.50        31.33 o                         
  -7  -3   8       3537.76       3352.75        93.80 o                         
  -6  -3   8         47.34         55.18        19.75 o                         
  -5  -3   8       4122.66       4381.40       126.11 o                         
  -4  -3   8        549.02        566.99        45.76 o                         
  -3  -3   8       7162.56       7531.44       114.27 o                         
  -2  -3   8        538.15        517.60        41.52 o                         
  -1  -3   8       5004.85       4891.87       113.42 o                         
   0  -3   8          8.98          8.11        19.40 o                         
   1  -3   8         67.51         97.72        24.20 o                         
   2  -3   8       2787.49       2493.92        69.23 o                         
   3  -3   8       1754.38       1771.35        68.61 o                         
   4  -3   8       2027.00       2021.92        67.75 o                         
   5  -3   8        250.83        231.53        31.39 o                         
   6  -3   8          0.81         -8.84        28.55 o                         
   7  -3   8          0.59         69.48        35.31 o                         
   8  -3   8        544.98        594.48        45.61 o                         
   9  -3   8          0.62         13.37        22.47 o                         
 -12  -2   8        930.77        912.38       109.37 o                         
 -11  -2   8        287.69        305.36        28.58 o                         
 -10  -2   8        121.88        108.06        23.93 o                         
  -9  -2   8        246.65        176.16        33.80 o                         
  -8  -2   8       4176.81       4222.23       165.28 o                         
  -7  -2   8        286.76        250.89        29.55 o                         
  -6  -2   8       2020.64       2282.40       102.99 o                         
  -5  -2   8          0.14         16.91        41.15 o                         
  -4  -2   8        572.04        447.45        92.82 o                         
  -3  -2   8        653.68        772.29        40.05 o                         
  -2  -2   8       6464.73       6479.67       265.67 o                         
  -1  -2   8       2622.17       2611.86        67.71 o                         
   0  -2   8        470.12        457.27        27.71 o                         
   1  -2   8       3312.65       3533.85        73.85 o                         
   2  -2   8       1159.02       1137.77       120.16 o                         
   3  -2   8       1040.73       1058.42        42.57 o                         
   4  -2   8         99.72        129.09        22.22 o                         
   5  -2   8        633.48        660.34        45.84 o                         
   6  -2   8         78.68         51.57        22.43 o                         
   7  -2   8         97.26         98.52        33.01 o                         
   8  -2   8        117.93        160.21        30.45 o                         
   9  -2   8       1201.16       1118.96        70.84 o                         
 -12  -1   8       1287.48       1245.62        49.84 o                         
 -11  -1   8         63.33        132.39        33.56 o                         
 -10  -1   8          0.15         27.37        33.36 o                         
  -9  -1   8        638.37        689.90        34.26 o                         
  -8  -1   8         25.27         14.40        14.63 o                         
  -7  -1   8       7052.37       7168.81       130.35 o                         
  -6  -1   8        308.68        245.30        64.50 o                         
  -5  -1   8       1358.80       1405.30        93.05 o                         
  -4  -1   8         38.32         60.97        21.24 o                         
  -3  -1   8       1116.94       1145.83        80.73 o                         
  -2  -1   8        448.66        443.26        41.26 o                         
  -1  -1   8       4536.75       4697.08        97.64 o                         
   0  -1   8       5041.41       5123.11       146.45 o                         
   1  -1   8       2877.33       3066.95       104.40 o                         
   2  -1   8          5.02         12.18        10.64 o                         
   3  -1   8        653.23        878.89       104.12 o                         
   4  -1   8       4262.29       4214.13       104.90 o                         
   5  -1   8          9.13          4.77        37.98 o                         
   6  -1   8       1729.09       1761.60        42.37 o                         
   7  -1   8          5.53         23.75        23.51 o                         
   8  -1   8        380.61        325.78        41.46 o                         
   9  -1   8         50.61         22.51        42.05 o                         
 -12   0   8        405.63        371.43        78.90 o                         
 -11   0   8         39.90         17.43        18.12 o                         
 -10   0   8          0.88         16.98        16.89 o                         
  -9   0   8        443.48        443.28        35.70 o                         
  -8   0   8       2386.52       2326.88        47.88 o                         
  -7   0   8         62.62         47.73        20.05 o                         
  -6   0   8       4760.09       4692.20       116.09 o                         
  -5   0   8        308.55        403.20        66.73 o                         
  -4   0   8       1026.75       1187.56        67.79 o                         
  -3   0   8        855.17        798.38        77.80 o                         
  -2   0   8       3341.14       3329.02        49.99 o                         
  -1   0   8      11818.54      11922.83       222.31 o                         
   0   0   8       2887.24       2905.74        86.21 o                         
   1   0   8        109.72        122.04        24.89 o                         
   2   0   8         31.55         18.35        15.95 o                         
   3   0   8        334.73        406.65        54.83 o                         
   4   0   8         58.99         68.20        20.89 o                         
   5   0   8       3253.19       3173.68        63.64 o                         
   6   0   8        130.28        110.88        27.02 o                         
   7   0   8        212.60        208.89        35.18 o                         
   8   0   8        318.46        338.97        43.18 o                         
 -13   1   8       1049.95       1028.56        63.21 o                         
 -12   1   8        623.99        639.50        88.56 o                         
 -11   1   8        317.81        226.76        33.09 o                         
 -10   1   8        154.79        177.59        20.72 o                         
  -9   1   8       1336.84       1403.47        48.81 o                         
  -8   1   8        153.90        138.51        27.81 o                         
  -7   1   8       7075.13       6923.10        97.10 o                         
  -6   1   8        226.23        260.59        30.74 o                         
  -5   1   8        111.43        114.78        18.62 o                         
  -4   1   8        134.00        160.59        25.37 o                         
  -3   1   8         19.39         36.56        30.78 o                         
  -2   1   8       1342.33       1359.58        54.60 o                         
  -1   1   8       5301.05       5105.04       102.56 o                         
   0   1   8       2425.72       2563.74        72.04 o                         
   1   1   8        207.79        232.86        41.56 o                         
   2   1   8       1145.39       1211.07        58.36 o                         
   3   1   8        153.73        155.88        26.41 o                         
   4   1   8       5148.32       5501.86       212.33 o                         
   5   1   8        295.06        274.16        46.60 o                         
   6   1   8       2642.80       2668.79        99.90 o                         
   7   1   8         32.05         54.27        24.23 o                         
   8   1   8         44.31         31.37        21.74 o                         
 -13   2   8        609.81        596.42        44.12 o                         
 -12   2   8        832.71        938.76        54.84 o                         
 -11   2   8        344.83        320.12        33.90 o                         
 -10   2   8       1061.29        964.44        69.51 o                         
  -9   2   8        389.13        342.48        40.21 o                         
  -8   2   8       3672.27       3138.03        98.33 o                         
  -7   2   8         12.39         13.79        11.23 o                         
  -6   2   8       6302.02       6452.02       160.18 o                         
  -5   2   8       1575.37       1499.23        47.44 o                         
  -4   2   8       1698.85       1731.69        45.60 o                         
  -3   2   8       1621.03       1712.81        49.44 o                         
  -2   2   8       5983.82       6320.10       273.73 o                         
  -1   2   8       2203.88       2266.67        74.59 o                         
   0   2   8       1177.33       1209.06        42.12 o                         
   1   2   8       1536.34       1626.96        56.21 o                         
   2   2   8        856.37        798.07        44.48 o                         
   3   2   8        262.68        238.29        32.12 o                         
   4   2   8       1083.16       1026.89        54.02 o                         
   5   2   8       2458.77       2640.43        79.99 o                         
   6   2   8         15.50         44.39        38.29 o                         
   7   2   8        192.60        164.03        47.13 o                         
   8   2   8         13.68         15.55        22.67 o                         
 -13   3   8        839.50        732.07        44.28 o                         
 -12   3   8        297.83        224.75       103.18 o                         
 -11   3   8       3129.51       3154.46       114.53 o                         
 -10   3   8        473.80        590.36        64.46 o                         
  -9   3   8        204.20        179.73        33.01 o                         
  -8   3   8        409.28        381.67        27.86 o                         
  -7   3   8         26.16         23.98         9.26 o                         
  -6   3   8       1412.84       1369.97        35.76 o                         
  -5   3   8       3086.97       3209.41        69.23 o                         
  -4   3   8        338.22        323.53        38.29 o                         
  -3   3   8        497.98        606.40        39.25 o                         
  -2   3   8        122.54        110.47        21.07 o                         
  -1   3   8       2308.18       2409.48        61.54 o                         
   0   3   8       5028.84       4981.22       108.16 o                         
   1   3   8         49.12         35.58        14.20 o                         
   2   3   8        372.23        378.04        33.52 o                         
   3   3   8       1184.32       1196.83        34.38 o                         
   4   3   8        377.43        427.53        84.02 o                         
   5   3   8          0.45         14.97        15.88 o                         
   6   3   8       1713.72       1713.41        80.58 o                         
   7   3   8         32.01         21.83        12.59 o                         
 -12   4   8       4039.64       4203.91       157.40 o                         
 -10   4   8       1990.20       1887.68        61.41 o                         
  -9   4   8        138.92        138.36        32.04 o                         
  -8   4   8         16.59         25.79        10.69 o                         
  -7   4   8        164.77        141.72        19.39 o                         
  -6   4   8       8000.46       7753.12        54.96 o                         
  -5   4   8       2366.06       2279.47        63.41 o                         
  -4   4   8       3029.62       2939.39        99.22 o                         
  -3   4   8        527.83        598.78        28.21 o                         
  -2   4   8        752.28        731.96        32.82 o                         
  -1   4   8       1694.02       1711.49        72.91 o                         
   0   4   8        465.20        488.75        24.14 o                         
   1   4   8       8978.52       9021.25       184.11 o                         
   2   4   8        498.02        482.99        90.51 o                         
   3   4   8        129.56        124.34        24.38 o                         
   4   4   8          2.03         20.00        17.95 o                         
   5   4   8       2703.43       2743.16        75.43 o                         
   6   4   8        253.47        233.98        52.69 o                         
   7   4   8       1287.40       1106.17        69.70 o                         
 -12   5   8        669.76        690.77        48.74 o                         
 -11   5   8       1733.66       1653.15        55.23 o                         
 -10   5   8         27.39         17.52        25.97 o                         
  -9   5   8         66.33        102.79        34.89 o                         
  -8   5   8         54.86         98.10        37.71 o                         
  -7   5   8      10251.71      10452.88        83.85 o                         
  -6   5   8       4185.84       3871.86        38.83 o                         
  -5   5   8       1806.34       1774.00        31.30 o                         
  -4   5   8        590.68        557.84        63.51 o                         
  -3   5   8        265.39        262.47        28.49 o                         
  -2   5   8       1040.25       1002.25        55.39 o                         
  -1   5   8        613.88        595.56        36.53 o                         
   0   5   8       7301.75       7603.56       130.34 o                         
   1   5   8        225.42        267.70        71.81 o                         
   2   5   8       1039.47       1049.56        33.00 o                         
   3   5   8          8.03         15.20        11.16 o                         
   4   5   8       1165.73       1167.89        42.48 o                         
   5   5   8        317.22        299.95        52.62 o                         
   6   5   8        727.94        698.36       157.48 o                         
 -13   6   8         24.88         19.17        32.39 o                         
 -12   6   8       1561.33       1629.45        76.20 o                         
 -11   6   8          3.23         25.11        19.17 o                         
 -10   6   8        683.89        729.41        60.63 o                         
  -9   6   8          0.37         65.71        36.53 o                         
  -8   6   8       1545.38       1456.64        52.26 o                         
  -7   6   8        615.75        606.67        53.74 o                         
  -6   6   8        697.79        721.36        52.49 o                         
  -5   6   8         77.41         89.91        12.21 o                         
  -4   6   8        413.90        419.22        34.93 o                         
  -3   6   8        598.65        616.91        81.44 o                         
  -2   6   8        547.75        536.86        31.23 o                         
  -1   6   8       2346.86       2376.32        67.24 o                         
   0   6   8       1367.99       1329.90        45.06 o                         
   1   6   8       2736.33       2839.63       172.85 o                         
   2   6   8        652.34        639.82        57.08 o                         
   3   6   8        530.75        429.67        76.99 o                         
   4   6   8        784.48        783.53        62.00 o                         
   5   6   8        204.40        232.73        72.13 o                         
   6   6   8          0.41          0.70        17.21 o                         
 -13   7   8         72.42        117.66        51.79 o                         
 -12   7   8         44.57         62.04        31.76 o                         
 -11   7   8       2138.56       2115.25       166.94 o                         
 -10   7   8          3.76        -17.29        25.03 o                         
  -9   7   8       2340.20       2475.03        95.91 o                         
  -8   7   8        144.89        169.05        31.68 o                         
  -7   7   8        908.26        904.26       106.00 o                         
  -6   7   8       1487.06       1528.37        66.65 o                         
  -5   7   8        449.87        424.70        39.47 o                         
  -4   7   8       1734.93       1737.45        27.98 o                         
  -3   7   8        447.37        455.08        23.47 o                         
  -2   7   8        117.55        176.73        19.68 o                         
  -1   7   8       1235.63       1334.55        37.21 o                         
   0   7   8       2189.67       2214.00        44.67 o                         
   1   7   8        424.48        422.35        55.06 o                         
   2   7   8        305.61        331.74        48.29 o                         
   3   7   8        140.96        136.43        39.66 o                         
   4   7   8        125.47         72.44        32.31 o                         
   5   7   8          6.36         13.22        32.62 o                         
 -12   8   8        386.56        320.35       117.42 o                         
 -11   8   8        111.90        143.08        25.11 o                         
 -10   8   8       2623.09       2763.93       109.37 o                         
  -9   8   8         23.12          0.86        25.35 o                         
  -8   8   8        268.48        253.93        33.72 o                         
  -7   8   8        371.90        402.96        47.49 o                         
  -6   8   8         46.42         84.49        31.92 o                         
  -5   8   8       1296.69       1333.03       100.76 o                         
  -4   8   8       2345.98       2307.64        26.79 o                         
  -3   8   8        919.85        877.26        39.28 o                         
  -2   8   8        144.20        171.34        20.38 o                         
  -1   8   8        336.05        313.26        31.49 o                         
   0   8   8        343.06        309.68        38.30 o                         
   1   8   8       3317.75       3236.21       117.27 o                         
   2   8   8        177.09        171.32        52.65 o                         
   3   8   8        768.50        800.76       138.23 o                         
   4   8   8         27.14          4.15        43.89 o                         
   5   8   8        533.35        278.97       114.68 o                         
 -12   9   8         70.35        106.16        42.79 o                         
 -11   9   8       3829.94       3997.69       154.74 o                         
 -10   9   8         67.55         44.43        27.77 o                         
  -9   9   8       3063.19       3230.26       152.00 o                         
  -8   9   8         15.89         11.50        21.59 o                         
  -7   9   8        517.39        489.95        36.22 o                         
  -6   9   8        936.49        912.55        53.12 o                         
  -5   9   8       3254.07       3123.87        84.10 o                         
  -4   9   8       2392.24       2377.79        77.92 o                         
  -3   9   8        649.86        684.28        23.33 o                         
  -2   9   8         94.18         95.81        18.83 o                         
  -1   9   8       1820.29       1851.72        89.49 o                         
   0   9   8        653.69        736.69       139.09 o                         
   1   9   8        160.73        175.39        36.14 o                         
   2   9   8       5946.63       6217.23      1062.44 o                         
   3   9   8         46.01         16.98        23.31 o                         
   4   9   8        493.28        425.73       152.55 o                         
 -12  10   8        439.55        332.55       121.02 o                         
 -11  10   8          0.29         10.40        26.21 o                         
 -10  10   8       2002.70       2004.09        89.49 o                         
  -9  10   8         44.13         26.75        21.98 o                         
  -8  10   8        189.15        192.84        41.62 o                         
  -7  10   8        156.17        190.18        35.99 o                         
  -6  10   8       1883.77       1720.04        43.42 o                         
  -5  10   8       2810.98       2894.11       104.91 o                         
  -4  10   8        287.43        322.07        37.47 o                         
  -3  10   8       1528.98       1554.74        40.68 o                         
  -2  10   8         16.93         51.79        19.40 o                         
  -1  10   8          0.78         27.30        16.19 o                         
   0  10   8        106.00        123.92        37.63 o                         
   1  10   8       3184.81       3182.85       129.24 o                         
   2  10   8         67.37         36.22        42.09 o                         
   3  10   8        318.16        213.72       112.34 o                         
 -11  11   8        450.31        465.62        90.28 o                         
 -10  11   8        275.88        196.28        84.10 o                         
  -9  11   8        803.93        758.98       100.37 o                         
  -8  11   8        477.85        481.43       100.06 o                         
  -7  11   8        484.83        508.96        51.79 o                         
  -6  11   8         93.02         95.67        25.11 o                         
  -5  11   8        928.86        957.84        37.00 o                         
  -1  11   8         16.02          5.01        12.52 o                         
   0  11   8       1822.98       1724.34        77.37 o                         
   1  11   8        212.15        160.53        59.30 o                         
   2  11   8       1699.15       1610.44       116.48 o                         
 -10  12   8       1044.02       1111.25        64.38 o                         
  -9  12   8       1759.32       1654.09        95.44 o                         
  -8  12   8        674.08        518.74        83.47 o                         
  -7  12   8        459.31        409.53        95.52 o                         
  -9  13   8       1218.84       1163.98        79.09 o                         
  -1 -14   9        774.81        426.66       197.69 o                         
   0 -14   9         12.83         90.04        31.29 o                         
   1 -14   9       1800.05       1785.12        92.15 o                         
   2 -14   9         92.56        113.59        38.88 o                         
   3 -14   9        120.23        176.02        47.49 o                         
  -3 -13   9        143.08         86.76        49.44 o                         
  -2 -13   9        468.32        373.55        91.76 o                         
  -1 -13   9        527.51        531.18       112.34 o                         
   0 -13   9       2859.54       2906.94       137.14 o                         
   1 -13   9         21.78         10.64        25.97 o                         
   2 -13   9        285.33        237.56        39.46 o                         
   3 -13   9          0.34        -23.94        24.02 o                         
   4 -13   9          1.06         14.23        15.37 o                         
   5 -13   9        176.04        132.27        25.19 o                         
  -4 -12   9        481.99        277.72       160.06 o                         
  -3 -12   9        572.45        547.61        54.37 o                         
  -2 -12   9        269.46        312.92        68.29 o                         
  -1 -12   9       3110.92       3184.34       152.39 o                         
   0 -12   9          0.09         43.34        39.08 o                         
   1 -12   9       4536.32       4482.87       168.09 o                         
   2 -12   9         19.51         66.62        24.16 o                         
   3 -12   9         37.00         54.40        23.60 o                         
   4 -12   9        552.66        580.02        74.56 o                         
   5 -12   9        215.10        117.08        45.29 o                         
   6 -12   9       1129.35       1086.22       116.95 o                         
  -6 -11   9        118.54         90.04        42.32 o                         
  -5 -11   9        683.04        915.13        78.86 o                         
  -3 -11   9        338.57        394.51       120.94 o                         
  -2 -11   9        656.83        789.81        61.41 o                         
  -1 -11   9        751.46        578.64       101.50 o                         
   0 -11   9       1276.99       1324.68        62.99 o                         
   1 -11   9        367.09        289.55        38.43 o                         
   2 -11   9       1429.92       1575.11        70.02 o                         
   3 -11   9        539.86        524.76        77.00 o                         
   4 -11   9         90.22        112.37        23.56 o                         
   5 -11   9        225.93        267.75        33.20 o                         
   6 -11   9       1092.13       1070.31        64.66 o                         
  -7 -10   9         65.95         52.96        30.51 o                         
  -6 -10   9        403.30        417.59        52.34 o                         
  -5 -10   9       1083.01       1114.77       102.17 o                         
  -4 -10   9        228.76        221.92        60.51 o                         
  -3 -10   9       1896.67       2434.51       114.45 o                         
  -2 -10   9         50.95         71.97        29.10 o                         
  -1 -10   9          9.49         24.18        18.57 o                         
   0 -10   9         39.96         82.88        19.55 o                         
   1 -10   9        630.42        562.89        72.75 o                         
   2 -10   9       1534.90       1534.03        67.55 o                         
   3 -10   9        975.53        953.48       108.70 o                         
   4 -10   9        890.30        994.66        57.19 o                         
   5 -10   9        318.92        314.25        41.38 o                         
   6 -10   9        792.13        744.61        37.08 o                         
   7 -10   9        344.43        355.90        36.73 o                         
  -8  -9   9         42.94         83.63        47.02 o                         
  -7  -9   9        284.92        276.46        50.69 o                         
  -6  -9   9       1351.15       1231.49       134.09 o                         
  -5  -9   9         60.56         33.12        28.75 o                         
  -4  -9   9       4413.41       4743.88       115.49 o                         
  -3  -9   9        183.70        215.59        39.79 o                         
  -2  -9   9         20.28         20.18        15.80 o                         
  -1  -9   9         93.81         93.64        32.27 o                         
   0  -9   9        413.56        357.28        67.84 o                         
   1  -9   9        192.45        186.91        29.66 o                         
   2  -9   9       2566.12       2499.43        66.23 o                         
   3  -9   9         34.18         60.10        17.07 o                         
   4  -9   9        407.21        326.74        41.29 o                         
   5  -9   9        105.34         78.70        19.06 o                         
   6  -9   9         70.76        117.87        36.42 o                         
   7  -9   9        500.52        539.67        61.41 o                         
  -9  -8   9         61.94          0.00        46.23 o                         
  -8  -8   9         94.41         85.19        59.85 o                         
  -7  -8   9        274.37        163.83        52.42 o                         
  -6  -8   9          2.57         15.75        10.82 o                         
  -5  -8   9       2970.29       2971.89        77.88 o                         
  -4  -8   9        561.56        561.73        49.13 o                         
  -3  -8   9        567.63        631.47        55.48 o                         
  -2  -8   9        224.71        287.12        38.09 o                         
  -1  -8   9        658.86        745.53        47.41 o                         
   0  -8   9       1555.72       1701.52       100.68 o                         
   1  -8   9       2569.26       2757.26       114.22 o                         
   2  -8   9        112.40        123.62        30.82 o                         
   3  -8   9       2057.97       2082.06        55.14 o                         
   4  -8   9        445.95        401.87        40.49 o                         
   5  -8   9          0.20         44.94        22.23 o                         
   6  -8   9        992.96        836.53        95.39 o                         
   7  -8   9        184.98        198.55        57.81 o                         
   8  -8   9       4223.89       4169.12       153.02 o                         
  -9  -7   9        254.54        301.03        46.08 o                         
  -8  -7   9        503.75        400.49        68.93 o                         
  -7  -7   9        225.73        243.61        69.43 o                         
  -6  -7   9       1222.66       1215.89        45.29 o                         
  -5  -7   9        496.55        462.45        42.06 o                         
  -4  -7   9       3856.24       3882.80        72.61 o                         
  -3  -7   9       1254.77       1264.43        79.64 o                         
  -2  -7   9       5600.73       5534.76       179.65 o                         
  -1  -7   9        636.76        590.33        56.87 o                         
   0  -7   9        364.41        419.70        63.68 o                         
   1  -7   9       1860.03       1956.96        46.67 o                         
   2  -7   9       2846.65       2869.94       118.10 o                         
   3  -7   9        900.52        863.92        35.72 o                         
   4  -7   9        265.79        236.81        34.39 o                         
   5  -7   9         74.29         30.67        22.76 o                         
   6  -7   9         75.85         58.22        20.63 o                         
   7  -7   9       3054.12       3033.34        88.75 o                         
   8  -7   9        368.62        458.46       111.40 o                         
 -10  -6   9        224.94        244.00        30.51 o                         
  -9  -6   9       1400.05       1290.08        54.71 o                         
  -8  -6   9          6.74         12.88        15.14 o                         
  -7  -6   9        929.91        936.81        35.13 o                         
  -6  -6   9        699.35        602.21        66.61 o                         
  -5  -6   9          7.09        -18.62        32.39 o                         
  -4  -6   9        786.79        661.52        31.13 o                         
  -3  -6   9       3846.00       3959.80       138.90 o                         
  -2  -6   9       1230.81       1314.50        79.48 o                         
  -1  -6   9        172.88        215.31        51.16 o                         
   0  -6   9       1103.12       1081.23        70.76 o                         
   1  -6   9        716.48        728.71        57.73 o                         
   2  -6   9        686.78        675.87        44.16 o                         
   3  -6   9       1269.12       1261.27        58.31 o                         
   4  -6   9        825.18        831.38        87.62 o                         
   5  -6   9          4.01         62.72        37.39 o                         
   6  -6   9        444.44        449.29        36.80 o                         
   7  -6   9        996.64        859.51        51.04 o                         
   8  -6   9       2254.78       2260.60       110.93 o                         
 -11  -5   9        126.09        120.25        59.96 o                         
 -10  -5   9       2871.41       2953.42        91.24 o                         
  -9  -5   9        774.27        711.63        94.31 o                         
  -8  -5   9       2616.52       2529.93       106.90 o                         
  -7  -5   9         21.59         30.34        19.21 o                         
  -6  -5   9        215.10        220.24        34.81 o                         
  -5  -5   9       1400.06       1374.49        49.71 o                         
  -4  -5   9       5965.52       6389.86       114.89 o                         
  -3  -5   9        890.13        875.26        52.96 o                         
  -2  -5   9       4125.81       4417.75       106.43 o                         
  -1  -5   9        968.89       1123.77       107.02 o                         
   0  -5   9        625.27        663.09        49.76 o                         
   1  -5   9         17.87         13.57        33.56 o                         
   2  -5   9         32.65         62.05        20.60 o                         
   3  -5   9       2552.97       2657.93       191.82 o                         
   4  -5   9          0.49         27.81        20.42 o                         
   5  -5   9        602.51        562.15        69.26 o                         
   6  -5   9        793.38        681.54        48.03 o                         
   7  -5   9       1831.14       1565.03        64.34 o                         
   8  -5   9        350.81        292.41        43.10 o                         
 -11  -4   9        810.56        754.43        37.47 o                         
 -10  -4   9        519.16        496.42        33.58 o                         
  -9  -4   9       2032.44       2055.97        75.45 o                         
  -8  -4   9         36.25         45.49        16.47 o                         
  -7  -4   9        811.50        765.62        55.25 o                         
  -6  -4   9        614.03        612.09        31.11 o                         
  -5  -4   9         29.20         32.56        15.25 o                         
  -4  -4   9        255.66        244.35        28.44 o                         
  -3  -4   9       7462.88       7742.85        93.95 o                         
  -2  -4   9          5.44         -1.52        13.98 o                         
  -1  -4   9       1892.07       1867.87        64.87 o                         
   0  -4   9        430.74        451.74        46.48 o                         
   1  -4   9         61.26        105.00        22.29 o                         
   2  -4   9       2238.24       2220.48        51.20 o                         
   3  -4   9       2542.39       2664.60       127.63 o                         
   5  -4   9        237.34        209.99        39.25 o                         
   6  -4   9         14.37         36.99        26.07 o                         
   7  -4   9         21.70         85.27        38.95 o                         
   8  -4   9        846.16        811.87        86.83 o                         
 -11  -3   9         10.86         48.06        21.20 o                         
 -10  -3   9        383.87        404.27        46.82 o                         
  -9  -3   9        204.02        212.11        38.47 o                         
  -8  -3   9       1705.57       1751.55        84.29 o                         
  -7  -3   9         67.68         45.10        15.81 o                         
  -6  -3   9         15.45         58.80        21.75 o                         
  -5  -3   9          7.61         22.36        19.85 o                         
  -4  -3   9       5213.65       5260.71       105.43 o                         
  -3  -3   9         23.35         45.96        13.25 o                         
  -2  -3   9       2151.14       2225.41        94.46 o                         
  -1  -3   9          0.49         16.18        13.92 o                         
   0  -3   9        117.35        129.00        25.72 o
[truncated: 156,898 more chars]
